# Supplementary material for: Agent Clustering Strategy Based on Metabolic Flux Distribution and Transcriptome Expression for Novel Drug Development
Source: Biomedicines. 2021 Nov 8;9(11):1640. doi: 10.3390/biomedicines9111640 (PMC8615746; doi:10.3390/biomedicines9111640)
Supplement: Supplementary file 1 [file biomedicines-09-01640-s001.zip]

Archive with 8 entries (8 files):
- Table S1.txt
- Table S2.csv
- Table S3.xlsx
- Table S4.xlsx
- Table S5.xlsx
- Table S6.xlsx
- Table S7.xlsx
- Table S8.xlsx
