# Supplementary material for: Agent Clustering Strategy Based on Metabolic Flux Distribution and Transcriptome Expression for Novel Drug Development
Source: Biomedicines. 2021 Nov 8;9(11):1640. doi: 10.3390/biomedicines9111640 (PMC8615746; doi:10.3390/biomedicines9111640)
Supplement: Supplementary file 1 [file biomedicines-09-01640-s001.zip › Table S1.txt]

	(+)-chelidonine_T	(+)-isoprenaline_T	(+or-)-catechin_T	(-)-atenolol_T	(-)-catechin_T	(-)-isoprenaline_T	(-)-MK-801_T	0173570-0000_T	0175029-0000_T	0179445-0000_T	0198306-0000_T	0225151-0000_T	0297417-0002B_T	0316684-0000_T	0317956-0000_T	1,4-chrysenequinone_T	1,5-isoquinolinediol_T	10-methoxyharmalan_T	11-deoxy-16,16-dimethylprostaglandin E2_T	12,13-EODE_T	15(S)-15-methylprostaglandin E2_T	15-delta prostaglandin J2_T	16,16-dimethylprostaglandin E2_T	16-phenyltetranorprostaglandin E2_T	2,6-dimethylpiperidine_T	2-aminobenzenesulfonamide_T	2-deoxy-D-glucose_T	3-acetamidocoumarin_T	3-acetylcoumarin_T	3-aminobenzamide_T	3-hydroxy-DL-kynurenine_T	3-nitropropionic acid_T	4,5-dianilinophthalimide_T	4-hydroxyphenazone_T	5109870_T	5114445_T	5140203_T	5149715_T	5151277_T	5152487_T	5155877_T	5162773_T	5182598_T	5186223_T	5186324_T	5194442_T	5202764005789148112904.H01	5202764005789148112904.H07	5202764005790181113004.H01
HMR_3905	0.0	0.0	0.0	0.0	0.0	0.0	0.0	0.0	0.0	0.0	0.0	0.0	0.0	0.0	0.0	0.0	0.0	0.0	0.0	0.0	0.0	0.0	0.0	0.0	0.0	0.0	0.0	0.0	0.0	0.0	0.0	0.0	0.0	0.0	0.0	0.0	0.0	0.0	0.0	0.0	0.0	0.0	0.0	0.0	0.0	0.0	0.0	0.0	0.0
HMR_3907	0.0	0.0	0.0	0.0	0.0	0.0	0.0	0.0	0.0	0.0	0.0	0.0	0.0	0.0	0.0	0.0	0.0	0.0	0.0	0.0	0.0	0.0	0.0	0.0	0.0	0.0	0.0	0.0	0.0	0.0	0.0	0.0	0.0	0.0	0.0	0.0	0.0	0.0	0.0	0.0	0.0	0.0	0.0	0.0	0.0	0.0	0.0	0.0	0.0
HMR_4097	0.0	0.0	0.0	0.0	0.0	0.0	0.0	0.0	0.0	0.0	0.0	0.0	0.0	0.0	0.0	0.0	0.0	0.0	0.0	0.0	0.0	0.0	0.0	0.0	0.0	0.0	0.0	0.0	0.0	0.0	0.0	0.0	0.0	0.0	0.0	0.0	0.0	0.0	0.0	0.0	0.0	0.0	0.0	0.0	0.0	0.0	0.0	0.0	0.0
HMR_4099	0.0	0.0	1.4258637944566037e-14	0.0	0.0	0.0	0.0	0.0	0.0	0.0	0.0	0.0	0.0	2.407092238897441e-15	0.0	0.0	0.0	0.0	0.0	0.0	0.0	0.0	0.0	0.0	0.0	0.0	0.0	0.0	0.0	-1.9286046264197025e-14	0.0	0.0	-1.6436300952590848e-15	0.0	0.0	0.0	2.8032823007693556e-15	0.0	0.0	0.0	0.0	0.0	0.0	0.0	0.0	0.0	0.0	0.0	0.0
HMR_4108	0.0	0.0	0.0	0.0	0.0	0.0	0.0	0.0	0.0	0.0	0.0	0.0	0.0	0.0	0.0	0.0	0.0	0.0	0.0	0.0	0.0	0.0	0.0	0.0	0.0	0.0	0.0	0.0	0.0	0.0	0.0	0.0	0.0	0.0	0.0	0.0	0.0	0.0	0.0	0.0	0.0	0.0	0.0	0.0	0.0	0.0	0.0	0.0	0.0
HMR_4133	0.0	0.0	0.0	0.0	0.0	0.0	0.0	0.0	0.0	0.0	0.0	0.0	0.0	0.0	0.0	0.0	0.0	0.0	0.0	0.0	0.0	0.0	0.0	0.0	0.0	0.0	0.0	0.0	0.0	0.0	0.0	0.0	0.0	0.0	0.0	0.0	0.0	0.0	0.0	0.0	0.0	0.0	0.0	0.0	0.0	0.0	0.0	0.0	0.0
HMR_4137	0.0	0.0	0.0	0.0	0.0	0.0	0.0	0.0	2.4416918556115808	0.6135878444905316	0.0	0.0	0.0	0.0	7.327694406104587	0.0	0.0	0.0	0.0	0.0	0.0	0.0	0.0	0.0	0.0	1.4802791400805273	0.0	0.0	0.0	0.0	1.017206285589903	0.0	0.0	0.0	0.0	0.0	0.0	0.0	0.0	0.0	0.0	0.0	0.0	0.0	0.0	0.0	0.0	0.0	0.0
HMR_4281	0.0	0.0	2.0222264416065966e-33	0.0	0.0	0.0	0.0	0.0	0.0	0.0	-6.21724893790086e-16	-1.2156942119645475e-15	0.0	-3.523141164181476e-14	0.0	-9.596240138596832e-18	0.0	0.0	0.0	0.0	-1.4444474582904269e-34	0.0	0.0	0.0	-6.528111384795922e-15	5.652360130002731e-16	0.0	0.0	4.0	5.858033210891507e-16	0.0	0.0	0.0	0.0	0.0	-4.934324553889585e-16	0.0	0.0	0.0	0.0	0.0	0.0	0.0	0.0	1.9879941161377526e-15	-2.6936479779106856e-15	0.0	1.2434497875801752e-14	0.0
HMR_4283	0.0	0.0	0.0	0.0	0.0	0.0	0.0	0.0	0.0	0.0	0.0	0.0	0.0	0.0	0.0	0.0	0.0	0.0	0.0	0.0	0.0	0.0	0.0	0.0	0.0	0.0	0.0	0.0	0.0	0.0	0.0	0.0	0.0	0.0	0.0	0.0	0.0	0.0	0.0	0.0	0.0	0.0	0.0	0.0	0.0	0.0	0.0	0.0	0.0
HMR_4301	0.0	0.0	0.0	0.0	0.0	0.0	0.0	0.0	0.0	0.0	0.0	0.0	0.0	0.0	0.0	0.0	0.0	0.0	0.0	0.0	0.0	0.0	0.0	0.0	0.0	0.0	0.0	0.0	0.0	0.0	0.0	0.0	0.0	0.0	0.0	0.0	0.0	0.0	0.0	0.0	0.0	0.0	0.0	0.0	0.0	0.0	0.0	0.0	0.0
HMR_4355	0.18201261334644986	0.1998474063321192	0.2022905286588534	0.1815239888810992	0.19980661630333812	0.2115743935007647	0.0	0.1869417607360008	0.20816957972066605	0.2375585707826857	0.12160365329610515	0.15331587362072074	-0.10799918926216363	0.0	0.0	-0.9200884876307406	0.0	0.0	0.0	-0.02769486390944876	0.12637584854715522	0.1886090436289365	0.057313495690015565	0.10796458950601344	0.14316927873738275	0.1649354691299653	-1.0710834111428722	-2.36685007435578	-3.7053171706908063	-1.4138903858636251	-5.734318656326237	-5.3705297920689095	-2.232743000471821	-4.611594428786379	-5.513120265955303	-5.981437793250422	-6.009406804176159	-5.997659527772063	-5.991529148578726	-5.472142140704548	-4.2472683936544815	-4.441227153374201	-4.871498834431397	-5.883296261042252	-3.5565013193530937	-2.966081003041509	-4.458451596714767	-4.6933264729574065	-4.9030233616107335
HMR_4358	0.0	0.0	0.0	0.0	0.0	0.0	0.0	0.0	0.0	0.0	0.0	0.0	0.0	0.0	0.0	0.0	0.0	0.0	0.0	0.0	0.0	0.0	0.0	0.0	0.0	0.0	0.0	0.0	0.0	0.0	0.0	0.0	0.0	0.0	0.0	0.0	0.0	0.0	0.0	0.0	0.0	0.0	0.0	0.0	0.0	0.0	0.0	0.0	0.0
HMR_4360	3.0	0.0	0.0	3.0	4.965530848038879	0.0	3.0	0.0	0.0	0.0	0.0	0.0	3.0	2.0	0.0	0.0	0.0	0.0	0.0	4.332172157256126	0.0	3.0	0.0	0.0	0.0	0.0	0.0	0.0	0.0	2.999999999999997	3.0	0.0	3.0000000000000315	3.0	5.0	6.0	5.0	4.999999999999981	5.0	5.0	2.0	5.0	5.0	5.0	5.0	0.0	5.0	5.0000000000000195	1.2325729309642028
HMR_4362	0.0	0.0	0.0	0.0	0.0	0.0	0.0	0.0	0.0	0.0	0.0	0.0	0.0	0.0	0.0	0.0	0.0	0.0	0.0	0.0	0.0	0.0	0.0	0.0	0.0	0.0	0.0	0.0	0.0	0.0	0.0	0.0	0.0	0.0	0.0	0.0	0.0	0.0	0.0	0.0	0.0	0.0	0.0	0.0	0.0	0.0	0.0	0.0	0.0
HMR_4363	6.66477226246247	11.613324881208944	8.60859780151712	9.64877797889761	6.0	9.0	7.0	7.0	7.0	13.895545302005427	8.101020514158895	12.170498795249667	10.0	9.830554589744553	12.0	6.719040477293704	7.0	9.0	5.0	8.0	6.000000000000008	8.0	7.0	5.8173907021184625	12.634907479682619	21.453343959095204	7.000000000000013	25.15240128846704	12.000000000000005	5.234688779670766	6.0	6.0	7.0	7.0	9.136752336306412	7.0	11.323602302179875	7.9052883974373875	11.281014047098171	6.433317046224872	9.0	13.0	10.3420001530669	10.267046508203443	10.551525514772234	9.000000000000012	13.470584249730905	12.455497952975328	16.0
HMR_4365	-4.0	-9.0	-7.0	-7.0	-6.0	-9.0	-7.0	-7.0	-7.0	-11.0	-5.0	-5.0	-5.0	-4.0	-12.0	-5.0	-3.0	-6.0	-3.0	-6.0	-4.0	-5.0	-5.0	-3.0	-6.0	-7.0	-2.0	-7.0	-8.0	-3.0	-6.0	-4.0	-3.0	-4.0	-6.0	-7.0	-7.0	-7.0	-7.0	-6.0	-5.0	-7.0	-5.0	-7.0	-8.0	-5.0	-5.0	-5.0	-7.0
HMR_4368	7.922840234470584	10.927706765904	7.0	9.743983196646429	6.0	9.0	7.0	7.0	7.0	11.0	8.0	14.0	11.646335217727673	11.0	12.464003616216955	12.0	4.768849407849866	15.591282893337365	6.0	10.0	9.0	10.211156741145867	7.0	6.0	8.034381996460874	19.0	5.0	18.0	12.544447422463293	5.0	10.454202880340967	10.000000000000073	6.0	8.479153170858412	9.99999999999998	11.0	11.0	11.0	11.0	10.0	8.0	8.104608543693526	9.0	11.0	8.948341435767244	7.0	9.0	8.568729969245416	9.033572417080096
HMR_4370	0.0	0.0	0.0	0.0	0.0	0.0	0.0	0.0	0.0	0.0	0.0	0.0	0.0	0.0	0.0	0.0	0.0	0.0	0.0	0.0	0.0	0.0	0.0	0.0	0.0	0.0	0.0	0.0	0.0	0.0	0.0	0.0	0.0	0.0	0.0	0.0	0.0	0.0	0.0	0.0	0.0	0.0	0.0	0.0	0.0	0.0	0.0	0.0	0.0
HMR_4371	0.0	0.0	0.0	0.0	0.0	0.0	0.0	0.0	0.0	0.0	0.0	0.0	0.0	0.0	0.0	0.0	0.0	0.0	0.0	0.0	0.0	0.0	0.0	0.0	0.0	0.0	0.0	0.0	0.0	0.0	0.0	0.0	0.0	0.0	0.0	0.0	0.0	0.0	0.0	0.0	0.0	0.0	0.0	0.0	0.0	0.0	0.0	0.0	0.0
HMR_4372	0.0	0.0	0.0	0.0	0.0	0.0	0.0	0.0	0.0	0.0	0.0	0.0	0.0	0.0	0.0	0.0	0.0	0.0	0.0	0.0	0.0	0.0	0.0	0.0	0.0	0.0	0.0	0.0	0.0	0.0	0.0	0.0	0.0	0.0	0.0	0.0	0.0	0.0	0.0	0.0	0.0	0.0	0.0	0.0	0.0	0.0	0.0	0.0	0.0
HMR_4373	-7.922840234470584	-10.927706765904	-7.0	-9.743983196646429	-6.0	-9.0	-7.0	-7.0	-7.0	-11.0	-8.0	-14.0	-11.646335217727673	-11.0	-12.464003616216955	-12.0	-4.768849407849866	-15.591282893337365	-6.0	-10.0	-9.0	-10.211156741145867	-7.0	-6.0	-8.034381996460874	-19.0	-5.0	-18.0	-12.544447422463293	-5.0	-10.454202880340967	-10.000000000000073	-6.0	-8.479153170858412	-9.99999999999998	-11.0	-11.0	-11.0	-11.0	-10.0	-8.0	-8.104608543693526	-9.0	-11.0	-8.948341435767244	-7.0	-9.0	-8.568729969245416	-9.033572417080096
HMR_4375	-4.5988431782789725	-6.163735347963795	-4.208437979253884	-5.5077034565184695	-3.6997391149943364	-5.240950833374353	-3.8263399256721264	-4.200737566435971	-4.280308498888395	-6.331949547788907	-4.455822432317484	-7.574693379125361	-5.953473325037737	-5.813395185691317	-6.77296110272902	-3.8848585314318975	-2.621696510665685	-8.204826330286206	-3.304661804401342	-5.3814106873885965	-4.9425785594846525	-5.76610267007074	-3.848070916652859	-2.953433630159388	-4.553850605884881	-10.07761750504279	-1.0710834111428722	-5.716301931615705	-1.0020829675123497	0.0	0.0	0.0	0.0	0.0	0.0	0.0	0.0	0.0	0.0	0.0	0.0	0.0	0.0	0.0	0.0	0.0	0.0	0.0	0.0
HMR_4377	0.0	0.0	0.0	0.0	0.0	0.0	0.0	0.0	0.0	0.0	0.0	0.0	0.0	0.0	0.0	0.0	0.0	0.0	0.0	0.0	0.0	0.0	0.0	0.0	0.0	0.0	0.0	0.0	0.0	0.0	0.0	0.0	0.0	0.0	0.0	0.0	0.0	0.0	0.0	0.0	0.0	0.0	0.0	0.0	0.0	0.0	0.0	0.0	0.0
HMR_4379	4.5988431782789725	6.163735347963795	4.208437979253884	5.5077034565184695	3.6997391149943364	5.240950833374353	3.8263399256721264	4.200737566435971	4.280308498888395	6.331949547788907	4.455822432317484	7.574693379125361	5.953473325037737	5.813395185691317	6.77296110272902	3.8848585314318975	2.621696510665685	8.204826330286206	3.304661804401342	5.3814106873885965	4.9425785594846525	5.76610267007074	3.848070916652859	2.953433630159388	4.553850605884881	10.07761750504279	1.0710834111428722	5.716301931615705	1.0020829675123497	0.0	0.0	0.0	0.0	0.0	0.0	0.0	0.0	0.0	0.0	0.0	0.0	0.0	0.0	0.0	0.0	0.0	0.0	0.0	0.0
HMR_4381	1.1397733029229582	-0.36358275429591297	0.0	0.0	0.0	0.0	0.0	0.0	0.0	-0.5695081185715942	-0.5774260856134463	-3.7280092527460575	0.0	-1.8371637380183592	-1.205368463718794	0.0	0.0	0.0	0.0	0.0	0.0	0.0	0.0	0.0	0.0	0.0	0.0	0.0	2.7032342031784573	1.4138903858636251	-0.3921119259207954	0.0	2.1562445206203966	3.4465545029741533	4.632128638756807	4.34611910278646	4.719392755291497	4.610560264830939	4.553765446004522	4.374154762052038	3.2334399583700253	5.08580481018728	4.857956805498602	5.012227515335266	12.853001948649087	7.773920250639613	5.314366252108494	3.306673527042548	3.0969766383892674
HMR_4388	-6.6704554750750615	-17.874805012158387	-20.218547658871273	-21.70244404220478	-17.303591425605113	-17.860465823223862	-29.40278204519301	-6.926195510838834	-23.84130840193123	-19.748515170536585	-5.782379727068241	-0.4321122114991929	-1.6363274606733198	-4.9999999999999645	-30.0	3.719040477293703	1.0219121205392483	24.876190159794998	-8.9068297754198	-8.759009569856829	-5.437571362288011	-7.408991109692787	-21.000000000000114	-5.000000000000004	-6.116740313507477	-15.118530526868241	0.0	-7.0	-21.396447667856886	2.0451969745651333	-15.63678836775708	0.0	1.4173681896651402	-1.744870612750077	-6.871084321065005	-5.301579512586828	-5.970780181934593	-8.796374828820639	-3.7472032932149375	-9.678475638911145	-4.692454347977041	-8.099334073913148	-5.6209537966469885	-9.995297695221195	-11.882479276796268	-6.999999999999957	1.0	7.105427357601002e-15	-4.50282062042352
HMR_4391	3.747846169024852	5.229352054581378	3.2626319072238186	4.658991002993881	2.765546534726988	4.2517382024829296	3.0944979355180955	3.278361953017578	3.2531942627008883	5.221248319221098	3.8558267766584913	6.818228785976241	5.550033359291413	5.275450929485578	5.978307996388921	4.318467860458421	2.2731512871184405	7.603745912466247	2.8571226796312854	4.669073439875133	4.3517103378913875	4.884264158467687	3.3321652790157734	2.4486469503479498	3.8474495814261047	9.3064644054367	1.831233876319473	7.593761622884733	4.203781153728406	1.0973959015764123	4.989231659179623	4.826232553464986	1.8908504585688264	4.065111287120243	4.778653363161483	5.292320351673246	5.261103367383702	5.266612490450668	5.269487455869158	4.7785793856582215	3.7933254266751217	3.727230495097575	4.189489780873109	5.179629126726863	2.849467856521468	2.526250252652174	3.721078977444945	3.9777749916191	4.1939572467252
HMR_4394	3.0793709054516296	0.0	0.0	0.894960216908558	3.242990268990627	2.1106763841457736	2.774805460089772	2.804514502249968	3.5204117534211923	0.0	0.0	0.0	0.0	0.0	0.0	0.0	0.0	0.0	0.0	0.0	0.0	0.0	0.0	0.0	0.0	0.0	0.0	0.0	0.0	0.0	0.0	3.432768471040523	0.0	0.0	0.0	0.0	0.0	0.0	0.0	0.0	0.0	0.0	0.0	0.0	0.0	0.0	2.597172517984197	1.7518229516125186	1.953707865554584
HMR_4396	-4.190346719219104	-4.600944451437863	-4.6571907161254025	-4.1790974662816005	-4.600005371667682	-4.870926521937887	-4.584070572031635	-4.606569077906631	-5.129659339500428	-5.469141722649547	-2.9965248365503734	-3.7779689235469562	-3.2035237269806003	-3.3695448846098275	-4.977503298192127	-3.0471807095886394	-2.1831979085387467	-3.765013611986114	-2.80327032240856	-4.635371391600832	-2.909461122565231	-4.3422116338753165	-2.8725035878605385	-2.485591823063228	-3.5279392348777656	-3.7971917948128016	-1.94760424607382	-3.0654158732695085	-3.1545401839559046	-1.982440296061704	-4.6670338996320995	-3.4093383373603654	-2.1415272165576704	-3.423030273646752	-4.60051235174376	-4.31645495490488	-4.687180852834781	-4.5790911913246015	-4.5226840217698046	-4.344299258636306	-2.8433823479749383	-4.472291988938669	-4.271929835042559	-4.4075904994763455	-4.4286763181297815	-2.754987041820294	-4.618713014684037	-4.4820310019190135	-4.4414083293956175
HMR_4521	0.0	0.0	0.0	0.0	0.0	0.0	0.0	0.0	0.0	0.0	0.0	0.0	0.0	0.0	0.0	0.0	0.0	0.0	0.0	0.0	0.0	0.0	0.0	0.0	0.0	0.0	0.0	0.0	0.0	0.0	0.0	0.0	0.0	0.0	0.0	0.0	0.0	0.0	0.0	0.0	0.0	0.0	0.0	0.0	0.0	0.0	0.0	0.0	0.0
HMR_6410	0.0	1.3013355655210972	1.0892974024190396	0.0	0.0	0.0	0.0	0.0	0.0	0.0	0.0	0.0	0.0	0.0	0.0	0.0	0.0	0.0	0.0	0.0	0.0	0.0	0.0	0.0	0.0	0.0	0.0	0.0	0.0	0.0	0.0	0.0	0.0	0.0	0.0	0.0	0.0	0.0	0.0	0.0	0.0	0.0	0.0	0.0	-7.105427357601002e-15	0.0	-3.0198066269804264e-14	0.0	0.0
HMR_6412	0.0	1.3013355655210972	1.0892974024190396	0.0	0.0	0.0	0.0	0.0	0.0	0.0	0.0	0.0	0.0	0.0	0.0	0.0	0.0	0.0	0.0	0.0	0.0	0.0	0.0	0.0	0.0	0.0	0.0	0.0	0.0	0.0	0.0	0.0	0.0	0.0	0.0	0.0	0.0	0.0	0.0	0.0	0.0	0.0	0.0	0.0	0.0	0.0	0.0	0.0	0.0
HMR_7745	0.0	0.0	0.0	0.0	0.0	0.0	0.0	0.0	0.0	0.0	0.0	0.0	0.0	0.0	0.0	-2.47119058207486	0.0	-8.531901874493304	-3.54818845815442	-5.353715823479146	-1.973494208059924	-2.289578542790034	0.0	0.0	0.0	0.0	0.0	0.0	0.0	0.0	0.0	0.0	0.0	0.0	0.0	0.0	0.0	0.0	0.0	0.0	0.0	0.0	0.0	0.0	0.0	0.0	0.0	0.0	0.0
HMR_7746	0.0	0.0	0.0	0.0	0.0	0.0	0.0	0.0	0.0	0.0	0.0	0.0	0.0	0.0	0.0	0.0	0.0	8.531901874493304	3.54818845815442	5.353715823479146	1.973494208059924	2.289578542790034	0.0	0.0	0.0	0.0	0.0	0.0	0.0	0.0	0.0	0.0	0.0	0.0	0.0	0.0	0.0	0.0	0.0	0.0	0.0	0.0	0.0	0.0	0.0	0.0	0.0	0.0	0.0
HMR_7747	0.0	0.0	0.0	0.0	0.0	0.0	0.0	0.0	0.0	0.0	0.0	0.0	0.0	0.0	0.0	2.47119058207486	0.0	0.0	0.0	0.0	0.0	0.0	0.0	0.0	0.0	0.0	0.0	0.0	0.0	0.0	0.0	0.0	0.0	0.0	0.0	0.0	0.0	0.0	0.0	0.0	0.0	0.0	0.0	0.0	0.0	0.0	0.0	0.0	0.0
HMR_7748	0.0	0.0	0.0	0.0	0.0	0.0	0.0	0.0	0.0	0.0	0.0	0.0	0.0	0.0	0.0	0.0	0.0	0.0	0.0	0.0	0.0	0.0	0.0	0.0	0.0	0.0	0.0	0.0	0.0	0.0	0.0	0.0	0.0	0.0	0.0	0.0	0.0	0.0	0.0	0.0	0.0	0.0	0.0	0.0	0.0	0.0	0.0	0.0	0.0
HMR_7749	0.0	0.0	0.0	0.0	0.0	0.0	0.0	0.0	0.0	0.0	0.0	0.0	0.0	0.0	0.0	2.47119058207486	0.0	8.531901874493304	3.54818845815442	5.353715823479146	1.973494208059924	2.289578542790034	0.0	0.0	0.0	0.0	0.0	0.0	0.0	0.0	0.0	0.0	0.0	0.0	0.0	0.0	0.0	0.0	0.0	0.0	0.0	0.0	0.0	0.0	0.0	0.0	0.0	0.0	0.0
HMR_8357	0.0	0.0	0.0	0.0	0.0	0.0	0.0	0.0	0.0	0.0	0.0	0.0	0.0	0.0	0.0	0.0	0.0	0.0	0.0	0.0	0.0	0.0	0.0	0.0	0.0	0.0	0.0	0.0	0.0	0.0	0.0	0.0	0.0	0.0	0.0	0.0	0.0	0.0	0.0	0.0	0.0	0.0	0.0	0.0	0.0	0.0	0.0	0.0	0.0
HMR_8360	0.0	0.0	0.0	0.0	0.0	0.0	0.0	0.0	0.0	0.0	0.0	0.0	0.0	0.0	0.0	0.0	0.0	0.0	0.0	0.0	0.0	0.0	0.0	0.0	0.0	0.0	0.0	0.0	0.0	0.0	0.0	0.0	0.0	0.0	0.0	0.0	0.0	0.0	0.0	0.0	0.0	0.0	0.0	0.0	0.0	0.0	0.0	0.0	0.0
HMR_8652	0.0	0.0	0.0	0.0	0.0	0.0	0.0	0.0	0.0	0.0	0.0	0.0	0.0	0.0	0.0	0.0	0.0	0.0	0.0	0.0	0.0	0.0	0.0	0.0	0.0	0.0	0.0	0.0	0.0	0.0	0.0	0.0	0.0	0.0	0.0	0.0	0.0	0.0	0.0	0.0	0.0	0.0	0.0	0.0	0.0	0.0	0.0	0.0	0.0
HMR_8757	0.0	0.0	0.0	0.0	0.0	0.0	0.0	0.0	0.0	0.0	0.0	0.0	0.0	0.0	0.0	0.0	0.0	0.0	0.0	0.0	0.0	0.0	0.0	0.0	0.0	0.0	0.0	0.0	0.0	0.0	0.0	0.0	0.0	0.0	0.0	0.0	0.0	0.0	0.0	0.0	0.0	0.0	0.0	0.0	0.0	0.0	0.0	0.0	0.0
HMR_3989	-3.0	-3.0	-3.0	-3.0	-2.2655819529193657	-3.0	-3.0	-3.0	-3.0	-3.0	-2.0	-2.0	-3.0	-2.0	-3.0	-3.095115529684282	-2.5047788051875104	-3.0	0.0	-4.0	-2.0	-3.0	-1.952692206171437	0.0	0.0	-3.0	0.0	-1.6747259286299625	0.0	2.664535259100376e-15	-3.0	-2.0	-2.2875135012396908	-3.0	-4.0	-4.0	-4.0	-4.0	-4.0	-4.0	-2.0	-4.0	-4.0	-4.0	-2.5991529526304227	0.0	-4.0	-4.0	-4.0
HMR_4122	0.0	0.0	0.0	0.0	0.0	0.0	0.0	0.0	0.0	0.0	0.0	0.0	0.0	0.0	0.0	0.0	0.0	0.0	0.0	0.0	0.0	0.0	0.0	0.0	0.0	0.0	0.0	0.0	0.0	0.0	0.0	0.0	0.0	0.0	0.0	0.0	0.0	0.0	0.0	0.0	0.0	0.0	0.0	0.0	5.3290705182007514e-14	0.0	0.0	0.0	0.0
HMR_4837	0.0	0.0	0.0	0.0	0.0	0.0	0.0	0.0	0.0	0.0	0.0	0.0	0.0	0.0	0.0	0.0	0.0	0.0	0.0	0.0	0.0	0.0	0.0	0.0	0.0	0.0	0.0	0.0	0.0	0.0	0.0	0.0	0.0	0.0	0.0	0.0	0.0	0.0	0.0	0.0	0.0	0.0	0.0	0.0	0.0	0.0	0.0	0.0	0.0
HMR_5395	0.0	0.0	0.0	0.0	0.0	0.0	0.0	0.0	0.0	0.0	0.0	0.0	0.0	0.0	0.0	0.0	0.0	0.0	0.0	0.0	0.0	0.0	0.0	0.0	0.0	0.0	0.0	0.0	0.0	0.0	0.0	0.0	0.0	0.0	0.0	0.0	0.0	0.0	0.0	0.0	0.0	0.0	0.0	0.0	0.0	0.0	0.0	0.0	0.0
HMR_5396	0.0	0.0	0.0	0.0	0.0	0.0	0.0	0.0	0.0	0.0	0.0	0.0	0.0	0.0	0.0	0.0	0.0	0.0	0.0	0.0	0.0	0.0	0.0	0.0	0.0	0.0	0.0	0.0	0.0	0.0	0.0	0.0	0.0	0.0	0.0	0.0	0.0	0.0	0.0	0.0	0.0	0.0	0.0	0.0	0.0	0.0	0.0	0.0	0.0
HMR_5397	0.0	0.0	0.0	0.0	0.0	0.0	0.0	0.0	0.0	0.0	0.0	0.0	0.0	0.0	0.0	0.0	0.0	0.0	0.0	0.0	0.0	0.0	0.0	0.0	0.0	0.0	0.0	0.0	0.0	0.0	0.0	0.0	0.0	0.0	0.0	0.0	0.0	0.0	0.0	0.0	0.0	0.0	0.0	0.0	0.0	0.0	0.0	0.0	0.0
HMR_5398	0.0	0.0	0.0	0.0	0.0	0.0	0.0	0.0	0.0	0.0	0.0	0.0	0.0	0.0	0.0	0.0	0.0	0.0	0.0	0.0	0.0	0.0	0.0	0.0	0.0	0.0	0.0	0.0	0.0	0.0	0.0	0.0	0.0	0.0	0.0	0.0	0.0	0.0	0.0	0.0	0.0	0.0	0.0	0.0	0.0	0.0	0.0	0.0	0.0
HMR_5399	0.0	0.0	0.0	0.0	0.0	0.0	0.0	0.0	0.0	0.0	0.0	0.0	0.0	0.0	0.0	0.0	0.0	0.0	0.0	0.0	0.0	0.0	0.0	0.0	0.0	0.0	0.0	0.0	0.0	0.0	0.0	0.0	0.0	0.0	0.0	0.0	0.0	0.0	0.0	0.0	0.0	0.0	0.0	0.0	0.0	0.0	0.0	0.0	0.0
HMR_5400	0.0	0.0	0.0	0.0	0.0	0.0	0.0	0.0	0.0	0.0	0.0	0.0	0.0	0.0	0.0	0.0	0.0	0.0	0.0	0.0	0.0	0.0	0.0	0.0	0.0	0.0	0.0	0.0	0.0	0.0	0.0	0.0	0.0	0.0	0.0	0.0	0.0	0.0	0.0	0.0	0.0	0.0	0.0	0.0	0.0	0.0	0.0	0.0	0.0
HMR_5401	0.0	0.0	0.0	0.0	0.0	0.0	0.0	0.0	0.0	0.0	0.0	0.0	0.0	0.0	0.0	0.0	0.0	0.0	0.0	0.0	0.0	0.0	0.0	0.0	0.0	0.0	0.0	0.0	0.0	0.0	0.0	0.0	0.0	0.0	0.0	0.0	0.0	0.0	0.0	0.0	0.0	0.0	0.0	0.0	0.0	0.0	0.0	0.0	0.0
HMR_8568	0.0	0.0	0.0	0.0	0.0	0.0	0.0	0.0	0.0	0.0	0.0	0.0	0.0	0.0	0.0	0.0	0.0	0.0	0.0	0.0	0.0	0.0	0.0	0.0	0.0	0.0	0.0	0.0	0.0	5.440092820663266e-16	0.0	0.0	0.0	0.0	0.0	0.0	0.0	0.0	0.0	0.0	0.0	0.0	0.0	0.0	0.0	0.0	0.0	0.0	0.0
HMR_8569	0.0	0.0	0.0	0.0	0.0	0.0	0.0	0.0	0.0	0.0	0.0	0.0	0.0	0.0	0.0	0.0	0.0	0.0	0.0	0.0	0.0	0.0	0.0	0.0	0.0	0.0	0.0	0.0	0.0	0.0	0.0	0.0	0.0	0.0	0.0	0.0	0.0	0.0	0.0	0.0	0.0	0.0	0.0	0.0	0.0	0.0	0.0	0.0	0.0
HMR_8570	0.0	0.0	0.0	0.0	0.0	0.0	0.0	0.0	0.0	0.0	0.0	0.0	0.0	0.0	0.0	0.0	0.0	0.0	0.0	0.0	0.0	0.0	0.0	0.0	0.0	0.0	0.0	0.0	0.0	5.440092820663266e-16	0.0	0.0	0.0	0.0	0.0	0.0	0.0	0.0	0.0	0.0	0.0	0.0	0.0	0.0	0.0	0.0	0.0	0.0	0.0
HMR_8571	0.0	0.0	0.0	0.0	0.0	0.0	0.0	0.0	0.0	0.0	0.0	0.0	0.0	0.0	0.0	0.0	0.0	0.0	0.0	0.0	0.0	0.0	0.0	0.0	0.0	0.0	0.0	0.0	0.0	0.0	0.0	0.0	0.0	0.0	0.0	0.0	0.0	0.0	0.0	0.0	0.0	0.0	0.0	0.0	0.0	0.0	0.0	0.0	0.0
HMR_8572	0.0	0.0	0.0	0.0	0.0	0.0	0.0	0.0	0.0	0.0	0.0	0.0	0.0	0.0	0.0	0.0	0.0	0.0	0.0	0.0	0.0	0.0	0.0	0.0	0.0	0.0	0.0	0.0	0.0	5.281489531431102e-16	0.0	0.0	0.0	0.0	0.0	0.0	0.0	0.0	0.0	0.0	0.0	0.0	0.0	0.0	0.0	0.0	0.0	0.0	0.0
HMR_8573	0.0	0.0	0.0	0.0	0.0	0.0	0.0	0.0	0.0	0.0	0.0	0.0	0.0	0.0	0.0	0.0	0.0	0.0	0.0	0.0	0.0	0.0	0.0	0.0	0.0	0.0	0.0	0.0	0.0	0.0	0.0	0.0	0.0	0.0	0.0	0.0	0.0	0.0	0.0	0.0	0.0	0.0	0.0	0.0	0.0	0.0	0.0	0.0	0.0
HMR_8574	0.0	0.0	0.0	0.0	0.0	0.0	0.0	0.0	0.0	0.0	0.0	0.0	0.0	0.0	0.0	0.0	0.0	0.0	0.0	0.0	0.0	0.0	0.0	0.0	0.0	0.0	0.0	0.0	0.0	5.281489531431102e-16	0.0	0.0	0.0	0.0	0.0	0.0	0.0	0.0	0.0	0.0	0.0	0.0	0.0	0.0	0.0	0.0	0.0	0.0	0.0
HMR_8575	0.0	0.0	0.0	0.0	0.0	0.0	0.0	0.0	0.0	0.0	0.0	0.0	0.0	0.0	0.0	0.0	0.0	0.0	0.0	0.0	0.0	0.0	0.0	0.0	0.0	0.0	0.0	0.0	0.0	0.0	0.0	0.0	0.0	0.0	0.0	0.0	0.0	0.0	0.0	0.0	0.0	0.0	0.0	0.0	0.0	0.0	0.0	0.0	0.0
HMR_8576	0.0	0.0	0.0	0.0	0.0	0.0	0.0	0.0	0.0	0.0	0.0	0.0	0.0	0.0	0.0	0.0	0.0	0.0	0.0	0.0	0.0	0.0	0.0	0.0	0.0	0.0	0.0	0.0	0.0	5.281489531431102e-16	0.0	0.0	0.0	0.0	0.0	0.0	0.0	0.0	0.0	0.0	0.0	0.0	0.0	0.0	0.0	0.0	0.0	0.0	0.0
HMR_8577	0.0	0.0	0.0	0.0	0.0	0.0	0.0	0.0	0.0	0.0	0.0	0.0	0.0	0.0	0.0	0.0	0.0	0.0	0.0	0.0	0.0	0.0	0.0	0.0	0.0	0.0	0.0	0.0	0.0	0.0	0.0	0.0	0.0	0.0	0.0	0.0	0.0	0.0	0.0	0.0	0.0	0.0	0.0	0.0	0.0	0.0	0.0	0.0	0.0
HMR_8578	0.0	0.0	0.0	0.0	0.0	0.0	0.0	0.0	0.0	0.0	0.0	0.0	0.0	0.0	0.0	0.0	0.0	0.0	0.0	0.0	0.0	0.0	0.0	0.0	0.0	0.0	0.0	0.0	0.0	5.281489531431102e-16	0.0	0.0	0.0	0.0	0.0	0.0	0.0	0.0	0.0	0.0	0.0	0.0	0.0	0.0	0.0	0.0	0.0	0.0	0.0
HMR_8579	0.0	0.0	0.0	0.0	0.0	0.0	0.0	0.0	0.0	0.0	0.0	0.0	0.0	0.0	0.0	0.0	0.0	0.0	0.0	0.0	0.0	0.0	0.0	0.0	0.0	0.0	0.0	0.0	0.0	0.0	0.0	0.0	0.0	0.0	0.0	0.0	0.0	0.0	0.0	0.0	0.0	0.0	0.0	0.0	0.0	0.0	0.0	0.0	0.0
HMR_8580	0.0	0.0	0.0	0.0	0.0	0.0	0.0	0.0	0.0	0.0	0.0	0.0	0.0	0.0	0.0	0.0	0.0	0.0	0.0	0.0	0.0	0.0	0.0	0.0	0.0	0.0	0.0	0.0	0.0	5.281489531431102e-16	0.0	0.0	0.0	0.0	0.0	0.0	0.0	0.0	0.0	0.0	0.0	0.0	0.0	0.0	0.0	0.0	0.0	0.0	0.0
HMR_8581	0.0	0.0	0.0	0.0	0.0	0.0	0.0	0.0	0.0	0.0	0.0	0.0	0.0	0.0	0.0	0.0	0.0	0.0	0.0	0.0	0.0	0.0	0.0	0.0	0.0	0.0	0.0	0.0	0.0	0.0	0.0	0.0	0.0	0.0	0.0	0.0	0.0	0.0	0.0	0.0	0.0	0.0	0.0	0.0	0.0	0.0	0.0	0.0	0.0
HMR_8582	2.9603145472741903	3.0	2.2053642539563687	2.8446137226997843	1.949772865648837	2.7262626134375587	1.9131699628360632	2.193839663585986	2.2442390393045306	3.0	2.000000000000071	2.0	2.9999999999999987	2.0	3.0	3.095115529684282	2.5047788051875104	3.0	0.0	0.0	0.0	1.8325665854548217	1.952692206171437	0.0	0.0	2.1212764870863774	0.0	1.6747259286299625	0.0	-2.1363863059572656e-15	2.873821444055838	0.833353496368905	0.0	3.0	4.0	4.0	4.0	4.0	4.0	4.0	2.0	4.0	4.0	4.0	2.5991529526304227	0.0	4.0	4.0	4.0
HMR_8583	0.0	0.0	0.0	0.0	0.0	0.0	0.0	0.0	0.0	0.0	0.0	0.0	0.0	0.0	0.0	0.0	0.0	0.0	0.0	0.0	0.0	0.0	0.0	0.0	0.0	0.0	0.0	0.0	0.0	0.0	0.0	0.0	0.0	0.0	0.0	0.0	0.0	0.0	0.0	0.0	0.0	0.0	0.0	0.0	0.0	0.0	0.0	0.0	0.0
HMR_8584	0.0	0.0	0.0	0.0	0.0	0.0	0.0	0.0	0.0	0.0	0.0	0.0	0.0	0.0	0.0	0.0	0.0	0.0	0.0	0.0	0.0	0.0	0.0	0.0	0.0	0.0	0.0	0.0	0.0	0.0	0.0	0.0	0.0	0.0	0.0	0.0	0.0	0.0	0.0	0.0	0.0	0.0	0.0	0.0	0.0	0.0	0.0	0.0	0.0
HMR_8585	0.0	0.0	0.0	0.0	0.0	0.0	0.0	0.0	0.0	0.0	0.0	0.0	0.0	0.0	0.0	0.0	0.0	0.0	0.0	0.0	0.0	0.0	0.0	0.0	0.0	0.0	0.0	0.0	0.0	0.0	0.0	0.0	0.0	0.0	0.0	0.0	0.0	0.0	0.0	0.0	0.0	0.0	0.0	0.0	0.0	0.0	0.0	0.0	0.0
HMR_8587	0.03968545272580981	0.0	0.7946357460436122	0.1553862773002157	0.3158090872705286	0.2737373865624413	1.0868300371639368	0.8061603364140142	0.7557609606954694	0.0	0.0	0.0	0.0	0.0	0.0	0.0	0.0	0.0	0.0	4.0	2.0	1.1674334145451783	0.0	0.0	0.0	0.8787235129136056	0.0	0.0	0.0	0.0	0.12617855594416205	1.1666465036310951	2.2875135012396908	0.0	0.0	0.0	0.0	0.0	0.0	0.0	0.0	0.0	0.0	0.0	0.0	0.0	0.0	0.0	0.0
HMR_8589	0.0	0.0	0.0	0.0	0.0	0.0	0.0	0.0	0.0	0.0	0.0	0.0	0.0	0.0	0.0	0.0	0.0	0.0	0.0	0.0	0.0	0.0	0.0	0.0	0.0	0.0	0.0	0.0	0.0	0.0	0.0	0.0	0.0	0.0	0.0	0.0	0.0	0.0	0.0	0.0	0.0	0.0	0.0	0.0	0.0	0.0	0.0	0.0	0.0
HMR_8591	0.0	0.0	0.0	0.0	0.0	0.0	0.0	0.0	0.0	0.0	0.0	0.0	0.0	0.0	0.0	0.0	0.0	0.0	0.0	0.0	0.0	0.0	0.0	0.0	0.0	0.0	0.0	0.0	0.0	0.0	0.0	0.0	0.0	0.0	0.0	0.0	0.0	0.0	0.0	0.0	0.0	0.0	0.0	0.0	0.0	0.0	0.0	0.0	0.0
HMR_8592	0.0	0.0	0.0	0.0	0.0	0.0	0.0	0.0	0.0	0.0	0.0	0.0	0.0	0.0	0.0	0.0	0.0	0.0	0.0	0.0	0.0	0.0	0.0	0.0	0.0	0.0	0.0	0.0	0.0	0.0	0.0	0.0	0.0	0.0	0.0	0.0	0.0	0.0	0.0	0.0	0.0	0.0	0.0	0.0	0.0	0.0	0.0	0.0	0.0
HMR_9727	4.190346719219104	4.600944451437863	4.6571907161254025	4.1790974662816005	4.600005371667682	4.870926521937887	4.584070572031635	4.606569077906631	5.129659339500428	5.469141722649547	2.996524836550373	3.7779689235469562	3.2035237269805985	3.3695448846098275	4.977503298192127	3.0471807095886394	2.1831979085387467	3.765013611986114	2.80327032240856	4.635371391600832	2.909461122565231	4.3422116338753165	2.8725035878605385	2.485591823063228	3.5279392348777656	3.7971917948128016	1.94760424607382	3.0654158732695085	3.1545401839559046	1.982440296061704	4.6670338996320995	3.4093383373603654	2.141527216557669	3.423030273646752	4.60051235174376	4.31645495490488	4.687180852834785	4.5790911913246015	4.5226840217698046	4.344299258636306	2.8433823479749383	4.472291988938669	4.271929835042559	4.4075904994763455	4.4286763181297255	2.754987041820294	4.618713014684037	4.4820310019190135	4.4414083293956175
HMR_3944	4.190346719219104	4.600944451437863	4.6571907161254025	4.1790974662816005	4.600005371667682	4.870926521937887	4.584070572031635	4.606569077906631	5.129659339500428	5.469141722649547	2.9965248365503734	3.7779689235469562	3.2035237269806003	3.3695448846098275	4.977503298192127	3.0471807095886394	2.1831979085387467	3.765013611986114	2.80327032240856	4.635371391600832	2.909461122565231	4.3422116338753165	2.8725035878605385	2.485591823063228	3.5279392348777656	3.7971917948128016	1.94760424607382	3.0654158732695085	3.1545401839559046	1.982440296061704	4.6670338996320995	3.4093383373603654	2.1415272165576704	3.423030273646752	4.60051235174376	4.31645495490488	4.687180852834781	4.5790911913246015	4.5226840217698046	4.344299258636306	2.8433823479749383	4.472291988938669	4.271929835042559	4.4075904994763455	4.4286763181297815	2.754987041820294	4.618713014684037	4.4820310019190135	4.4414083293956175
HMR_4128	0.0	0.0	-1.9032719450415037e-33	0.0	8.881784197001252e-16	0.0	0.0	0.0	0.0	0.0	-4.440892098500626e-16	0.0	-1.3322676295501877e-15	1.544658121217609e-16	0.0	0.0	0.0	0.0	0.0	0.0	0.0	0.0	0.0	0.0	0.0	0.0	0.0	0.0	0.0	0.0	0.0	0.0	-1.0063041399545421e-15	0.0	0.0	0.0	3.552713678800501e-15	0.0	0.0	0.0	0.0	0.0	0.0	0.0	-8.881784197001252e-16	0.0	0.0	0.0	0.0
HMR_4130	0.0	0.0	0.0	0.0	0.0	0.0	0.0	0.0	0.0	0.0	0.0	0.0	0.0	0.0	0.0	0.0	0.0	0.0	0.0	0.0	0.0	0.0	0.0	0.0	0.0	0.0	0.0	0.0	0.0	0.0	0.0	0.0	0.0	0.0	0.0	0.0	0.0	0.0	0.0	0.0	0.0	0.0	0.0	0.0	0.0	0.0	0.0	0.0	0.0
HMR_4131	0.0	0.0	0.0	0.0	0.0	0.0	0.0	0.0	0.0	0.0	0.0	0.0	0.0	0.0	0.0	0.0	0.0	0.0	0.0	0.0	0.0	0.0	0.0	0.0	0.0	0.0	0.0	0.0	0.0	0.0	0.0	0.0	0.0	0.0	0.0	0.0	0.0	0.0	0.0	0.0	0.0	0.0	0.0	0.0	0.0	0.0	0.0	0.0	0.0
HMR_4132	0.0	0.0	0.0	0.0	0.0	0.0	0.0	0.0	0.0	0.0	0.0	0.0	0.0	0.0	0.0	0.0	0.0	0.0	0.0	0.0	0.0	0.0	0.0	0.0	0.0	0.0	0.0	0.0	0.0	0.0	0.0	0.0	0.0	0.0	0.0	0.0	0.0	0.0	0.0	0.0	0.0	0.0	0.0	0.0	0.0	0.0	0.0	0.0	0.0
HMR_4303	0.0	0.0	0.0	0.0	0.0	0.0	0.0	0.0	0.0	0.0	0.0	0.0	0.0	0.0	0.0	0.0	0.0	0.0	0.0	0.0	0.0	0.0	0.0	0.0	0.0	0.0	0.0	0.0	0.0	0.0	0.0	0.0	0.0	0.0	0.0	0.0	0.0	0.0	0.0	0.0	0.0	0.0	0.0	0.0	0.0	0.0	0.0	0.0	0.0
HMR_4414	0.0	0.0	0.0	0.0	0.0	0.0	0.0	0.0	0.0	0.0	0.0	0.0	0.0	0.0	0.0	0.0	0.0	0.0	0.0	0.0	0.0	0.0	0.0	0.0	0.0	0.0	0.0	0.0	0.0	0.0	0.0	0.0	0.0	0.0	0.0	0.0	0.0	0.0	0.0	0.0	0.0	0.0	0.0	0.0	0.0	0.0	0.0	0.0	0.0
HMR_4415	0.0	0.0	0.0	0.0	0.0	0.0	0.0	0.0	0.0	0.0	0.0	0.0	0.0	0.0	0.0	0.0	0.0	0.0	0.0	0.0	0.0	0.0	0.0	0.0	0.0	0.0	0.0	0.0	0.0	0.0	0.0	0.0	0.0	0.0	0.0	0.0	0.0	0.0	0.0	0.0	0.0	0.0	0.0	0.0	0.0	0.0	0.0	0.0	0.0
HMR_4416	0.0	0.0	0.0	0.0	0.0	0.0	0.0	0.0	0.0	0.0	0.0	0.0	0.0	0.0	0.0	0.0	0.0	0.0	0.0	0.0	0.0	0.0	0.0	0.0	0.0	0.0	0.0	0.0	0.0	0.0	0.0	0.0	0.0	0.0	0.0	0.0	0.0	0.0	0.0	0.0	0.0	0.0	0.0	0.0	0.0	0.0	0.0	0.0	0.0
HMR_4774	0.0	0.0	0.0	0.0	0.0	0.0	0.0	0.0	0.0	0.0	0.0	0.0	0.0	0.0	0.0	0.0	0.0	0.0	0.0	0.0	0.0	0.0	0.0	0.0	0.0	0.0	0.0	0.0	0.0	0.0	0.0	0.0	0.0	0.0	0.0	0.0	0.0	0.0	0.0	0.0	0.0	0.0	0.0	0.0	0.0	0.0	0.0	0.0	0.0
HMR_4775	0.0	0.0	0.0	0.0	0.0	0.0	0.0	0.0	0.0	0.0	0.0	0.0	0.0	0.0	0.0	0.0	0.0	0.0	0.0	0.0	0.0	0.0	0.0	0.0	0.0	0.0	0.0	0.0	0.0	0.0	0.0	0.0	0.0	0.0	0.0	0.0	0.0	0.0	0.0	0.0	0.0	0.0	0.0	0.0	0.0	0.0	0.0	0.0	0.0
HMR_4831	0.0	0.0	0.0	0.0	0.0	0.0	0.0	0.0	0.0	0.0	0.0	0.0	0.0	0.0	0.0	0.0	0.0	0.0	0.0	0.0	0.0	0.0	0.0	0.0	0.0	0.0	0.0	0.0	0.0	0.0	0.0	0.0	0.0	0.0	0.0	0.0	0.0	0.0	0.0	0.0	0.0	0.0	0.0	0.0	0.0	0.0	0.0	0.0	0.0
HMR_4832	0.0	0.0	0.0	0.0	0.0	0.0	0.0	0.0	0.0	0.0	0.0	0.0	0.0	0.0	0.0	0.0	0.0	0.0	0.0	0.0	0.0	0.0	0.0	0.0	0.0	0.0	0.0	0.0	0.0	0.0	0.0	0.0	0.0	0.0	0.0	0.0	0.0	0.0	0.0	0.0	0.0	0.0	0.0	0.0	0.0	0.0	0.0	0.0	0.0
HMR_7674	0.0	0.0	0.0	0.0	0.0	0.0	0.0	0.0	0.0	0.0	0.0	0.0	0.0	0.0	0.0	0.0	0.0	0.0	0.0	0.0	0.0	0.0	0.0	0.0	0.0	0.0	0.0	0.0	0.0	0.0	0.0	0.0	0.0	0.0	0.0	0.0	0.0	0.0	0.0	0.0	0.0	0.0	0.0	0.0	0.0	0.0	0.0	0.0	0.0
HMR_8761	0.0	0.0	0.0	0.0	0.0	0.0	0.0	0.0	0.0	0.0	0.0	0.0	0.0	0.0	0.0	0.0	0.0	0.0	0.0	0.0	0.0	0.0	0.0	0.0	0.0	0.0	0.0	0.0	0.0	0.0	0.0	0.0	0.0	0.0	0.0	0.0	0.0	0.0	0.0	0.0	0.0	0.0	0.0	0.0	0.0	0.0	0.0	0.0	0.0
HMR_8762	0.0	0.0	0.0	0.0	0.0	0.0	0.0	0.0	0.0	0.0	0.0	0.0	0.0	0.0	0.0	0.0	0.0	0.0	0.0	0.0	0.0	0.0	0.0	0.0	0.0	0.0	0.0	0.0	0.0	0.0	0.0	0.0	0.0	0.0	0.0	0.0	0.0	0.0	0.0	0.0	0.0	0.0	0.0	0.0	0.0	0.0	0.0	0.0	0.0
HMR_8764	0.0	0.0	0.0	0.0	0.0	0.0	0.0	0.0	0.0	0.0	0.0	0.0	0.0	0.0	0.0	0.0	0.0	0.0	0.0	0.0	0.0	0.0	0.0	0.0	0.0	0.0	0.0	0.0	0.0	0.0	0.0	0.0	0.0	0.0	0.0	0.0	0.0	0.0	0.0	0.0	0.0	0.0	0.0	0.0	0.0	0.0	0.0	0.0	0.0
HMR_8766	0.0	0.0	0.0	0.0	0.0	0.0	0.0	0.0	0.0	0.0	0.0	0.0	0.0	0.0	0.0	0.0	0.0	0.0	0.0	0.0	0.0	0.0	0.0	0.0	0.0	0.0	0.0	0.0	0.0	0.0	0.0	0.0	0.0	0.0	0.0	0.0	0.0	0.0	0.0	0.0	0.0	0.0	0.0	0.0	0.0	0.0	0.0	0.0	0.0
HMR_8767	0.0	0.0	0.0	0.0	0.0	0.0	0.0	0.0	0.0	0.0	0.0	0.0	0.0	0.0	0.0	0.0	0.0	0.0	0.0	0.0	0.0	0.0	0.0	0.0	0.0	0.0	0.0	0.0	0.0	0.0	0.0	0.0	0.0	0.0	0.0	0.0	0.0	0.0	0.0	0.0	0.0	0.0	0.0	0.0	0.0	0.0	0.0	0.0	0.0
HMR_0454	0.0	0.0	0.0	0.0	0.0	0.0	0.1838642613433084	0.0	0.0	0.0	0.0	0.0	0.0	0.0	0.0	1.999999999999988	0.0	0.0	0.0	0.0	0.0	0.0	0.0	0.849334388148848	0.0	0.0	0.0	0.0	0.0	1.1031258253911762	0.0	0.0	2.0000000000000018	0.0	0.0	0.0	0.0	0.0	0.0	0.0	0.0	0.0	0.0	0.0	0.0	0.0	0.0	0.0	0.0
HMR_4297	0.0	0.0	0.0	0.0	0.0	0.0	0.0	0.0	0.0	0.0	0.0	0.0	0.0	0.0	0.0	0.0	0.0	0.0	0.0	0.0	0.0	0.0	0.0	0.0	0.0	0.0	0.0	0.0	0.0	0.0	0.0	0.0	0.0	0.0	0.0	0.0	0.0	0.0	0.0	0.0	0.0	0.0	0.0	0.0	0.0	0.0	0.0	0.0	0.0
HMR_4310	0.0	0.0	0.0	0.0	0.0	0.0	0.0	0.0	0.0	0.0	0.0	0.0	0.0	0.0	0.0	0.0	0.0	0.0	0.0	0.0	0.0	0.0	0.0	0.0	0.0	0.0	0.0	0.0	0.0	0.0	0.0	0.0	0.0	0.0	0.0	0.0	0.0	0.0	0.0	0.0	0.0	0.0	0.0	0.0	0.0	0.0	0.0	0.0	0.0
HMR_4312	0.0	0.0	0.0	0.0	0.0	0.0	0.0	0.0	0.0	0.0	0.0	0.0	0.0	0.0	0.0	0.0	0.0	0.0	0.0	0.0	0.0	0.0	0.0	0.0	0.0	0.0	0.0	0.0	0.0	0.0	0.0	0.0	0.0	0.0	0.0	0.0	0.0	0.0	0.0	0.0	0.0	0.0	0.0	0.0	0.0	0.0	0.0	0.0	0.0
HMR_4313	0.0	0.0	0.0	0.0	0.0	0.0	0.0	0.0	0.0	0.0	0.0	0.0	0.0	0.0	0.0	0.0	0.0	0.0	0.0	0.0	0.0	0.0	0.0	0.0	0.0	0.0	0.0	0.0	0.0	0.0	0.0	0.0	0.0	0.0	0.0	0.0	0.0	0.0	0.0	0.0	0.0	0.0	0.0	0.0	0.0	0.0	0.0	0.0	0.0
HMR_4314	0.0	0.0	0.0	0.0	0.0	0.0	0.0	0.0	0.0	0.0	0.0	0.0	0.0	0.0	0.0	0.0	0.0	0.0	0.0	0.0	0.0	0.0	0.0	0.0	0.0	0.0	0.0	0.0	0.0	0.0	0.0	0.0	0.0	0.0	0.0	0.0	0.0	0.0	0.0	0.0	0.0	0.0	0.0	0.0	0.0	0.0	0.0	0.0	0.0
HMR_4315	0.0	0.0	0.0	0.0	0.0	0.0	0.0	0.0	0.0	0.0	0.0	0.0	-0.15452586422442607	0.0	0.0	-5.6966515976422665	-2.198201587782453	-6.0	0.0	0.0	3.095460199971883	0.0	0.0	3.0613982196654006	4.6970198846222635	6.0	0.0	0.0	0.0	0.0	0.0	4.0	4.5750270024793815	2.355515582979649	2.5186408433883862	2.6778938499654967	3.1359859301511017	3.0060161614153182	2.9381907405595427	2.2236963468631936	3.480708352024513	1.5270319635614804	1.7294556399299978	2.895523776377517	6.0	7.646000092512683	0.0	0.0	0.0
HMR_4316	0.0	0.0	0.0	0.0	0.0	0.0	0.0	0.0	0.0	0.0	0.0	0.0	0.15452586422442607	0.0	0.0	5.6966515976422665	2.198201587782453	6.0	0.0	0.0	-3.095460199971883	0.0	0.0	-3.0613982196654006	-4.6970198846222635	-6.0	0.0	0.0	0.0	0.0	0.0	-4.0	-4.5750270024793815	-2.355515582979649	-2.5186408433883862	-2.6778938499654963	-3.1359859301511017	-3.0060161614153182	-2.9381907405595427	-2.2236963468631945	-3.4807083520245143	-1.5270319635614804	-1.7294556399299983	-2.895523776377517	-6.0	-7.646000092512683	0.0	0.0	0.0
HMR_4317	0.0	0.0	0.0	0.0	0.0	0.0	0.0	0.0	0.0	0.0	0.0	0.0	0.0	0.0	0.0	0.0	0.0	0.0	0.0	0.0	0.0	0.0	0.0	0.0	0.0	0.0	0.0	0.0	0.0	0.0	0.0	0.0	0.0	0.0	0.0	0.0	0.0	0.0	0.0	0.0	0.0	0.0	0.0	0.0	0.0	0.0	0.0	0.0	0.0
HMR_4318	0.0	0.0	0.0	0.0	0.0	0.0	0.0	0.0	0.0	0.0	0.0	0.0	0.0	0.0	0.0	0.0	0.0	0.0	0.0	0.0	0.0	0.0	0.0	0.0	0.0	0.0	0.0	0.0	0.0	0.0	0.0	0.0	0.0	0.0	0.0	0.0	0.0	0.0	0.0	0.0	0.0	0.0	0.0	0.0	0.0	0.0	0.0	0.0	0.0
HMR_4319	0.0	0.0	0.0	0.0	0.0	0.0	0.0	0.0	0.0	0.0	0.0	0.0	0.0	0.0	0.0	0.0	0.0	0.0	0.0	0.0	0.0	0.0	0.0	0.0	0.0	0.0	0.0	3.349451857259925	0.0	0.0	5.747642888111676	5.666706992737867	4.5750270024793815	8.355515582979647	10.518640843388386	10.677893849965496	11.1359859301511	11.00601616141532	10.93819074055954	10.223696346863196	7.4807083520245135	9.52703196356148	9.72945563993	10.895523776377516	11.198305905260844	7.646000092512683	8.0	8.0	8.0
HMR_4320	0.0	0.0	0.0	0.0	0.0	0.0	0.0	0.0	0.0	0.0	0.0	0.0	0.0	0.0	0.0	0.0	0.0	0.0	0.0	0.0	0.0	0.0	0.0	0.0	0.0	0.0	0.0	0.0	0.0	0.0	0.0	0.0	0.0	0.0	0.0	0.0	0.0	0.0	0.0	0.0	0.0	0.0	0.0	0.0	0.0	0.0	0.0	0.0	0.0
HMR_4356	0.0	0.0	0.0	0.0	0.0	0.0	0.0	0.0	0.0	0.0	0.0	0.0	0.0	0.0	0.0	0.0	0.0	0.0	0.0	0.0	0.0	0.0	0.0	0.0	0.0	0.0	0.0	0.0	0.0	0.0	0.0	0.0	0.0	0.0	0.0	0.0	0.0	0.0	0.0	0.0	0.0	0.0	0.0	0.0	0.0	0.0	0.0	0.0	0.0
HMR_4383	0.0	0.0	4.078439882231794e-34	0.0	0.0	0.0	0.0	0.0	0.0	0.0	0.0	0.0	0.0	0.0	0.0	0.0	0.0	0.0	0.0	0.0	0.0	0.0	0.0	0.0	0.0	0.0	0.0	0.0	0.0	0.0	0.0	0.0	-4.3127320283766064e-16	0.0	0.0	0.0	-1.2948385346887732e-16	0.0	0.0	0.0	0.0	0.0	0.0	0.0	0.0	0.0	0.0	0.0	0.0
HMR_4385	0.0	0.0	0.0	0.0	0.0	0.0	0.0	0.0	0.0	0.0	0.0	0.0	0.0	0.0	0.0	0.0	0.0	0.0	0.0	0.0	0.0	0.0	0.0	0.0	0.0	0.0	0.0	0.0	0.0	0.0	0.0	0.0	0.0	0.0	0.0	0.0	0.0	0.0	0.0	0.0	0.0	0.0	0.0	0.0	0.0	0.0	0.0	0.0	0.0
HMR_4386	0.0	0.0	0.0	0.0	0.0	0.0	0.0	0.0	0.0	0.0	0.0	0.0	0.0	0.0	0.0	0.0	0.0	0.0	0.0	0.0	0.0	0.0	0.0	0.0	0.0	0.0	0.0	0.0	0.0	0.0	0.0	0.0	0.0	0.0	0.0	0.0	0.0	0.0	0.0	0.0	0.0	0.0	0.0	0.0	0.0	0.0	0.0	0.0	0.0
HMR_4387	0.0	0.0	0.0	0.0	0.0	0.0	0.0	0.0	0.0	0.0	0.0	0.0	0.0	0.0	0.0	0.0	0.0	0.0	0.0	0.0	0.0	0.0	0.0	0.0	0.0	0.0	0.0	0.0	0.0	0.0	0.0	0.0	0.0	0.0	0.0	0.0	0.0	0.0	0.0	0.0	0.0	0.0	0.0	0.0	0.0	0.0	0.0	0.0	0.0
HMR_4399	0.0	0.0	0.0	0.0	0.0	0.0	0.0	0.0	0.0	0.0	0.0	0.0	0.0	-4.633974363652827e-16	0.0	0.0	0.0	0.0	0.0	0.0	0.0	0.0	0.0	0.0	0.0	0.0	0.0	0.0	0.0	0.0	0.0	0.0	-6.46909804256491e-16	0.0	0.0	0.0	0.0	0.0	0.0	0.0	0.0	0.0	0.0	0.0	0.0	0.0	0.0	0.0	0.0
HMR_4400	0.0	0.0	0.0	0.0	0.0	0.0	0.0	0.0	0.0	0.0	0.0	0.0	0.0	-4.633974363652827e-16	0.0	0.0	0.0	0.0	0.0	0.0	0.0	0.0	0.0	0.0	0.0	0.0	0.0	0.0	0.0	0.0	0.0	0.0	0.0	0.0	0.0	0.0	0.0	0.0	0.0	0.0	0.0	0.0	0.0	0.0	0.0	0.0	0.0	0.0	0.0
HMR_4401	0.0	0.0	3.708751752416653e-34	0.0	0.0	0.0	0.0	0.0	0.0	0.0	0.0	0.0	0.0	0.0	0.0	0.0	0.0	0.0	0.0	0.0	0.0	0.0	0.0	0.0	0.0	0.0	0.0	0.0	0.0	0.0	0.0	0.0	7.187886713961012e-17	0.0	0.0	0.0	1.351779529356349e-16	0.0	0.0	0.0	0.0	0.0	0.0	0.0	0.0	0.0	0.0	0.0	0.0
HMR_4402	0.0	0.0	-3.708751752416653e-34	0.0	0.0	0.0	0.0	0.0	0.0	0.0	0.0	0.0	0.0	0.0	0.0	0.0	0.0	0.0	0.0	0.0	0.0	0.0	0.0	0.0	0.0	0.0	0.0	0.0	0.0	0.0	0.0	0.0	-7.187886713961012e-17	0.0	0.0	0.0	-1.351779529356349e-16	0.0	0.0	0.0	0.0	0.0	0.0	0.0	0.0	0.0	0.0	0.0	0.0
HMR_4403	0.0	0.0	0.0	0.0	0.0	0.0	0.0	0.0	0.0	0.0	0.0	0.0	0.0	0.0	0.0	0.0	0.0	0.0	0.0	0.0	0.0	0.0	0.0	0.0	0.0	0.0	0.0	0.0	0.0	0.0	0.0	0.0	0.0	0.0	0.0	0.0	0.0	0.0	0.0	0.0	0.0	0.0	0.0	0.0	0.0	0.0	0.0	0.0	0.0
HMR_4490	0.0	0.0	0.0	0.0	0.0	0.0	0.0	0.0	0.0	0.0	0.0	0.0	0.0	0.0	0.0	0.0	0.0	0.0	0.0	0.0	0.0	0.0	0.0	0.0	0.0	0.0	0.0	0.0	0.0	0.0	0.0	0.0	0.0	0.0	0.0	0.0	0.0	0.0	0.0	0.0	0.0	0.0	0.0	0.0	0.0	0.0	0.0	0.0	0.0
HMR_4706	0.0	0.0	0.0	0.0	0.0	0.0	0.0	0.0	0.0	0.0	0.0	0.0	0.0	0.0	0.0	0.0	0.0	0.0	0.0	0.0	0.0	0.0	0.0	0.0	0.0	0.0	0.0	0.0	0.0	0.0	0.0	0.0	0.0	0.0	0.0	0.0	0.0	0.0	0.0	0.0	0.0	0.0	0.0	0.0	0.0	0.0	0.0	0.0	0.0
HMR_8768	0.0	0.0	0.0	0.0	0.0	0.0	0.0	0.0	0.0	0.0	0.0	0.0	0.0	0.0	0.0	0.0	0.0	0.0	0.0	0.0	0.0	0.0	0.0	0.0	0.0	0.0	0.0	0.0	0.0	0.0	0.0	0.0	-6.469098042564909e-16	0.0	0.0	0.0	0.0	0.0	0.0	0.0	0.0	0.0	0.0	0.0	0.0	0.0	0.0	0.0	0.0
HMR_4590	0.0	0.0	0.0	0.0	0.0	0.0	0.0	5.859405295131137	26.181476145378056	15.612991856795533	6.140247531857918	0.0	0.0	-1.2948461903522165e-31	0.0	0.0	0.0	0.0	0.464233985231004	0.0	0.0	0.0	0.0	1.996545310290868	6.301649091566781	11.216198453792671	2.474408499564133	22.0	21.0	8.0	19.0	10.0	9.0	22.0	34.0	24.0	32.0	29.0	31.0	26.0	8.0	31.0	25.0	25.0	29.000000000000053	8.0	32.0	30.0	26.0
HMR_4591	0.0	0.0	0.0	0.0	0.0	0.0	0.0	5.859405295131137	26.181476145378056	15.612991856795533	6.140247531857918	0.0	0.0	0.0	0.0	0.0	0.0	0.0	0.464233985231004	0.0	0.0	0.0	0.0	1.996545310290868	6.301649091566781	11.216198453792671	2.474408499564133	22.0	21.0	8.0	19.0	10.0	9.0	22.0	34.0	24.0	32.0	29.0	31.0	26.0	8.0	31.0	25.0	25.0	29.0	8.0	32.0	30.0	26.0
HMR_4592	0.0	0.0	0.0	0.0	0.0	0.0	0.0	0.0	0.0	0.0	0.0	0.0	0.0	0.0	0.0	0.0	0.0	0.0	0.0	0.0	0.0	0.0	0.0	0.0	0.0	0.0	0.0	0.0	0.0	0.0	0.0	0.0	2.108446769428564e-16	0.0	0.0	0.0	5.673262058675258e-16	0.0	0.0	0.0	0.0	0.0	0.0	0.0	0.0	0.0	0.0	0.0	0.0
HMR_4593	0.0	0.0	0.0	0.0	0.0	0.0	0.0	0.0	0.0	0.0	0.0	0.0	0.0	-1.2948461903522165e-31	0.0	0.0	0.0	0.0	0.0	0.0	0.0	0.0	0.0	0.0	0.0	0.0	0.0	0.0	0.0	0.0	0.0	0.0	0.0	0.0	0.0	0.0	0.0	0.0	0.0	0.0	0.0	0.0	0.0	0.0	5.3290705182007514e-14	0.0	0.0	0.0	0.0
HMR_4594	0.0	0.0	0.0	0.0	0.0	0.0	0.0	0.0	0.0	0.0	0.0	0.0	0.0	0.0	0.0	0.0	0.0	0.0	0.0	0.0	0.0	0.0	0.0	0.0	0.0	0.0	0.0	0.0	0.0	0.0	0.0	0.0	0.0	0.0	0.0	0.0	0.0	0.0	0.0	0.0	0.0	0.0	0.0	0.0	0.0	0.0	0.0	0.0	0.0
HMR_4595	0.0	0.0	0.0	0.0	0.0	0.0	0.0	0.0	0.0	0.0	0.0	0.0	0.0	0.0	0.0	0.0	0.0	0.0	0.0	0.0	0.0	0.0	0.0	0.0	0.0	0.0	0.0	0.0	0.0	0.0	0.0	0.0	0.0	0.0	0.0	0.0	0.0	0.0	0.0	0.0	0.0	0.0	0.0	0.0	5.3290705182007514e-14	0.0	0.0	0.0	0.0
HMR_8341	0.0	0.0	0.0	0.0	0.0	0.0	0.0	0.0	0.0	0.0	0.0	0.0	0.0	0.0	0.0	0.0	0.0	0.0	0.0	0.0	0.0	0.0	0.0	0.0	0.0	0.0	0.0	0.0	0.0	0.0	0.0	0.0	0.0	0.0	0.0	0.0	0.0	0.0	0.0	0.0	0.0	0.0	0.0	0.0	0.0	0.0	0.0	0.0	0.0
HMR_8342	0.0	0.0	0.0	0.0	0.0	0.0	0.0	0.0	0.0	0.0	0.0	0.0	0.0	0.0	0.0	0.0	0.0	0.0	0.0	0.0	0.0	0.0	0.0	0.0	0.0	0.0	0.0	0.0	0.0	0.0	0.0	0.0	0.0	0.0	0.0	0.0	0.0	0.0	0.0	0.0	0.0	0.0	0.0	0.0	0.0	0.0	0.0	0.0	0.0
HMR_8344	-8.79017061694298	-11.769610153905127	-11.766793652119125	-8.790733917300132	-9.617612132935903	-33.756090945332325	-30.56175324743111	-39.76932850372653	-51.743135037116716	-46.726135637356265	-28.849950612705932	-23.810820215711328	-24.83958525337343	-29.83127183221427	-54.885252663327854	-13.152585953191853	-21.09527977781254	-16.594194520375847	-21.0	-54.0	-22.0	-49.85121814965591	-12.822228454522412	-11.0	-21.0	-18.0	-4.099278618417885	-3.552713678800501e-15	0.0	0.0	-17.0	-17.0	-19.0	-10.885374922059526	-8.59175256780158	-17.32807142644457	-2.2248239731498285	-10.772734391810978	-2.9390537747319536	-22.408565237304114	-27.36675400429996	-3.256415242477701	-8.727793962694149	-10.386727962780057	0.0	0.0	0.0	0.0	0.0
HMR_8352	0.0	0.0	0.0	0.0	0.0	0.0	0.0	0.0	0.0	0.0	0.0	0.0	0.0	1.2948461903522165e-31	0.0	0.0	0.0	0.0	0.0	0.0	0.0	0.0	0.0	0.0	0.0	0.0	0.0	0.0	0.0	0.0	0.0	0.0	0.0	0.0	0.0	0.0	5.673262058675258e-16	0.0	0.0	0.0	0.0	0.0	0.0	0.0	-5.3290705182007514e-14	0.0	0.0	0.0	0.0
HMR_8353	0.0	0.0	0.0	0.0	0.0	0.0	0.0	0.0	0.0	0.0	0.0	0.0	0.0	-1.2948461903522165e-31	0.0	0.0	0.0	0.0	0.0	0.0	0.0	0.0	0.0	0.0	0.0	0.0	0.0	0.0	0.0	0.0	0.0	0.0	0.0	0.0	0.0	0.0	-5.673262058675258e-16	0.0	0.0	0.0	0.0	0.0	0.0	0.0	5.3290705182007514e-14	0.0	0.0	0.0	0.0
HMR_8726	0.0	0.0	0.0	0.0	0.0	0.0	0.0	0.0	0.0	0.0	0.0	0.0	0.0	0.0	0.0	0.0	0.0	0.0	0.0	0.0	0.0	0.0	0.0	0.0	0.0	0.0	0.0	0.0	0.0	0.0	0.0	0.0	0.0	0.0	0.0	0.0	0.0	0.0	0.0	0.0	0.0	0.0	0.0	0.0	0.0	0.0	0.0	0.0	0.0
HMR_8727	0.0	0.0	0.0	0.0	0.0	0.0	0.0	0.0	0.0	0.0	0.0	0.0	0.0	0.0	0.0	0.0	0.0	0.0	0.0	0.0	0.0	0.0	0.0	0.0	0.0	0.0	0.0	0.0	0.0	0.0	0.0	0.0	0.0	0.0	0.0	0.0	0.0	0.0	0.0	0.0	0.0	0.0	0.0	0.0	0.0	0.0	0.0	0.0	0.0
HMR_8728	0.0	0.0	0.0	0.0	0.0	0.0	0.0	0.0	0.0	0.0	0.0	0.0	0.0	0.0	0.0	0.0	0.0	0.0	0.0	0.0	0.0	0.0	0.0	0.0	0.0	0.0	0.0	0.0	0.0	0.0	0.0	0.0	0.0	0.0	0.0	0.0	0.0	0.0	0.0	0.0	0.0	0.0	0.0	0.0	0.0	0.0	0.0	0.0	0.0
HMR_8729	0.0	0.0	6.2055299186793184e-34	0.0	0.0	0.0	0.0	0.0	0.0	0.0	0.0	0.0	0.0	-1.2948461903522165e-31	0.0	0.0	0.0	0.0	0.0	0.0	0.0	0.0	0.0	0.0	0.0	0.0	0.0	0.0	0.0	0.0	0.0	0.0	0.0	0.0	0.0	0.0	0.0	0.0	0.0	0.0	0.0	0.0	0.0	0.0	0.0	0.0	0.0	0.0	0.0
HMR_6537	0.0	0.0	0.0	0.0	0.0	0.0	0.0	0.0	0.0	0.0	0.0	0.0	0.0	-1.2948461903522165e-31	0.0	0.0	0.0	0.0	0.0	0.0	0.0	0.0	0.0	0.0	0.0	0.0	0.0	0.0	0.0	0.0	0.0	0.0	0.0	0.0	0.0	0.0	0.0	0.0	0.0	0.0	0.0	0.0	0.0	0.0	0.0	0.0	0.0	0.0	0.0
HMR_1568	0.0	0.0	0.0	0.0	0.0	0.0	0.0	0.0	0.0	0.0	0.0	0.0	0.0	0.0	0.0	0.0	0.0	0.0	0.0	0.0	0.0	0.0	0.0	0.0	0.0	0.0	0.0	0.0	0.0	0.0	0.0	0.0	0.0	0.0	0.0	0.0	0.0	0.0	0.0	0.0	0.0	0.0	0.0	0.0	0.0	0.0	0.0	0.0	0.0
HMR_3853	0.0	0.0	0.0	0.0	0.0	0.0	0.0	0.0	0.0	0.0	0.0	0.0	0.0	0.0	0.0	0.0	0.0	0.0	0.0	0.0	0.0	0.0	0.0	0.0	0.0	0.0	0.0	0.0	0.0	0.0	0.0	0.0	0.0	0.0	0.0	0.0	0.0	0.0	0.0	0.0	0.0	0.0	0.0	0.0	0.0	0.0	0.0	0.0	0.0
HMR_3854	0.0	0.0	0.0	0.0	0.0	3.0	0.0	4.0	1.5295592859952114	3.0	2.0	2.0	0.0	0.0	3.0	3.0	0.0	0.0	0.0	0.0	0.0	0.0	0.0	0.0	0.0	0.0	0.0	0.0	0.0	0.0	0.0	0.0	0.0	0.0	0.0	0.0	0.0	0.0	0.0	0.0	0.0	0.0	0.0	0.0	0.0	0.0	0.0	0.0	0.0
HMR_3855	0.0	0.0	0.0	0.0	0.0	3.0	0.0	4.0	1.5295592859952114	3.0	2.0	2.0	0.0	0.0	3.0	0.0	0.0	0.0	4.0	10.0	4.0	11.0	4.0	4.0	7.0	6.0	7.0	7.0	6.0	7.0	6.0	4.0	7.0	7.0	7.0	8.0	7.0	8.0	8.0	8.0	10.0	7.0	9.0	8.0	6.0	11.0	7.0	8.0	7.0
HMR_3857	0.0	0.0	0.0	0.0	0.0	0.0	0.0	0.0	0.0	0.0	0.0	0.0	0.0	0.0	0.0	0.0	0.0	0.0	0.0	0.0	0.0	0.0	0.0	0.0	0.0	0.0	0.0	0.0	0.0	0.0	0.0	0.0	0.0	0.0	0.0	0.0	0.0	0.0	0.0	0.0	0.0	0.0	0.0	0.0	0.0	0.0	0.0	0.0	0.0
HMR_3859	0.0	0.0	0.0	0.0	0.0	0.0	0.0	0.0	0.0	0.0	0.0	0.0	0.0	0.0	0.0	0.0	0.0	0.0	0.0	0.0	0.0	0.0	0.0	0.0	0.0	0.0	0.0	0.0	0.0	0.0	0.0	0.0	0.0	0.0	0.0	0.0	0.0	0.0	0.0	0.0	0.0	0.0	0.0	0.0	0.0	0.0	0.0	0.0	0.0
HMR_4087	0.0	0.0	0.0	0.0	0.0	0.0	0.0	0.0	0.0	0.0	0.0	0.0	0.0	0.0	0.0	0.0	0.0	0.0	0.0	0.0	0.0	0.0	0.0	0.0	0.0	0.0	0.0	0.0	0.0	0.0	0.0	0.0	0.0	0.0	0.0	0.0	0.0	0.0	0.0	0.0	0.0	0.0	0.0	0.0	0.0	0.0	0.0	0.0	0.0
HMR_4089	0.0	0.0	0.0	0.0	2.098878156089423	0.0	0.9639436005695188	0.3463524515099561	7.5799009537546524	12.25217605271328	0.0	0.0	0.0	0.0	5.8412891331387975	0.0	0.0	5.0	0.0	0.0	0.0	1.1972597454481109	0.0	0.0	0.0	0.0	0.0	0.11965313563653995	0.0	0.0	0.0	0.0	0.0	0.0	0.0	0.0	0.0	0.0	0.0	0.0	0.0	0.0	0.0	0.0	0.0	0.0	3.317747088677553	2.9539248321523144	4.018557201128036
HMR_4091	0.0	0.0	0.0	0.0	0.0	0.0	0.0	0.0	0.0	0.0	0.0	0.0	0.0	0.0	0.0	12.28095952270629	0.0	0.0	0.0	0.0	0.0	0.0	0.0	0.0	0.0	0.0	0.0	0.0	0.0	0.0	0.0	0.0	0.0	0.0	0.0	0.0	0.0	0.0	0.0	0.0	0.0	0.0	0.0	0.0	0.0	0.0	0.0	0.0	0.0
HMR_4093	0.0	0.0	0.0	0.0	0.0	0.0	0.0	0.0	0.0	0.0	0.0	0.0	0.0	0.0	0.0	0.0	0.0	0.0	0.0	0.0	0.0	0.0	0.0	0.0	0.0	0.0	0.0	0.0	0.0	0.0	0.0	0.0	0.0	0.0	0.0	0.0	0.0	0.0	0.0	0.0	0.0	0.0	0.0	0.0	0.0	0.0	0.0	0.0	0.0
HMR_4095	0.0	0.0	0.0	0.0	0.0	0.0	0.0	0.0	0.0	0.0	0.0	0.0	0.0	0.0	0.0	0.0	0.0	0.0	0.0	0.0	0.0	0.0	0.0	0.0	0.0	0.0	0.0	0.0	0.0	0.0	0.0	0.0	0.0	0.0	0.0	0.0	0.0	0.0	0.0	0.0	0.0	0.0	0.0	0.0	0.0	0.0	0.0	0.0	0.0
HMR_4101	0.0	0.19988079094482256	4.653554140513523	0.0	0.0	0.0	0.0	0.0	0.0	0.0	0.0	0.0	0.0	0.0	0.217078859045305	0.0	0.0	6.135999393712624	0.0	0.0	0.0	0.0	0.0	0.0	0.0	0.0	0.0	0.0	0.0	0.0	0.0	0.0	0.0	0.0	5.5858672193981525	7.517997444138299	1.8938977683350564	6.1414773658209345	5.1859842074489775	6.0609572218396615	0.0	0.45806045845355897	2.086417683601536	3.9379221828660214	1.4935861602548992	0.0	0.0	0.0	0.0
HMR_4103	0.0	0.0	0.0	0.0	0.0	0.0	0.0	0.0	0.0	0.0	0.0	0.0	0.0	0.0	0.0	0.0	0.0	0.0	0.0	0.0	0.0	0.0	0.0	0.0	0.0	0.0	0.0	0.0	0.0	0.0	0.0	0.0	0.0	0.0	0.0	0.0	0.0	0.0	0.0	0.0	0.0	0.0	0.0	0.0	0.0	0.0	0.0	0.0	0.0
HMR_4143	0.0	0.0	0.0	0.0	0.0	0.0	0.0	0.0	0.0	0.0	0.0	0.0	3.5064152499461763	0.0	0.0	0.0	10.803432046777651	0.0	0.0	3.1335422446310663	0.0	0.0	0.0	0.0	0.8345051747172147	0.0	8.094824139375843	1.459145164812059	1.4281797839864012	6.241020486613923	0.0	0.0	5.582631810334891	0.3203314964141697	0.0	0.0	0.0	0.0	0.0	0.0	0.0	0.0	0.0	0.0	0.0	0.0	1.1582185934515898	1.3606880802052537	0.0
HMR_4193	0.0	0.0	0.0	0.0	0.0	0.0	0.0	0.0	0.0	0.0	0.0	0.0	0.0	0.0	0.0	0.0	0.0	0.0	0.0	0.0	0.0	0.0	0.0	0.0	0.0	0.0	0.0	0.0	0.0	0.0	0.0	0.0	0.0	0.0	0.0	0.0	0.0	0.0	0.0	0.0	0.0	0.0	0.0	0.0	0.0	0.0	0.0	0.0	0.0
HMR_4280	19.0	31.0	35.0	37.0	28.0	26.0	39.0	22.0	38.0	49.0	17.0	18.0	15.0	17.0	48.0	17.0	5.999999999999992	2.26611171577113	18.0	30.0	16.0	27.0	28.0	14.0	25.0	38.0	5.0	39.0	32.0	5.0	26.98279371441004	14.0	5.0	18.0	33.0	32.0	34.0	35.0	34.0	34.0	18.0	35.0	31.0	36.0	34.0	18.0	27.0	27.0	32.0
HMR_8497	0.0	3.0	3.0	0.0	0.03446915196111977	0.0	0.0	0.0	2.4704407140047886	0.0	0.0	0.0	0.0	0.0	0.0	0.0	0.0	0.0	0.0	0.0	1.9999999999999512	0.0	0.0	0.0	0.0	0.0	3.0000000000000093	3.0	3.0	3.108624468950439e-15	0.0	2.0	-3.153033389935445e-14	0.0	0.0	0.0	0.0	0.0	0.0	0.0	0.0	0.0	0.0	0.0	0.0	2.0	0.0	0.0	3.767427069035797
HMR_8498	3.0	0.0	0.0	3.0	4.965530848038879	3.0	3.0	4.0	1.5295592859952114	3.0	2.0	2.0	3.0	2.0	3.0	3.0	3.0	3.0	2.0	4.332172157256126	2.0	3.0	2.0	2.0	4.0	3.0	3.0	3.0	3.0	3.0	3.0	2.0	3.0	3.0	5.0	6.0	5.0	5.0	5.0	5.0	2.0	5.0	5.0	5.0	5.0	2.0	5.0	5.0	5.0
HMR_8499	3.0	3.0	3.0	3.0	5.0	3.0	3.0	4.0	4.0	3.0	2.0	2.0	3.0	2.0	3.0	3.0	3.0	0.0	2.0	4.332172157256126	2.0	3.0	2.0	2.0	4.0	3.0	3.0	3.0	3.0	3.0	3.0	2.0	3.0	3.0	5.0	6.0	5.0	5.0	5.0	5.0	2.0	5.0	5.0	5.0	5.0	2.0	5.0	5.0	5.0
HMR_8500	0.0	0.0	0.0	0.0	0.0	0.0	0.0	0.0	0.0	0.0	0.0	0.0	0.0	0.0	0.0	0.0	0.0	3.0	0.0	0.0	1.9999999999999512	0.0	0.0	0.0	0.0	0.0	3.0000000000000093	3.0	3.0	3.108624468950439e-15	0.0	2.0	-3.153033389935445e-14	0.0	0.0	0.0	0.0	0.0	0.0	0.0	0.0	0.0	0.0	0.0	0.0	2.0	0.0	-1.9539925233402755e-14	3.767427069035797
HMR_8501	0.0	0.0	0.0	0.0	0.0	0.0	0.0	0.0	0.0	0.0	0.0	0.0	0.0	0.0	0.0	0.0	3.0	0.0	2.0	0.0	0.0	0.0	2.0	2.0	4.0	3.0	0.0	0.0	0.0	0.0	0.0	0.0	0.0	0.0	0.0	0.0	0.0	0.0	0.0	0.0	0.0	0.0	0.0	0.0	0.0	0.0	0.0	0.0	0.0
HMR_8502	0.0	0.0	0.0	0.0	0.0	0.0	0.0	0.0	0.0	0.0	0.0	0.0	0.0	0.0	0.0	0.0	0.0	0.0	0.0	0.0	0.0	0.0	0.0	0.0	0.0	0.0	0.0	0.0	0.0	0.0	0.0	0.0	0.0	0.0	0.0	0.0	0.0	0.0	0.0	0.0	0.0	0.0	0.0	0.0	0.0	0.0	0.0	0.0	0.0
HMR_8503	0.0	0.0	0.0	0.0	0.0	0.0	0.0	0.0	0.0	0.0	0.0	0.0	0.0	0.0	0.0	3.0	0.0	3.0	0.0	0.0	1.9999999999999512	0.0	0.0	0.0	0.0	0.0	3.0000000000000093	0.0	3.0	0.0	0.0	0.0	0.0	0.0	0.0	0.0	0.0	0.0	0.0	0.0	0.0	0.0	0.0	0.0	0.0	2.0	0.0	-1.9539925233402755e-14	3.767427069035797
HMR_8504	0.0	0.0	0.0	0.0	0.0	3.0	0.0	4.0	1.5295592859952114	3.0	2.0	2.0	0.0	0.0	3.0	0.0	3.0	0.0	2.0	0.0	0.0	0.0	2.0	2.0	4.0	3.0	-9.325873406851317e-15	3.0	0.0	0.0	0.0	2.0	0.0	0.0	0.0	0.0	0.0	0.0	0.0	0.0	0.0	0.0	0.0	0.0	0.0	0.0	0.0	0.0	0.0
HMR_8506	0.0	0.0	0.0	0.0	0.0	0.0	0.0	0.0	0.0	0.0	0.0	0.0	0.0	0.0	0.0	0.0	0.0	0.0	0.0	0.0	0.0	0.0	0.0	0.0	0.0	0.0	0.0	0.0	0.0	0.0	0.0	0.0	0.0	0.0	0.0	0.0	0.0	0.0	0.0	0.0	0.0	0.0	0.0	0.0	0.0	0.0	0.0	0.0	0.0
HMR_8507	46.19255926397474	47.86016152624028	61.69417212763454	23.53390580331388	0.0	3.0	0.0	4.0	1.5295592859952114	3.0	2.0	2.0	0.0	0.0	3.0	0.0	0.0	0.0	0.0	0.0	0.0	0.0	0.0	0.0	0.0	0.0	0.0	3.0	0.0	0.0	0.0	2.0	0.0	0.0	0.0	0.0	0.0	0.0	0.0	0.0	0.0	0.0	0.0	0.0	0.0	0.0	0.0	0.0	0.0
HMR_8508	0.0	0.0	0.0	0.0	0.0	0.0	0.0	0.0	0.0	0.0	0.0	0.0	0.0	0.0	0.0	0.0	0.0	3.0	4.0	10.0	5.999999999999951	11.0	4.0	4.0	7.0	6.0	10.000000000000009	7.0	9.0	7.0000000000000036	6.0	4.0	6.999999999999968	7.0	7.0	8.0	7.0	8.0	8.0	8.0	10.0	7.0	9.0	8.0	6.0	13.0	7.0	7.9999999999999805	10.767427069035797
HMR_8509	46.19255926397474	47.86016152624028	61.69417212763454	23.53390580331388	0.0	0.0	0.0	0.0	0.0	0.0	0.0	0.0	0.0	0.0	0.0	0.0	0.0	0.0	0.0	0.0	0.0	0.0	0.0	0.0	0.0	0.0	0.0	0.0	0.0	0.0	0.0	0.0	0.0	0.0	0.0	0.0	0.0	0.0	0.0	0.0	0.0	0.0	0.0	0.0	0.0	0.0	0.0	0.0	0.0
HMR_8511	0.0	0.0	0.0	0.0	0.0	0.0	0.0	0.0	0.0	0.0	0.0	0.0	0.0	0.0	0.0	0.0	0.0	0.0	0.0	0.0	0.0	0.0	0.0	0.0	0.0	0.0	0.0	0.0	0.0	0.0	0.0	0.0	0.0	0.0	0.0	0.0	0.0	0.0	0.0	0.0	0.0	0.0	0.0	0.0	0.0	0.0	0.0	0.0	0.0
HMR_8512	0.0	0.0	0.0	0.0	0.0	3.0	0.0	4.0	1.5295592859952114	3.0	2.0	2.0	0.0	0.0	3.0	0.0	3.0	0.0	2.0	0.0	0.0	0.0	2.0	2.0	4.0	3.0	-9.325873406851317e-15	3.0	0.0	0.0	0.0	2.0	0.0	0.0	0.0	0.0	0.0	0.0	0.0	0.0	0.0	0.0	0.0	0.0	0.0	0.0	0.0	0.0	0.0
HMR_8514	0.0	0.0	0.0	0.0	0.0	0.0	0.0	0.0	0.0	0.0	0.0	0.0	0.0	0.0	0.0	0.0	0.0	0.0	0.0	0.0	0.0	0.0	0.0	0.0	0.0	0.0	0.0	0.0	0.0	0.0	0.0	0.0	0.0	0.0	0.0	0.0	0.0	0.0	0.0	0.0	0.0	0.0	0.0	0.0	0.0	0.0	0.0	0.0	0.0
HMR_8516	0.0	0.0	0.0	0.0	0.0	0.0	0.0	0.0	0.0	0.0	0.0	0.0	0.0	0.0	0.0	0.0	0.0	0.0	0.0	0.0	0.0	0.0	0.0	0.0	0.0	0.0	0.0	0.0	0.0	0.0	0.0	0.0	0.0	0.0	0.0	0.0	0.0	0.0	0.0	0.0	0.0	0.0	0.0	0.0	0.0	0.0	0.0	0.0	0.0
HMR_8517	0.0	0.0	0.0	0.0	0.0	0.0	0.0	0.0	0.0	0.0	0.0	0.0	0.0	0.0	0.0	0.0	0.0	0.0	0.0	0.0	0.0	0.0	0.0	0.0	0.0	0.0	0.0	0.0	0.0	0.0	0.0	0.0	0.0	0.0	0.0	0.0	0.0	0.0	0.0	0.0	0.0	0.0	0.0	0.0	0.0	0.0	0.0	0.0	0.0
HMR_0153	0.0	0.0	0.0	0.0	0.0	0.0	0.0	0.0	0.0	0.0	0.0	0.0	0.0	0.0	0.0	0.0	0.0	0.0	0.0	0.0	0.0	0.0	0.0	0.0	0.0	0.0	0.0	0.0	0.0	0.0	0.0	0.0	0.0	0.0	0.0	0.0	0.0	0.0	0.0	0.0	0.0	0.0	0.0	0.0	0.0	0.0	0.0	0.0	0.0
HMR_3212	0.0	0.0	0.0	0.0	0.0	0.0	0.0	0.0	0.0	0.0	0.0	0.0	0.0	0.0	0.0	0.0	0.0	0.0	0.0	0.0	0.0	0.0	0.0	0.0	0.0	0.0	0.0	0.0	0.0	0.0	0.0	0.0	0.0	0.0	0.0	0.0	0.0	0.0	0.0	0.0	0.0	0.0	0.0	0.0	0.0	0.0	5.278600427531115	5.2999488735720925	5.241935782940847
HMR_3797	0.0	0.0	0.0	0.0	0.0	0.0	0.0	0.0	0.0	0.0	0.0	0.0	0.0	0.0	0.0	0.0	0.0	0.0	0.0	0.0	0.0	0.0	0.0	0.0	0.0	0.0	0.0	0.0	0.0	0.0	0.0	0.0	0.0	0.0	0.0	0.0	0.0	0.0	0.0	0.0	0.0	0.0	0.0	0.0	0.0	0.0	0.0	0.0	0.0
HMR_3800	0.0	0.0	0.0	0.0	0.0	0.0	0.0	0.0	0.0	0.0	0.0	0.0	0.0	0.0	0.0	0.0	0.0	0.0	0.0	0.0	0.0	0.0	0.0	0.0	0.0	0.0	0.0	0.0	0.0	0.0	0.0	0.0	0.0	0.0	0.0	0.0	0.0	0.0	0.0	0.0	0.0	0.0	0.0	0.0	0.0	0.0	0.0	0.0	0.0
HMR_4105	0.0	0.0	0.0	0.0	0.0	0.0	0.0	0.0	0.0	0.0	0.0	0.0	0.0	0.0	0.0	0.0	0.0	0.0	0.0	0.0	0.0	0.0	0.0	0.0	0.0	0.0	0.0	0.0	0.0	0.0	0.0	0.0	0.0	0.0	0.0	0.0	0.0	0.0	0.0	0.0	0.0	0.0	0.0	0.0	0.0	0.0	0.0	0.0	0.0
HMR_4106	0.0	0.0	0.0	0.0	0.0	0.0	0.0	0.0	0.0	0.0	0.0	0.0	0.0	0.0	0.0	0.0	0.0	0.0	0.0	0.0	0.0	0.0	0.0	0.0	0.0	0.0	0.0	0.0	0.0	0.0	0.0	0.0	0.0	0.0	0.0	0.0	0.0	0.0	0.0	0.0	0.0	0.0	0.0	0.0	0.0	0.0	0.0	0.0	0.0
HMR_4107	0.0	0.0	0.0	0.0	0.0	0.0	0.0	0.0	0.0	0.0	0.0	0.0	0.0	0.0	0.0	0.0	0.0	0.0	0.0	0.0	0.0	0.0	0.0	0.0	0.0	0.0	0.0	0.0	0.0	0.0	0.0	0.0	0.0	0.0	0.0	0.0	0.0	0.0	0.0	0.0	0.0	0.0	0.0	0.0	0.0	0.0	0.0	0.0	0.0
HMR_4282	5.3446111271856935	5.280391814815965	5.271594648737915	5.3463705604012945	5.280538691070673	5.238165417641318	5.283030964639374	5.279512098208158	5.197698453682344	5.144601898351503	3.692878928782311	3.6127868360460575	1.7218380935743445	2.4305728764648857	5.22256075667346	1.7354133549054254	1.8504359512158548	0.0	3.7122275526596535	5.275998545589613	3.701592655621935	5.320858778774994	3.7273117142869183	2.042789860777689	5.448214605273832	5.406914322528475	1.83088955905401	4.8020882764806805	5.506615878364447	1.8278647454728505	5.2710531593566206	3.650568675573078	1.8140512310856407	1.6546411273596568	3.7659611493485743	1.947099627752502	3.4381564230368387	1.8300655041110887	2.0187554972267465	2.8551188097318168	3.580702033793856	5.300513632420081	5.270862549543229	5.247707845507332	5.245055952346773	3.541923732225241	5.278600427531115	5.2999488735720925	5.241935782940847
HMR_4331	0.0	0.0	0.0	0.0	0.0	0.0	0.0	0.0	0.0	0.0	0.0	0.0	0.0	0.0	0.0	0.0	0.0	0.0	0.0	0.0	0.0	0.0	0.0	0.0	0.0	0.0	0.0	0.0	0.0	0.0	0.0	0.0	0.0	0.0	0.0	0.0	0.0	0.0	0.0	0.0	0.0	0.0	0.0	0.0	0.0	0.0	0.0	0.0	0.0
HMR_4459	0.0	0.0	0.0	0.0	0.0	0.0	0.0	0.0	0.0	0.0	0.0	0.0	0.0	0.0	0.0	0.0	0.0	0.0	0.0	0.0	0.0	0.0	0.0	0.0	0.0	0.0	0.0	0.0	0.0	0.0	0.0	0.0	0.0	0.0	0.0	0.0	0.0	0.0	0.0	0.0	0.0	0.0	0.0	0.0	0.0	0.0	0.0	0.0	0.0
HMR_4460	0.0	0.0	0.0	0.0	0.0	0.0	0.0	0.0	0.0	0.0	0.0	0.0	0.0	0.0	0.0	0.0	0.0	0.0	0.0	0.0	0.0	0.0	0.0	0.0	0.0	0.0	0.0	0.0	0.0	0.0	0.0	0.0	0.0	0.0	0.0	0.0	0.0	0.0	0.0	0.0	0.0	0.0	0.0	0.0	0.0	0.0	0.0	0.0	0.0
HMR_4464	-3.0	0.0	0.0	-3.0	-4.965530848038879	-3.0	-3.0	-4.0	-1.5295592859952114	-3.0	-2.0	-1.9999999999999991	-3.0	-2.0	-3.0	-3.0	-3.0	-3.0	-2.0	-4.332172157256126	-2.0	-3.0	-2.0	-2.0	-4.0	-3.0	-3.0	-3.0	-3.0	-3.0	-3.0	-2.0	-3.0	-3.0	-5.0	-6.0	-5.0	-5.0	-5.0	-5.0	-2.0	-5.0	-5.0	-5.0	-5.0	-2.0	-5.0	-5.0	-5.0
HMR_4497	5.3446111271856935	5.280391814815965	5.271594648737915	5.3463705604012945	5.280538691070673	5.238165417641318	5.283030964639374	5.279512098208158	5.197698453682344	5.144601898351503	3.692878928782311	3.6127868360460575	1.7218380935743445	2.4305728764648857	5.22256075667346	1.7354133549054254	1.8504359512158548	0.0	3.7122275526596535	5.275998545589613	3.701592655621935	5.320858778774994	3.7273117142869183	2.042789860777689	5.448214605273832	5.406914322528475	1.83088955905401	4.8020882764806805	5.506615878364447	1.8278647454728505	5.2710531593566206	3.650568675573078	1.8140512310856407	1.6546411273596568	3.7659611493485743	1.947099627752502	3.4381564230368387	1.8300655041110887	2.0187554972267465	2.8551188097318168	3.580702033793856	5.300513632420081	5.270862549543229	5.247707845507332	5.245055952346773	3.541923732225241	5.278600427531115	5.2999488735720925	5.241935782940847
HMR_4741	5.3446111271856935	5.280391814815965	5.271594648737915	5.3463705604012945	5.280538691070673	5.238165417641318	5.283030964639374	5.279512098208158	5.197698453682344	5.144601898351503	3.692878928782311	3.6127868360460575	1.7218380935743445	2.4305728764648857	5.22256075667346	1.7354133549054254	1.8504359512158548	0.0	3.7122275526596535	5.275998545589613	3.701592655621935	5.320858778774994	3.7273117142869183	2.042789860777689	5.448214605273832	5.406914322528475	1.83088955905401	4.8020882764806805	5.506615878364447	1.8278647454728505	5.2710531593566206	3.650568675573078	1.8140512310856407	1.6546411273596568	3.7659611493485743	1.947099627752502	3.4381564230368387	1.8300655041110887	2.0187554972267465	2.8551188097318168	3.580702033793856	5.300513632420081	5.270862549543229	5.247707845507332	5.245055952346773	3.541923732225241	5.278600427531115	5.2999488735720925	5.241935782940847
HMR_8078	0.0	0.0	0.0	0.0	0.0	0.0	0.0	0.0	0.0	0.0	0.0	0.0	0.0	0.0	0.0	0.0	0.0	0.0	0.0	0.0	0.0	0.0	0.0	0.0	0.0	0.0	0.0	0.0	0.0	0.0	0.0	0.0	0.0	0.0	0.0	0.0	0.0	0.0	0.0	0.0	0.0	0.0	0.0	0.0	0.0	0.0	0.0	0.0	0.0
HMR_0718	0.0	0.0	0.0	0.0	0.0	0.0	0.0	0.0	0.0	0.0	0.0	0.0	0.0	0.0	0.0	0.0	0.0	0.0	0.0	0.0	0.0	0.0	0.0	0.0	0.0	0.0	0.0	0.0	0.0	0.0	0.0	0.0	0.0	0.0	0.0	0.0	0.0	0.0	0.0	0.0	0.0	0.0	0.0	0.0	0.0	0.0	0.0	0.0	0.0
HMR_0719	0.0	0.0	0.0	0.0	0.0	0.0	0.0	0.0	0.0	0.0	0.0	0.0	0.0	0.0	0.0	0.0	0.0	0.0	0.0	0.0	0.0	0.0	0.0	0.0	0.0	0.0	0.0	0.0	0.0	0.0	0.0	0.0	0.0	0.0	0.0	0.0	0.0	0.0	0.0	0.0	0.0	0.0	0.0	0.0	0.0	0.0	0.0	0.0	0.0
HMR_1434	-0.773982726650792	-0.8498226448326766	-0.8602116747206133	-0.7719049206732058	-0.8496491910423898	-0.8996899882947418	-0.8467059358663005	-0.8508615478214735	-0.9474795257792242	-1.0101840030375229	-0.553476506569911	-0.6978140198369438	-0.5917104705743815	-0.6223755961293191	-0.9193753722045204	0.0	0.0	-0.6954210943731672	-0.5177812131215138	-0.8561815117243726	-0.5373953048799651	-0.8020331073481941	-0.5305690216633916	-0.4591040468636694	-0.6516320036108744	-0.7013646019995502	-0.3597344434290132	-0.5662011033669065	0.0	0.0	0.0	0.0	0.0	0.0	-2.395241339821037e-16	0.0	-0.17062964694757551	0.0	0.0	0.0	-0.3842702845434335	0.0	0.0	0.0	-0.2028237715920759	-0.5088629952113009	-0.8531046073888694	-0.8278586017448055	-0.8203553451051354
HMR_1436	0.0	0.0	0.0	0.0	0.0	0.0	0.0	0.0	0.0	0.0	0.0	0.0	0.0	0.0	0.0	0.0	0.0	0.0	0.0	0.0	0.0	0.0	0.0	0.0	0.0	0.0	0.0	0.0	0.0	0.0	0.0	0.0	0.0	0.0	0.0	0.0	0.0	0.0	0.0	0.0	0.0	0.0	0.0	0.0	0.0	0.0	0.0	0.0	0.0
HMR_3163	0.06768524813022925	0.3682772254637864	0.4094542086601796	1.0594498514909676	0.3675897403102055	0.5659267448064105	1.3559241305049163	1.372394923783443	0.7553408675097609	0.0038704447903725736	0.09516464449194602	0.7643482060507663	4.844609562000684e-16	-8.983621506333852e-15	0.0	0.0	0.0	0.0	0.0	0.0	0.0	0.17886310276042855	1.429005442799562e-14	0.0	0.0	0.0	0.0	0.0	0.0	0.0	0.3782412622756405	0.4322185765896852	0.0	0.0	-1.3433698597964394e-14	0.16000705350896238	0.0	0.35227880620042384	9.5513874587283e-15	1.1803914191771898	0.0	0.2740928326701615	0.127410931391775	0.2267259157882532	6.1567487095991655e-15	0.0	-3.0198066269804245e-15	1.1368683772161605e-14	0.2514834036332019
HMR_4461	0.0	0.0	0.0	0.0	0.0	0.0	0.0	0.0	0.0	0.0	0.0	0.0	0.0	0.0	0.0	0.0	0.0	0.0	0.0	0.0	0.0	0.0	0.0	0.0	0.0	0.0	0.0	0.0	0.0	0.0	0.0	0.0	0.0	0.0	0.0	0.0	0.0	0.0	0.0	0.0	0.0	0.0	0.0	0.0	0.0	0.0	0.0	0.0	0.0
HMR_4604	0.0	0.0	2.4406577666040116e-18	0.0	0.0	0.0	0.0	0.0	0.0	0.0	0.0	-1.0849906831564072e-16	-3.469446951953615e-19	-1.1978162008445134e-14	0.0	0.5628329568500778	0.4032500371196068	0.0	0.0	0.0	6.12212826730148e-17	0.0	0.0	0.0	-1.4921397450962105e-15	0.0	0.0	0.0	0.5826629098994182	0.36616887541329296	0.862029771054861	0.6297256907936736	0.3955532048615472	0.6322546753599056	0.8497428333703353	0.7972756908490778	0.695121389868422	0.8457862137251758	0.8353674637218802	0.8024187044390799	0.14091986559442748	0.8260597463453602	0.7890516282631801	0.8141089846094081	0.6151798929826174	-2.109423746787797e-15	0.0	0.0	0.0
HMR_5351	0.0	0.0	0.0	0.0	0.0	0.0	0.0	0.0	0.0	0.0	0.0	0.0	0.0	0.0	0.0	0.0	0.0	0.0	0.0	0.0	0.0	0.0	0.0	0.0	0.0	0.0	0.0	0.0	0.0	0.0	0.0	0.0	0.0	0.0	0.0	0.0	0.0	0.0	0.0	0.0	0.0	0.0	0.0	0.0	0.0	0.0	0.0	0.0	0.0
HMR_7709	0.0	0.0	0.0	0.0	0.0	0.0	0.0	0.0	0.0	0.0	0.0	0.0	0.0	0.0	0.0	0.0	0.0	0.0	0.0	0.0	0.0	0.0	0.0	0.0	0.0	0.0	0.0	0.0	0.0	0.0	0.0	0.0	0.0	0.0	0.0	0.0	0.0	0.0	0.0	0.0	0.0	0.0	0.0	0.0	0.0	0.0	0.0	0.0	0.0
HMR_4052	0.0	0.0	0.0	0.0	0.0	0.0	0.0	0.0	0.0	0.0	0.0	0.0	0.0	0.0	0.0	0.0	0.0	0.0	0.0	0.0	0.0	0.0	0.0	0.0	0.0	0.0	0.0	0.0	0.0	0.0	0.0	0.0	0.0	0.0	0.0	0.0	0.0	0.0	0.0	0.0	0.0	0.0	0.0	0.0	0.0	0.0	0.0	0.0	0.0
HMR_4304	0.0	0.0	0.0	0.0	0.0	0.0	0.5580862087905749	0.0	0.0	0.0	0.0	0.0	0.0	0.0	0.0	0.0	0.0	0.0	0.0	0.0	0.0	0.0	0.0	0.0	0.0	0.0	3.4503606907910576	7.499999999999997	11.5	4.5	0.0	0.0	0.0	0.0	0.0	0.0	0.0	0.0	0.0	0.0	0.0	0.0	0.0	0.0	0.0	5.0	3.2610843872439115	0.5456634338930775	0.5787533045398353
HMR_4306	0.0	0.0	0.0	0.0	0.0	0.0	0.0	0.0	0.0	0.0	0.0	0.0	-0.7140095415265648	-0.3745713380995898	0.0	-3.15733904280436	0.0	0.0	0.0	-0.6474164024247736	0.0	0.0	-0.17777154547758872	0.0	0.0	0.0	0.0	0.0	0.0	0.0	0.0	0.0	0.0	0.0	0.0	0.0	0.0	0.0	0.0	0.0	-0.3705169189398552	-0.5827777082182453	-0.5566688143556449	-0.5743465534901793	-8.393890259226625	0.0	0.0	0.0	0.0
HMR_4350	0.0	0.0	0.0	0.0	0.0	0.0	0.0	0.0	0.0	0.0	0.0	0.0	0.0	0.0	0.0	0.0	0.0	0.0	0.0	0.0	0.0	0.0	0.0	0.0	0.0	0.0	0.0	0.0	0.0	0.0	0.0	0.0	0.0	0.0	0.0	0.0	0.0	0.0	0.0	0.0	0.0	0.0	0.0	0.0	0.0	0.0	0.0	0.0	0.0
HMR_4351	0.0	0.0	0.0	0.0	0.0	0.0	0.0	0.0	0.0	0.0	0.0	0.0	0.0	0.0	0.0	0.0	0.0	0.0	0.0	0.0	0.0	0.0	0.0	0.0	0.0	0.0	0.0	0.0	0.0	0.0	0.0	0.0	0.0	0.0	0.0	0.0	0.0	0.0	0.0	0.0	0.0	0.0	0.0	0.0	0.0	0.0	0.0	0.0	0.0
HMR_4352	-0.3640252266928997	-0.3996948126642384	-0.40458105731770666	-0.3630479777621983	-0.3996132326066764	-0.4231487870015294	-0.5580862087905749	-0.3738835214720012	-0.416339159441332	-0.4751171415653717	-0.2432073065922101	-0.3066317472414415	-0.4980111630022325	-0.3983398904266317	-0.4324073609897737	-1.3171620675428792	-0.18965951192688202	-0.3270755442070961	-0.2435266537530782	-0.5920266746058809	-0.2527516970942868	-0.3772180872578725	-0.29239853685762096	-0.21592917901202688	-0.2863385574747655	-0.3298709382599302	-1.3081938685053136	-2.766299851288439	-4.089365658618386	-1.6722192282727502	-0.40543615770623	-0.2961772006689589	-0.18603948138724768	-0.2973666512191153	-0.3733919386762765	-0.3503369539286094	-0.4071863706834519	-0.3977963688123165	-0.3928961459762985	-0.3773994441066051	-0.3705169189398552	-0.5827777082182453	-0.5566688143556449	-0.5743465534901793	-3.182692896485344	-1.9059988388315592	-1.4882665384206508	-0.5456634338931262	-0.5787533045398353
HMR_4354	-0.5460378400393495	-0.5995422189963575	-0.6068715859765599	-0.5445719666432975	-0.5994198489100145	-0.6347231805022939	-0.558086208790577	-0.5608252822080017	-0.624508739161998	-0.7126757123480576	-0.3648109598883152	-0.4599476208621622	-0.3900119737400663	-0.4102241665901527	-0.6486110414846606	-0.3970735799121343	-0.28448926789031376	-0.4906133163106441	-0.3652899806296173	-0.5643318106964273	-0.3791275456414397	-0.5658271308868086	-0.3497120325476365	-0.3238937685180403	-0.4295078362121483	-0.4948064073898951	-0.2371104573624387	-0.3994497769326593	-0.3840484879275777	-0.2583288424091253	-0.608154236559345	-0.4442658010034384	-0.2790592220808714	-0.4460499768286725	-0.5600879080144148	-0.5255054308929159	-0.6107795560251775	-0.5966945532184751	-0.5893442189644471	-0.5660991661599072	-0.3705169189398587	-0.5827777082182453	-0.5566688143556449	-0.5743465534901793	-0.5770942151146771	-0.3589982582473388	-0.6018576140090204	-0.5456634338931502	-0.5787533045398353
HMR_4398	-0.059823886140340815	-0.06568582397693598	-0.06648882915999625	-0.05966328510372242	-0.06567241711464784	-0.06954024885575152	-0.10470212253353096	-0.10521599798154826	-0.11716360214795128	-0.07808072544463501	-0.0684419023837619	-0.08629041786016292	-0.07316984512582282	-0.07696183901337553	-0.07106180240609786	-0.04350336715178671	-0.031168633970840413	-0.053751577311546436	-0.04002115715608817	-0.10587385508262752	-0.04153720028172917	-0.06199200013468802	-0.0656092042886005	-0.035485789644157995	-0.08057963337534685	-0.05421097221956148	-0.04448410974808964	-0.043763703211996616	-0.07205104015907611	-0.02830249869483833	-0.06662935631177637	-0.04867374519933622	-0.03057371834702545	-0.04886921943865448	-0.10507765977866912	-0.09858966795936508	-0.06691698621813602	-0.06537383381657116	-0.06456853145973487	-0.062021804309467236	-0.0405938203295998	-0.06384910477824977	-0.06098861530450514	-0.06292538776911248	-0.06322642147797956	-0.039331836277902515	-0.06593949857134017	-0.10237149533106513	-0.06340819125583956
HMR_4404	-0.18201261334644986	-0.1998474063321192	-0.2022905286588534	-0.1815239888810992	-0.19980661630333812	-0.2115743935007647	0.0	-0.1869417607360008	-0.20816957972066605	-0.2375585707826857	-0.12160365329610515	-0.15331587362072074	0.10799918926216363	-0.011884276163520993	-0.2162036804948869	0.9200884876307406	-0.0948297559634414	-0.16353777210354806	-0.12176332687653907	0.02769486390944876	-0.12637584854715522	-0.1886090436289365	-0.057313495690015565	-0.10796458950601344	-0.14316927873738275	-0.1649354691299653	1.0710834111428722	2.36685007435578	3.7053171706908063	1.4138903858636251	-0.202718078853115	-0.1480886003344795	-0.09301974069362397	-0.1486833256095575	-0.18669596933813826	-0.17516847696430604	-0.20359318534172585	-0.1988981844061589	-0.19644807298814992	-0.1886997220533031	-3.552713678800501e-15	0.0	0.0	0.0	2.605598681370666	1.5470005805842204	0.8864089244116303	-2.4276876805136762e-14	0.0
HMR_4473	0.0	0.0	0.0	0.0	0.0	0.0	0.0	0.0	0.0	0.0	0.0	0.0	0.0	0.0	0.0	0.0	0.0	0.0	0.0	0.0	0.0	0.0	0.17777154547758872	0.0	0.0	0.0	3.4503606907910576	7.499999999999997	11.5	4.5	0.0	0.0	0.0	0.0	0.0	0.0	0.0	0.0	0.0	0.0	0.3705169189398552	0.5827777082182453	0.5566688143556449	0.5743465534901793	8.393890259226625	5.0	3.2610843872439115	0.5456634338930775	0.5787533045398353
HMR_4474	0.0	0.0	0.0	0.0	0.0	0.0	0.5580862087905749	0.0	0.0	0.0	0.0	0.0	0.7140095415265648	0.3745713380995898	0.0	3.15733904280436	0.0	0.0	0.0	0.6474164024247736	0.0	0.0	0.0	0.0	0.0	0.0	0.0	0.0	0.0	0.0	0.0	0.0	0.0	0.0	0.0	0.0	0.0	0.0	0.0	0.0	0.0	0.0	0.0	0.0	0.0	0.0	0.0	0.0	0.0
HMR_4476	0.0	0.0	0.0	0.0	0.0	0.0	0.0	0.0	0.0	0.0	0.0	0.0	0.0	0.0	0.0	0.0	0.0	0.0	0.0	0.0	0.0	0.0	0.0	0.0	0.0	0.0	0.0	0.0	0.0	0.0	0.0	0.0	0.0	0.0	0.0	0.0	0.0	0.0	0.0	0.0	0.0	0.0	0.0	0.0	0.0	0.0	0.0	0.0	0.0
HMR_4477	0.3640252266928997	0.3996948126642384	0.40458105731770666	0.3630479777621983	0.3996132326066764	0.4231487870015294	0.0	0.3738835214720012	0.416339159441332	0.4751171415653717	0.2432073065922101	0.3066317472414415	-0.21599837852433235	0.023768552327041902	0.4324073609897737	-1.8401769752614807	0.18965951192688202	0.3270755442070961	0.2435266537530782	-0.055389727818892766	0.2527516970943059	0.3772180872578725	0.11462699138003225	0.21592917901202688	0.2863385574747655	0.3298709382599302	-2.1421668222857444	-4.733700148711558	-7.410634341381612	-2.8277807717272503	0.40543615770623	0.2961772006689589	0.18603948138724768	0.2973666512191153	0.3733919386762765	0.3503369539286094	0.4071863706834519	0.3977963688123165	0.3928961459762985	0.3773994441066051	0.0	0.0	0.0	0.0	-5.211197362741282	-3.0940011611684413	-1.7728178488232609	0.0	0.0
HMR_4501	-0.18201261334644986	-0.1998474063321192	-0.2022905286588532	-0.1815239888810992	-0.19980661630333812	-0.2115743935007647	0.0	-0.18694176073600044	-0.208169579720666	-0.23755857078268594	-0.12160365329610512	-0.15331587362072074	0.10799918926216616	-0.011884276163520993	-0.2162036804948869	0.9200884876307406	-0.09482975596344063	-0.16353777210354806	-0.12176332687653907	0.02769486390944876	-0.12637584854715295	-0.18860904362893607	-0.057313495690015565	-0.10796458950601344	-0.14316927873738275	-0.16493546912996493	1.0710834111428722	2.36685007435578	3.7053171706908063	1.4138903858636251	-0.202718078853115	-0.14808860033447946	-0.09301974069362373	-0.14868332560955722	-0.18669596933813826	-0.17516847696430649	-0.20359318534172569	-0.19889818440615856	-0.1964480729881486	-0.18869972205330204	-3.552713678800501e-15	0.0	0.0	0.0	2.605598681370667	1.5470005805842204	0.8864089244116304	-2.398081733190338e-14	0.0
HMR_4565	0.0	0.0	0.0	0.0	0.0	0.0	0.0	0.0	0.0	0.0	0.0	0.0	0.0	-0.011884276163520993	-0.2162036804948869	0.0	-0.0948297559634406	-0.16353777210354806	-0.12176332687653907	0.0	0.0	0.0	0.0	0.0	0.0	0.0	0.0	0.0	0.0	0.0	-5.937036735179353	-5.518618392403389	-2.3257627411654447	-4.760277754395937	-5.699816235293442	-6.156606270214732	-6.2129999895178845	-6.196557712178223	-6.187977221566876	-5.660841862757852	-4.247268393654485	-4.441227153374201	-4.871498834431397	-5.883296261042252	-0.9509026379824276	-1.4190804224572884	-3.572042672303136	-4.693326472957429	-4.9030233616107335
HMR_4567	4.2140177203670905	4.626934892966747	4.683498889213382	4.20270492111777	4.625990508394925	4.898442074950115	4.769822963615343	4.606291376933889	5.129350104717603	5.45319975635167	2.9963441949821443	3.7777411736474096	3.4413337872647762	3.5060831448808787	5.513220328700743	4.295230125292872	2.4181703898226554	4.170233215310194	3.128986476252669	5.201656961245007	3.121139895088904	4.6581306271100615	3.1243509304512145	2.6664318494241988	3.764473799111216	4.073457695714172	3.228303743998913	5.76218948368771	7.199373131679497	3.4936389747554206	10.590466727487046	8.918018871205929	4.46104763370894	8.173330258947178	10.300051251186213	10.472801013296078	10.886518208802936	10.762301339817467	10.697478100549821	9.992477951214743	7.20586822421917	9.094742123013583	9.316532719917328	10.469487954268656	8.164633255522832	5.856296876893281	9.303874631077015	9.356975092815881	9.524403226396434
HMR_4568	4.396030333713538	4.826782299298866	4.885789417872236	4.3842289099988685	4.825797124698263	5.11001646845088	4.769822963615343	4.7932331376698905	5.337519684438268	5.690758327134358	3.117947848278248	3.9310570472681294	3.333334598002612	3.5060831448808787	5.513220328700743	3.3751416376621317	2.4181703898226456	4.170233215310194	3.128986476252669	5.173962097335559	3.2475157436360584	4.846739670738998	3.18166442614123	2.774396438930212	3.9076430778485984	4.238393164844136	2.157220332856041	3.3953394093319287	3.494055960988692	2.0797485888917957	4.856148071160809	3.547489079137021	2.2283046332371192	3.561735830160799	4.786930985230908	4.4913632200456535	4.8771114046267785	4.764641812045404	4.7059489519710915	4.520335810510193	2.958599830564688	4.653514969639385	4.445033885485931	4.5861916932264055	4.608131936169738	2.8902158738517723	4.84542303436225	4.663648619858477	4.621379864785701
HMR_4623	0.0	0.0	0.0	0.0	0.0	0.0	0.5580862087905749	0.0	0.0	0.0	0.0	0.0	0.0	0.0	0.0	0.0	0.0	0.0	0.0	0.0	0.0	0.0	0.0	0.0	0.0	0.0	3.4503606907910576	7.499999999999997	11.5	4.5	0.0	0.0	0.0	0.0	0.0	0.0	0.0	0.0	0.0	0.0	0.0	0.0	0.0	0.0	0.0	5.0	3.2610843872439115	0.5456634338930775	0.5787533045398353
HMR_4625	0.0	0.0	0.0	0.0	0.0	0.0	0.0	0.0	0.0	0.0	0.0	0.0	0.7140095415265648	0.3745713380995898	0.0	3.15733904280436	0.0	0.0	0.0	0.6474164024247736	0.0	0.0	0.17777154547758872	0.0	0.0	0.0	0.0	0.0	0.0	0.0	0.0	0.0	0.0	0.0	0.0	0.0	0.0	0.0	0.0	0.0	0.3705169189398552	0.5827777082182453	0.5566688143556449	0.5743465534901793	8.393890259226625	0.0	0.0	0.0	0.0
HMR_4710	-0.059823886140340815	-0.06568582397693598	-0.06648882915999625	-0.05966328510372242	-0.06567241711464784	-0.06954024885575152	-0.10470212253353096	-0.10521599798154826	-0.11716360214795128	-0.07808072544463501	-0.0684419023837619	-0.08629041786016292	-0.07316984512582282	-0.07696183901337553	-0.07106180240609786	-0.04350336715178671	-0.031168633970840413	-0.053751577311546436	-0.04002115715608817	-0.10587385508262752	-0.04153720028172917	-0.06199200013468802	-0.0656092042886005	-0.035485789644157995	-0.08057963337534685	-0.05421097221956148	-0.04448410974808964	-0.043763703211996616	-0.07205104015907611	-0.02830249869483833	-0.06662935631177637	-0.04867374519933622	-0.03057371834702545	-0.04886921943865448	-0.10507765977866912	-0.09858966795936508	-0.06691698621813602	-0.06537383381657116	-0.06456853145973487	-0.062021804309467236	-0.0405938203295998	-0.06384910477824977	-0.06098861530450514	-0.06292538776911248	-0.06322642147797956	-0.039331836277902515	-0.06593949857134017	-0.10237149533106513	-0.06340819125583956
HMR_4841	0.0	0.0	0.0	0.0	0.0	0.0	0.0	0.0	0.0	0.0	0.0	0.0	0.0	0.0	0.0	0.0	0.0	0.0	0.0	0.0	0.0	0.0	0.0	0.0	0.0	0.0	0.0	0.0	0.0	0.0	0.0	0.0	0.0	0.0	0.0	0.0	0.0	0.0	0.0	0.0	0.0	0.0	0.0	0.0	0.0	0.0	0.0	0.0	0.0
HMR_8074	0.0	0.0	0.0	0.0	0.0	0.0	0.0	0.0	0.0	0.0	0.0	0.0	0.0	0.0	0.0	0.0	0.0	0.0	0.0	0.0	0.0	0.0	0.0	0.0	0.0	0.0	0.0	0.0	0.0	0.0	0.0	0.0	0.0	0.0	0.0	0.0	0.0	0.0	0.0	0.0	0.0	0.0	0.0	0.0	0.0	0.0	0.0	0.0	0.0
HMR_3998	0.0	0.0	0.0	0.0	0.0	0.0	0.0	0.0	0.0	0.0	0.0	0.0	0.0	0.0	0.0	0.0	0.0	0.0	0.0	0.0	0.0	0.0	0.0	0.0	0.0	0.0	0.0	0.0	0.0	0.0	0.0	0.0	0.0	0.0	0.0	0.0	0.0	0.0	0.0	0.0	0.0	0.0	0.0	0.0	0.0	0.0	0.0	0.0	0.0
HMR_4000	0.0	0.0	0.0	0.0	0.0	0.0	0.0	0.0	0.0	0.0	0.0	0.0	0.0	0.0	0.0	0.0	0.0	0.0	0.0	0.0	0.0	0.0	0.0	0.0	0.0	0.0	0.0	0.0	0.0	0.0	0.0	0.0	0.0	0.0	0.0	0.0	0.0	0.0	0.0	0.0	0.0	0.0	0.0	0.0	0.0	0.0	0.0	0.0	0.0
HMR_4002	2.358645048419792	2.4917740263187995	2.5100108726060952	2.354997679162294	1.4914695464831484	2.579310888498855	2.486302972432407	2.4935977109474163	1.6632003814212863	2.773271478110225	2.0048611885122547	2.3897116525051167	1.9402296495549167	2.625725256548846	1.6237265883798044	2.801439710914288	1.7078629113320385	0.6528355911429128	1.9116365515703213	1.5121186917726064	1.910110610782132	2.407884533396428	1.2609321864196943	1.9862470505834209	1.143871257862529	2.2386935596111988	1.158254150150111	1.9999786960816703	1.9993254057779857	1.0709480329364829	2.522447415444921	2.1917104631616047	1.3352584937755128	2.1166371843826446	1.5007472176681311	1.3995333904737768	1.5290196147244919	1.4846884972125212	1.4753585998938563	1.4085614084222653	0.8403215625218148	0.450060764182362	0.3850969159562353	1.429082462343865	1.444692059106619	1.876373741925208	1.5066845116427727	1.462097053838383	1.4400472894205132
HMR_4004	0.0	0.0	5.393836251295778e-18	0.0	0.0	0.0	0.0	0.0	0.0	0.0	-1.5676522580054808e-13	0.0	0.0	2.407092238897441e-15	0.0	0.0	0.0	0.0	0.0	0.0	0.0	0.0	0.0	0.0	0.0	0.0	0.0	0.0	0.0	0.0	0.0	0.0	0.0	0.0	0.0	0.0	0.0	0.0	0.0	0.0	0.0	0.0	0.0	0.0	-6.421677864178624e-16	2.1761493211931306e-15	0.0	2.596187154146889e-14	-1.0522832605275312e-14
HMR_4010	0.0	0.0	0.0	0.0	0.0	0.0	0.0	0.0	0.0	0.0	0.0	0.0	0.0	0.0	0.0	0.0	0.0	0.0	0.0	0.0	0.0	0.0	0.0	0.0	0.0	0.0	0.0	0.0	0.0	0.0	0.0	0.0	0.0	0.0	0.0	0.0	0.0	0.0	0.0	0.0	0.0	0.0	0.0	0.0	0.0	0.0	0.0	0.0	0.0
HMR_4012	0.5674353552013198	0.6230364034292399	0.6306529853780659	0.565912038811544	0.622909238041939	0.6595959967845314	0.6207514288444138	0.6237980616240664	0.6946322737498496	0.7406032445488201	0.4057740919625914	0.5115932598702222	0.4338048246886714	0.4562865620872055	0.6740280796030953	0.4126336516206725	0.2956375125296609	0.5098389177335872	0.3796045524887248	0.6276983238688421	0.393984368394973	0.5880001264640418	0.38897976776475196	0.3365861522953987	0.477735516178293	0.514196322937851	0.2637346217901422	0.41510296437062905	0.4271717234210177	0.2684519417932701	0.6319858990255578	0.4616751882580606	0.28999468020797475	0.4635292803536771	0.6229778906951889	0.5845122885211151	0.6347140965502882	0.6200771465358773	0.6124387756713567	0.5882828219486953	0.38503631816354295	0.6056149439064428	0.5784829241516426	0.5968533985939574	0.5997087324838507	0.3730662771842963	0.6254425315308112	0.6069337513129748	0.6014328364346319
HMR_4014	0.0	0.0	0.0	0.0	0.0	0.0	0.0	0.0	0.0	0.0	0.0	0.0	0.0	0.0	0.0	0.0	0.0	0.0	0.0	0.0	0.0	0.0	0.0	0.0	0.0	0.0	0.0	0.0	0.0	0.0	0.0	0.0	0.0	0.0	0.0	0.0	0.0	0.0	0.0	0.0	0.0	0.0	0.0	0.0	0.0	0.0	0.0	0.0	0.0
HMR_4016	-57.93058646989424	-63.512927411580236	-68.70392406946986	-57.80699601396832	-64.32701512787241	-66.88002496379066	-63.11803735044978	-63.4130952024765	-71.27319026209834	-74.69410610683147	-41.28096591348204	-51.52479175139538	-44.99448133639396	-46.170826199017604	-69.46637531260474	-42.94500566975647	-31.619193000389448	-58.49096203319394	-38.72361659619453	-64.76434388557098	-40.139661579996506	-59.92135940235996	-39.655191155031645	-34.58322657154274	-50.24719246098585	-52.74426279913978	-28.530833273870112	-43.18404752058247	-44.673858514664545	-29.1530759376886	-64.20606432320906	-46.71194897309636	-31.08517259256765	-47.891512599818675	-69.9195311644455	-68.12637554890621	-67.36418038096724	-70.19421236312787	-68.49896437924811	-67.03450092897323	-40.28968904625928	-64.11017163526158	-63.110868735577476	-65.74150223455163	-63.57369730225649	-38.411198313099476	-65.04307315283687	-63.23661969332001	-62.73776690333115
HMR_4018	0.0	0.0	0.0	0.0	0.0	0.0	0.0	0.0	0.0	0.0	0.0	0.0	0.0	0.0	0.0	0.0	0.0	0.0	0.0	0.0	0.0	0.0	0.0	0.0	0.0	0.0	0.0	0.0	0.0	0.0	0.0	0.0	0.0	0.0	0.0	0.0	0.0	0.0	0.0	6.994405055138486e-15	-2.220446049250313e-14	1.1102230246251563e-16	0.0	0.0	0.0	0.0	0.0	0.0	0.0
HMR_4020	-2.886579864025407e-14	0.0	0.0	0.0	-7.105427357601e-15	3.191891195797325e-14	-5.218048215738236e-15	1.7983678773436103e-14	1.4377388168895774e-14	0.0	1.3955850364233413e-13	-1.251776460264864e-14	-1.854072451124012e-14	5.107025913275722e-15	3.136380044566066e-14	2.6367796834847468e-15	0.0	0.0	0.0	1.4738210651898953e-14	-2.0011770018868447e-14	1.6431300764452317e-14	7.749356711883593e-14	-3.0808688933348094e-14	0.0	0.0	0.0	0.0	0.0	0.0	3.3306690738754696e-16	0.0	0.0	0.0	0.0	0.0	-7.375774549359626e-15	-6.661338147750938e-16	-2.964295475749168e-14	-5.290212712338871e-14	0.0	-6.037622298364666e-15	0.0	0.0	0.0	0.0	-1.3766765505351941e-14	-2.3925306180672127e-14	0.0
HMR_4022	0.0	0.0	0.0	0.0	0.0	0.0	0.0	0.0	0.0	0.0	0.0	0.0	0.0	0.0	0.0	0.0	0.0	0.0	0.0	0.0	0.0	0.0	0.0	0.0	2.6957602816679582e-14	5.523359547510154e-15	0.0	0.0	0.0	0.0	0.0	-1.5154544286133387e-14	2.3064883336587627e-14	0.0	0.0	0.0	0.0	0.0	0.0	0.0	0.0	0.0	1.4988010832439613e-15	4.496403249731884e-15	0.0	-1.684763439868675e-14	0.0	0.0	0.0
HMR_4038	0.0	0.0	0.0	0.0	0.0	0.0	0.0	0.0	0.0	0.0	0.0	0.0	0.0	0.0	0.0	0.0	0.0	0.0	0.0	0.0	0.0	0.0	0.0	0.0	0.0	0.0	0.0	0.0	0.0	0.0	0.0	0.0	0.0	0.0	0.0	0.0	0.0	0.0	0.0	0.0	0.0	0.0	0.0	0.0	0.0	0.0	0.0	0.0	0.0
HMR_4040	0.0	0.0	0.0	0.0	0.0	0.0	0.0	0.0	0.0	0.0	0.0	0.0	0.0	0.0	0.0	0.0	0.0	0.0	0.0	0.0	0.0	0.0	0.0	0.0	0.0	0.0	0.0	0.0	0.0	0.0	0.0	0.0	0.0	0.0	0.0	0.0	0.0	0.0	0.0	0.0	0.0	0.0	0.0	0.0	0.0	0.0	0.0	0.0	0.0
HMR_4042	0.12339233743388595	0.1354831302295222	0.13713940321501164	0.12306108283674315	0.13545547732724206	0.1434332405608461	0.1349862483337052	0.1356487575280063	0.1510520962949006	0.1610487690242266	0.08823809305936317	0.11124912745054218	0.09433354974769603	0.09922234298511316	0.14657158648293167	0.08972974685245183	0.06428821075355039	0.11086763487192612	0.08254736438753253	0.13649689374400775	0.08567434454527928	0.1278642744955905	0.08458606309779193	0.07319274644932157	0.10388655108664896	0.11181517965989896	0.05735072928864654	0.09026671422555056	0.09289114073607307	0.05837653978188495	0.1374292535549705	0.10039413316817304	0.06306114186617913	0.10079731699415256	0.13547040627261706	0.12710582250190805	0.13802251702809334	0.1348396214637032	0.13317861034320466	0.1279257483819726	0.08372853552337123	0.13169472580200114	0.12579469982332053	0.12978947343129715	0.1304103834956949	0.08112557586968183	0.13600635770882846	0.13198150865222344	0.13078530059302854
HMR_4044	0.0	0.0	0.0	0.0	0.0	0.0	0.0	0.0	0.0	0.0	0.0	0.0	0.0	0.0	0.0	0.0	0.0	0.0	0.0	0.0	0.0	0.0	0.0	0.0	0.0	0.0	0.0	0.0	0.0	0.0	0.0	0.0	0.0	0.0	0.0	0.0	0.0	0.0	0.0	0.0	0.0	0.0	0.0	0.0	0.0	0.0	0.0	0.0	0.0
HMR_4046	0.0	0.0	0.0	0.0	0.0	0.0	0.0	0.0	0.0	0.0	0.0	0.0	0.0	0.0	0.0	0.0	0.0	0.0	0.0	0.0	0.0	0.0	0.0	0.0	0.0	0.0	0.0	0.0	0.0	0.0	0.0	0.0	0.0	0.0	0.0	0.0	0.0	0.0	0.0	0.0	0.0	0.0	0.0	0.0	0.0	0.0	0.0	0.0	0.0
HMR_4048	0.0	0.0	0.0	0.0	0.0	0.0	0.0	0.0	0.0	0.0	0.0	0.0	0.0	0.0	0.0	0.0	0.0	0.0	0.0	0.0	0.0	0.0	0.0	0.0	0.0	0.0	0.0	0.0	0.0	0.0	0.0	0.0	0.0	0.0	0.0	0.0	0.0	0.0	0.0	0.0	0.0	0.0	0.0	0.0	0.0	-1.684763439868675e-14	0.0	0.0	0.0
HMR_4080	0.0	0.0	0.0	0.0	0.0	0.0	0.0	0.0	0.0	0.0	0.0	0.0	0.0	0.0	0.0	0.0	0.0	0.0	0.0	0.0	0.0	0.0	0.0	0.0	0.0	0.0	0.0	0.0	0.0	0.0	0.0	0.0	0.0	0.0	0.0	0.0	0.0	0.0	0.0	0.0	0.0	0.0	0.0	0.0	0.0	0.0	0.0	0.0	0.0
HMR_4081	0.0	0.0	0.0	0.0	0.0	0.0	0.0	0.0	0.0	0.0	0.0	0.0	0.0	0.0	0.0	0.0	0.0	0.0	0.0	0.0	8.65973959207622e-15	0.0	0.0	0.0	0.0	0.0	0.0	0.0	0.0	0.0	0.0	0.0	0.0	0.0	0.0	0.0	0.0	0.0	0.0	0.0	0.0	0.0	0.0	0.0	0.0	0.0	0.0	0.0	0.0
HMR_4082	0.0	0.0	1.4253244108314738e-14	0.0	3.3100506462752884e-15	3.441084551926192e-14	0.0	0.0	0.0	0.0	0.0	0.0	0.0	-7.105427357601002e-15	0.0	0.0	0.0	0.0	0.0	-4.043829872619518e-16	0.0	0.0	0.0	1.4210854715202004e-14	0.0	0.0	0.0	0.0	0.0	0.0	0.0	0.0	0.0	0.0	0.0	0.0	0.0	0.0	0.0	0.0	0.0	0.0	0.0	0.0	0.0	0.0	0.0	0.0	0.0
HMR_4085	0.5819232560922365	0.6389439241389887	0.6467549745561381	0.5803610460087916	0.6388135119333388	0.676436966142294	0.636600609013672	0.6397250291806585	0.7123677980619523	0.7595125111430872	0.4161344171951882	0.5246553864675941	0.4448808375745119	0.4679365842946401	0.6912375324957739	0.4231691168399944	0.3031858031708849	0.5228562520303122	0.3892967105183289	0.6437248738929948	0.4040436754676633	0.6030130922194639	0.3989112961269489	0.3451799538112945	0.4899331784265445	0.527324911590154	0.27046835987497964	0.4257014766984247	0.4380783783123544	0.27530612366795154	0.6481219204870535	0.4734627942116841	0.29739889664820085	0.4753642254487324	0.6388839174432175	0.5994362019290527	0.6509197750308371	0.6359091107612017	0.6280757151083268	0.6033030055556755	0.39486716138794803	0.6210776555703265	0.5932528943259562	0.6120924082995246	0.6150206452858935	0.3825914983395229	0.641411486102857	0.6224301350962312	0.6167887694883829
HMR_4086	0.0	0.0	0.0	0.0	0.0	0.0	0.0	0.0	0.0	0.0	0.0	0.0	0.0	0.0	0.0	0.0	0.0	0.0	0.0	0.0	0.0	0.0	0.0	0.0	0.0	0.0	0.0	0.0	0.0	0.0	0.0	0.0	0.0	0.0	0.0	0.0	0.0	0.0	0.0	0.0	0.0	0.0	0.0	0.0	0.0	0.0	0.0	0.0	0.0
HMR_4134	0.0	0.0	0.0	0.0	0.0	0.0	0.0	0.0	0.0	0.0	0.0	0.0	0.0	0.0	0.0	0.0	0.0	0.0	0.0	0.0	0.0	0.0	0.0	0.0	0.0	0.0	0.0	0.0	0.0	0.0	0.0	0.0	0.0	0.0	0.0	0.0	0.0	0.0	0.0	0.0	0.0	0.0	0.0	0.0	0.0	0.0	0.0	0.0	0.0
HMR_4135	0.0	-9.84990192247233e-15	-5.393836251295781e-18	2.709474542166321e-15	0.0	0.0	0.0	0.0	0.0	0.0	0.0	0.0	0.0	0.0	-6.772360450213455e-15	4.510281037539698e-17	0.0	0.0	0.0	0.0	0.0	0.0	-8.64863736182997e-14	0.0	-2.341930812374878e-31	0.0	1.908380331754053e-16	0.0	-1.85045322188074e-15	0.0	0.0	0.0	0.0	-4.462734000161905e-15	0.0	0.0	0.0	0.0	0.0	0.0	1.3877787807814454e-16	0.0	0.0	0.0	0.0	0.0	0.0	0.0	0.0
HMR_4168	0.0	0.0	0.0	0.0	0.0	0.0	0.0	0.0	0.0	0.0	0.0	0.0	0.0	0.0	0.0	0.0	1.0824674490095274e-15	9.603429163007604e-15	4.76008121808036e-15	0.0	0.0	0.0	0.0	0.0	0.0	0.0	0.0	0.0	0.0	0.0	0.0	0.0	0.0	0.0	0.0	0.0	0.0	0.0	0.0	0.0	0.0	0.0	0.0	0.0	0.0	0.0	0.0	0.0	0.0
HMR_4171	0.0	0.0	0.0	0.0	0.0	0.0	0.0	0.0	0.0	0.0	0.0	0.0	0.0	0.0	0.0	0.0	0.0	0.0	0.0	0.0	0.0	0.0	0.0	0.0	0.0	0.0	0.0	0.0	0.0	0.0	0.0	0.0	0.0	0.0	0.0	0.0	0.0	0.0	0.0	0.0	0.0	0.0	0.0	0.0	0.0	0.0	0.0	0.0	0.0
HMR_4290	0.0	0.0	0.0	0.0	0.0	0.0	0.0	0.0	0.0	0.0	0.0	0.0	0.0	0.0	0.0	0.0	0.0	0.0	0.0	0.0	0.0	0.0	0.0	0.0	0.0	0.0	0.0	0.0	0.0	0.0	0.0	0.0	0.0	0.0	0.0	0.0	0.0	0.0	0.0	0.0	0.0	0.0	0.0	0.0	0.0	0.0	0.0	0.0	0.0
HMR_4291	0.0	0.0	0.0	0.0	0.0	0.0	0.0	0.0	0.0	0.0	0.0	0.0	0.0	0.0	0.0	0.0	0.0	0.0	0.0	0.0	0.0	0.0	0.0	0.0	0.0	0.0	0.0	0.0	0.0	0.0	0.0	0.0	0.0	0.0	0.0	0.0	0.0	0.0	0.0	0.0	0.0	0.0	0.0	0.0	0.0	0.0	0.0	0.0	0.0
HMR_4406	0.0	0.0	0.0	0.0	0.0	0.0	0.0	0.0	0.0	0.0	0.0	0.0	0.0	0.0	0.0	0.0	0.0	0.0	0.0	0.0	0.0	0.0	0.0	0.0	0.0	0.0	0.0	0.0	0.0	0.0	0.0	0.0	0.0	0.0	0.0	0.0	0.0	0.0	0.0	0.0	0.0	0.0	0.0	0.0	0.0	0.0	0.0	0.0	0.0
HMR_4412	-0.12339233743388595	-0.1354831302295222	-0.13713940321501164	-0.12306108283674315	-0.13545547732724206	-0.1434332405608461	-0.1349862483337052	-0.1356487575280063	-0.1510520962949006	-0.1610487690242266	-0.08823809305936317	-0.11124912745054218	-0.09433354974769603	-0.09922234298511316	-0.14657158648293167	-0.08972974685245183	-0.06428821075355039	-0.11086763487192612	-0.08254736438753253	-0.13649689374400775	-0.08567434454527928	-0.1278642744955905	-0.08458606309779193	-0.07319274644932157	-0.10388655108664896	-0.11181517965989896	-0.05735072928864654	-0.09026671422555056	-0.09289114073607307	-0.05837653978188495	-0.1374292535549705	-0.10039413316817304	-0.06306114186617913	-0.10079731699415256	-0.13547040627261706	-0.12710582250190805	-0.13802251702809334	-0.1348396214637032	-0.13317861034320466	-0.1279257483819726	-0.08372853552337123	-0.13169472580200114	-0.12579469982332053	-0.12978947343129715	-0.1304103834956949	-0.08112557586968183	-0.13600635770882846	-0.13198150865222344	-0.13078530059302854
HMR_4417	0.0	0.0	0.0	0.0	0.0	0.0	0.0	0.0	0.0	0.0	0.0	0.0	0.0	0.0	0.0	0.0	0.0	0.0	0.0	0.0	0.0	0.0	0.0	0.0	0.0	0.0	0.0	0.0	0.0	0.0	0.0	0.0	0.0	0.0	0.0	0.0	0.0	0.0	0.0	0.0	0.0	0.0	0.0	0.0	0.0	0.0	0.0	0.0	0.0
HMR_4418	-0.12339233743388595	-0.1354831302295222	-0.13713940321501164	-0.12306108283674315	-0.13545547732724206	-0.1434332405608461	-0.1349862483337052	-0.1356487575280063	-0.1510520962949006	-0.1610487690242266	-0.08823809305936317	-0.11124912745054218	-0.09433354974769603	-0.09922234298511316	-0.14657158648293167	-0.08972974685245183	-0.06428821075355039	-0.11086763487192612	-0.08254736438753253	-0.13649689374400775	-0.08567434454527928	-0.1278642744955905	-0.08458606309779193	-0.07319274644932157	-0.10388655108664896	-0.11181517965989896	-0.05735072928864654	-0.09026671422555056	-0.09289114073607307	-0.05837653978188495	-0.1374292535549705	-0.10039413316817304	-0.06306114186617913	-0.10079731699415256	-0.13547040627261706	-0.12710582250190805	-0.13802251702809334	-0.1348396214637032	-0.13317861034320466	-0.1279257483819726	-0.08372853552337123	-0.13169472580200114	-0.12579469982332053	-0.12978947343129715	-0.1304103834956949	-0.08112557586968183	-0.13600635770882846	-0.13198150865222344	-0.13078530059302854
HMR_4419	0.0	0.0	0.0	0.0	0.0	0.0	0.0	0.0	0.0	0.0	0.0	0.0	0.0	0.0	0.0	0.0	0.0	0.0	0.0	0.0	0.0	0.0	0.0	0.0	0.0	0.0	0.0	0.0	0.0	0.0	0.0	0.0	0.0	0.0	0.0	0.0	0.0	0.0	0.0	0.0	0.0	0.0	0.0	0.0	0.0	0.0	0.0	0.0	0.0
HMR_4420	0.0	-9.84990192247233e-15	1.6675896045978664	0.0	0.0	0.0	0.0	0.0	0.0	0.4240357711952254	0.0	0.0	0.0	2.0529903053134318e-16	0.0	0.0	0.995221194812446	5.672555663239089	1.0887323248155287	1.3426781778862713	0.0	0.0	0.0	0.0	0.0	0.0	0.0	0.0	0.0	0.0	0.0	0.0	0.0	0.0	0.0	0.0	0.0	0.0	0.0	0.0	0.0	0.0	0.0	0.0	0.0	0.0	0.0	0.0	0.0
HMR_4421	6.66477226246247	11.813205672153769	13.262151942030645	9.64877797889761	6.0	9.0	7.0	7.0	7.0	13.895545302005427	8.101020514158895	12.170498795249667	10.0	9.830554589744553	12.217078859045305	6.719040477293704	6.004778805187553	9.463443730473532	3.9112676751844715	6.657321822113727	6.000000000000008	8.0	6.975400368210256	5.542785690602383	8.2492043189227	14.065840363660548	5.4113495362581086	10.586482454696442	11.972985054807616	5.101654381930796	5.633488890988468	3.06419711550136	3.5403245018436933	3.5644549317484557	7.428237444246003	7.321793957716304	6.697008653443823	7.109606194487082	8.318660305130303	6.3289393647533965	4.553540284637401	6.8132425358270075	6.294648448206829	7.18547833685466	6.105946870312393	-7.105427357601002e-15	0.0	0.0	0.0
HMR_4449	0.0	0.0	0.0	0.0	0.0	0.0	0.0	0.0	0.0	0.0	0.0	0.0	0.0	0.0	0.0	0.0	0.0	0.0	0.0	0.0	0.0	0.0	0.0	0.0	0.0	0.0	0.0	0.0	0.0	0.0	0.0	0.0	0.0	0.0	0.0	0.0	0.0	0.0	0.0	0.0	0.0	0.0	0.0	0.0	0.0	0.0	0.0	0.0	0.0
HMR_4450	0.0	0.0	0.0	0.0	0.0	0.0	0.0	0.0	0.0	0.0	0.0	0.0	0.0	0.0	0.0	0.0	0.0	0.0	0.0	0.0	0.0	0.0	0.0	0.0	0.0	0.0	0.0	0.0	0.0	0.0	0.0	0.0	0.0	0.0	0.0	0.0	0.0	0.0	0.0	0.0	0.0	0.0	0.0	0.0	0.0	0.0	0.0	0.0	0.0
HMR_4451	0.0	-9.84990192247233e-15	-5.393836251295781e-18	2.709474542166321e-15	0.0	0.0	0.0	0.0	0.0	0.0	0.0	0.0	0.0	0.0	-6.772360450213455e-15	4.510281037539698e-17	0.0	0.0	0.0	0.0	0.0	0.0	-8.64863736182997e-14	0.0	-2.341930812374878e-31	0.0	1.908380331754053e-16	0.0	-1.85045322188074e-15	0.0	0.0	0.0	0.0	-4.462734000161905e-15	0.0	0.0	0.0	0.0	0.0	0.0	1.3877787807814454e-16	0.0	0.0	0.0	0.0	0.0	0.0	0.0	0.0
HMR_4452	0.023938470087453808	0.0262841188343032	0.0266054405804185	0.02387420573822846	0.026278754091323547	0.02782646321575154	0.02618772231043604	0.026316251008892136	0.029304543247997125	0.031243926649604323	0.017118445076888842	0.021582652254731008	0.01830098129136789	0.019249421308888057	0.028435311394984418	0.017407830223926588	0.012472098690269223	0.021508641591878118	0.016014427267376563	0.02648079188606008	0.016621070455505628	0.02480603880203239	0.016409940709287012	0.014199604350903757	0.02015429116095064	0.02169246801930292	0.011126207235548672	0.017512003446231134	0.018021149774299416	0.01132521743601207	0.026661672384068483	0.0194767519910906	0.01223404377969647	0.01955497081859453	0.02628165034986646	0.024658896923228257	0.02677676721246769	0.02615927627384452	0.02583703531585516	0.02481796491369889	0.01624357788151654	0.025549157426168617	0.024404535334193872	0.02517953295976716	0.02529999130676237	0.015738596185718066	0.02638562647750348	0.025604794127984155	0.025372726307291985
HMR_4453	0.18927885287022972	0.20782563979582488	0.21036629553902605	0.1887707217216163	0.2077832213627572	0.22002078736331127	0.207063443072828	0.20807970537014087	0.23170780378212946	0.2470422952592557	0.1353536644254343	0.17065166009977872	0.14470384834848807	0.15220305936227455	0.2248348830226179	0.13764180098844267	0.09861551403888742	0.1700664659201291	0.12662431690368406	0.20938071200785652	0.13142097794053287	0.19613862337698013	0.12975159823462765	0.11227471149705924	0.15935776586477085	0.17151996128483654	0.08797369817903587	0.13846548721172694	0.1424912512880489	0.08954724996891482	0.21081091423231835	0.15400053808971848	0.09673324001597547	0.15461900576493284	0.20780612176069005	0.19497518870771974	0.2117209563950584	0.20683852338685388	0.20429059953650847	0.19623292183154012	0.12843618563299575	0.2020143806918384	0.19296397957007366	0.1990918006465474	0.2000442515614768	0.12444335084649527	0.20862824957816087	0.2024542939802753	0.20061935921929566
HMR_4480	0.0	0.0	0.0	0.0	0.0	0.0	0.0	0.0	0.0	0.0	-3.469446951953613e-16	0.0	0.0	0.0	-6.772360450213455e-15	0.0	0.0	0.0	0.0	0.0	0.0	0.0	0.0	0.0	0.0	0.0	0.0	0.0	-1.85045322188074e-15	0.0	0.0	0.0	0.0	0.0	0.0	0.0	0.0	0.0	0.0	0.0	0.0	0.0	0.0	0.0	0.0	0.0	0.0	0.0	0.0
HMR_4481	0.0	0.0	0.0	0.0	0.0	0.0	0.0	0.0	0.0	0.0	0.0	0.0	0.0	0.0	0.0	0.0	0.0	0.0	0.0	0.0	0.0	0.0	0.0	0.0	0.0	0.0	0.0	0.0	0.0	0.0	0.0	0.0	0.0	0.0	0.0	0.0	0.0	0.0	0.0	0.0	0.0	0.0	0.0	0.0	0.0	0.0	0.0	0.0	0.0
HMR_4482	0.0	0.0	0.0	0.0	0.0	0.0	0.0	0.0	0.0	0.0	0.0	0.0	0.0	0.0	0.0	0.0	0.0	0.0	0.0	0.0	0.0	0.0	0.0	0.0	0.0	0.0	0.0	0.0	0.0	0.0	0.0	0.0	0.0	0.0	0.0	0.0	0.0	0.0	0.0	0.0	0.0	0.0	0.0	0.0	0.0	0.0	0.0	0.0	0.0
HMR_4486	0.0	0.0	0.0	0.0	0.0	0.0	0.0	0.0	0.0	0.0	0.0	0.0	0.0	0.0	0.0	0.0	0.0	0.0	0.0	0.0	0.0	0.0	0.0	0.0	0.0	0.0	0.0	0.0	0.0	0.0	0.0	0.0	0.0	0.0	0.0	0.0	0.0	0.0	0.0	0.0	0.0	0.0	0.0	0.0	0.0	0.0	0.0	0.0	0.0
HMR_4487	0.0	4.9961464622830185	4.689196516153241	3.312857429832808	1.3886279055504305	2.793724803038621	2.3988546142381013	1.8337124865537668	1.6445003513272916	6.076235644974669	3.5945440609341555	7.531941664852709	3.93954897412024	5.604436620253924	6.217078859045305	6.225461015567406	2.1982015877825383	3.790888067234444	2.8225353503689425	5.314643644227457	2.929455929854348	4.372052790423012	3.0700159558674662	2.5026736562302365	3.5521844343004365	3.823287389487792	5.4113495362581086	10.586482454696442	11.972985054807616	5.082173914785908	5.0912192712886615	0.0	0.0	0.0	0.0	0.0	0.0	0.0	0.0	0.0	0.0	0.0	0.0	0.0	0.0	0.0	0.0	0.0	0.0
HMR_4488	0.0	0.0	0.0	0.0	0.0	0.0	0.0	0.0	0.0	0.0	0.0	0.0	0.0	0.0	0.0	0.0	0.0	0.0	0.0	0.0	0.024916129826223512	0.037185961332655636	0.0	0.02128618529325424	0.0	0.0	0.0	0.0	0.0	0.0	0.0	0.0	0.0	0.0	0.0	0.0	0.0	0.0	0.0	0.0	0.0	0.0	0.0	0.0	0.0	0.0	0.0	0.0	0.0
HMR_4489	5.920629094548381	6.0	4.410728507912737	5.689227445399567	3.899545731297674	5.4525252268751165	3.8263399256721264	4.387679327171972	4.488478078609061	6.0	4.000000000000142	4.0	5.845474135775572	4.0	6.0	0.4935794617262976	2.8113560225925687	0.0	0.0	0.0	3.0705440701456594	3.627947209576988	3.905384412342874	3.0401120343721466	4.6970198846222635	10.242552974172755	0.0	0.0	0.0	0.0	0.0	0.0	0.0	0.0	0.0	0.0	0.0	0.0	0.0	0.0	0.0	0.0	0.0	0.0	0.0	0.0	0.0	0.0	0.0
HMR_4492	0.0	0.0	0.0	0.0	0.0	0.0	0.0	0.0	0.0	0.0	0.0	0.0	0.0	0.0	0.0	0.0	0.0	0.0	0.0	0.0	0.0	0.0	0.0	0.0	0.0	0.0	0.0	0.0	0.0	0.0	0.0	0.0	0.0	0.0	0.0	0.0	0.0	0.0	0.0	0.0	0.0	0.0	0.0	0.0	0.0	0.0	0.0	0.0	0.0
HMR_4493	0.0	0.0	-4.078439882231794e-34	0.0	0.0	0.0	0.0	0.0	0.0	0.0	0.0	0.0	0.0	0.0	0.0	0.0	0.0	0.0	0.0	0.0	0.0	0.0	0.0	0.0	0.0	0.0	0.0	0.0	0.0	0.0	0.0	0.0	4.3127320283766064e-16	0.0	0.0	0.0	6.949296551478362e-16	0.0	0.0	0.0	0.0	0.0	0.0	0.0	0.0	0.0	0.0	0.0	0.0
HMR_4495	0.0	0.0	0.0	0.0	0.0	0.0	0.0	0.0	0.0	0.0	0.0	0.0	0.0	0.0	0.0	0.0	0.0	0.0	0.0	0.0	0.0	0.0	0.0	0.0	0.0	0.0	0.0	0.0	0.0	0.0	0.0	0.0	0.0	0.0	0.0	0.0	0.0	0.0	0.0	0.0	0.0	0.0	0.0	0.0	0.0	0.0	0.0	0.0	0.0
HMR_4496	0.0	0.0	0.0	0.0	0.0	0.0	0.0	0.0	0.0	0.0	0.0	0.0	0.0	0.0	0.0	0.0	0.0	0.0	0.0	0.0	0.0	0.0	0.0	0.0	0.0	0.0	0.0	0.0	0.0	0.0	0.0	0.0	0.0	0.0	0.0	0.0	0.0	0.0	0.0	0.0	0.0	0.0	0.0	0.0	0.0	0.0	0.0	0.0	0.0
HMR_4518	0.0	0.0	0.0	0.0	0.0	0.0	0.0	0.0	0.0	0.0	0.0	0.0	0.0	0.0	0.0	0.0	0.0	0.0	0.0	0.0	0.0	0.0	0.0	0.0	0.0	0.0	0.0	0.0	0.0	0.0	0.0	0.0	0.0	0.0	0.0	0.0	0.0	0.0	0.0	0.0	0.0	0.0	0.0	0.0	0.0	0.0	0.0	0.0	0.0
HMR_4519	0.0	0.0	0.0	0.0	0.0	0.0	0.0	0.0	0.0	0.0	0.0	0.0	0.0	0.0	0.0	0.0	0.0	0.0	0.0	0.0	0.0	0.0	0.0	0.0	0.0	0.0	0.0	0.0	0.0	0.0	0.0	0.0	0.0	0.0	0.0	0.0	0.0	0.0	0.0	0.0	0.0	0.0	0.0	0.0	0.0	0.0	0.0	0.0	0.0
HMR_4520	0.18927885287022972	0.20782563979582488	0.21036629553902605	0.1887707217216163	0.2077832213627572	0.22002078736331127	0.207063443072828	0.20807970537014087	0.23170780378212946	0.2470422952592557	0.1353536644254343	0.17065166009977872	0.14470384834848807	0.15220305936227455	0.2248348830226179	0.13764180098844267	0.09861551403888742	0.1700664659201291	0.12662431690368406	0.20938071200785652	0.13142097794053287	0.19613862337698013	0.12975159823462765	0.11227471149705924	0.15935776586477085	0.17151996128483654	0.08797369817903497	0.13846548721172694	0.1424912512880489	0.08954724996891482	0.21081091423231835	0.15400053808971848	0.09673324001597547	0.15461900576493284	0.20780612176069005	0.19497518870771974	0.2117209563950584	0.20683852338685388	0.20429059953650847	0.19623292183154012	0.12843618563299575	0.2020143806918384	0.19296397957007366	0.1990918006465474	0.2000442515614768	0.12444335084649527	0.20862824957816087	0.2024542939802753	0.20061935921929566
HMR_4570	0.0	0.0	0.0	0.0	0.0	0.0	0.0	0.0	0.0	0.0	0.0	0.0	0.0	-2.0529903053134318e-16	0.0	0.0	0.0	0.0	0.0	0.0	0.0	0.0	0.0	0.0	0.0	0.0	0.0	0.0	0.0	0.0	0.0	0.0	0.0	0.0	0.0	0.0	0.0	0.0	0.0	0.0	0.0	0.0	0.0	0.0	0.0	0.0	0.0	0.0	0.0
HMR_4572	0.0	0.0	0.0	0.0	0.0	0.0	0.0	0.0	0.0	0.0	0.0	0.0	0.0	0.0	-6.772360450213455e-15	4.510281037539698e-17	0.0	0.0	0.0	0.0	0.0	0.0	0.0	0.0	0.0	0.0	0.0	0.0	0.0	0.0	0.0	0.0	0.0	0.0	0.0	0.0	0.0	0.0	0.0	0.0	0.0	0.0	0.0	0.0	0.0	0.0	0.0	0.0	0.0
HMR_4573	0.0	0.0	0.0	0.0	0.0	0.0	0.0	0.0	0.0	0.0	0.0	0.0	0.0	0.0	0.0	0.0	0.0	0.0	0.0	0.0	0.0	0.0	0.02459963178965674	0.2746050115160811	0.4099165140780312	0.4412013700313344	0.22629503803849205	0.3561752358281862	0.027014945192388336	0.13303439773997044	0.3131877642433966	0.2287883641709487	0.14371014555367834	0.2297071804911033	0.30872374377445755	0.28966167931425524	0.3145397534008705	0.30728624717952724	0.3035009660566375	0.291530209824232	0.1908091047981481	0.30011933900239496	0.2866737595686004	0.2957774560712423	0.297192449093216	4.572772689625961	6.857294937795882	6.365333023892317	8.136337061005014
HMR_4574	0.0	0.0	0.0	0.0	0.0	0.0	0.0	0.0	0.0	0.0	0.0	0.0	0.0	0.0	0.0	0.0	0.0	0.0	0.0	0.0	0.0	0.0	0.0	0.0	0.0	0.0	0.0	0.0	0.0	0.0	0.0	0.0	0.0	0.0	0.0	0.0	0.0	0.0	0.0	0.0	0.0	0.0	0.0	0.0	0.0	0.0	0.0	0.0	0.0
HMR_4600	0.023938470087453808	0.026284118834313055	0.02660544058041852	0.02387420573822574	0.026278754091323544	0.02782646321575154	0.02618772231043604	0.026316251008892136	0.029304543247997125	0.031243926649604323	0.017118445076888842	0.021582652254731008	0.01830098129136789	0.019249421308888057	0.028435311394991194	0.017407830223926543	0.012472098690269223	0.021508641591878118	0.016014427267376563	0.02648079188606008	0.016621070455505628	0.02480603880203239	0.0164099407093735	0.014199604350903757	0.02015429116095064	0.02169246801930292	0.011126207235548484	0.017512003446231127	0.018021149774301286	0.01132521743601207	0.026661672384068483	0.0194767519910906	0.01223404377969647	0.019554970818599	0.02628165034986646	0.024658896923228285	0.02677676721246769	0.02615927627384452	0.02583703531585516	0.02481796491369889	0.0162435778815164	0.025549157426168617	0.024404535334193872	0.02517953295976716	0.02529999130676237	0.015738596185718066	0.02638562647750348	0.025604794127984155	0.025372726307291985
HMR_4602	0.0	0.0	0.0	0.0	0.0	0.0	0.0	0.0	0.0	0.0	0.0	0.0	0.0	0.0	0.0	0.0	0.0	0.0	0.0	0.0	0.0	0.0	0.0	0.0	0.0	0.0	0.0	0.0	0.0	0.0	0.0	0.0	0.0	0.0	0.0	0.0	0.0	0.0	0.0	0.0	0.0	0.0	0.0	0.0	0.0	0.0	0.0	0.0	0.0
HMR_4603	0.023938470087453808	0.026284118834313055	0.02660544058041852	0.02387420573822574	0.026278754091323544	0.02782646321575154	0.02618772231043604	0.026316251008892136	0.029304543247997125	0.031243926649604323	0.017118445076888842	0.021582652254731008	0.01830098129136789	0.019249421308888057	0.028435311394991194	0.017407830223926543	0.012472098690269223	0.021508641591878118	0.016014427267376563	0.02648079188606008	0.016621070455505628	0.02480603880203239	0.0164099407093735	0.014199604350903757	0.02015429116095064	0.02169246801930292	0.011126207235548484	0.017512003446231127	0.018021149774301286	0.01132521743601207	0.026661672384068483	0.0194767519910906	0.01223404377969647	0.019554970818599	0.02628165034986646	0.024658896923228285	0.02677676721246769	0.02615927627384452	0.02583703531585516	0.02481796491369889	0.0162435778815164	0.025549157426168617	0.024404535334193872	0.02517953295976716	0.02529999130676237	0.015738596185718066	0.02638562647750348	0.025604794127984155	0.025372726307291985
HMR_4611	0.0	0.0	0.0	2.709474542166321e-15	0.0	0.0	0.0	0.0	0.0	0.0	0.0	0.0	0.0	0.0	0.0	0.0	0.0	0.0	0.0	0.0	0.0	0.0	0.0	0.0	0.0	0.0	0.0	0.0	0.0	0.0	-3.3306690738754696e-16	0.0	0.0	0.0	0.0	0.0	0.0	0.0	0.0	0.0	0.0	0.0	0.0	0.0	0.0	0.0	0.0	0.0	0.0
HMR_4612	0.0	0.0	0.0	0.0	0.0	0.0	0.0	0.0	0.0	0.0	0.0	0.0	0.0	0.0	0.0	0.0	0.0	0.0	0.0	0.0	0.0	0.0	0.0	0.0	0.0	0.0	0.0	0.0	0.0	0.0	0.0	0.0	0.0	0.0	0.0	0.0	0.0	0.0	0.0	0.0	0.0	0.0	0.0	0.0	0.0	0.0	0.0	0.0	0.0
HMR_4614	0.0	0.0	0.0	0.0	0.0	0.0	0.0	0.0	0.0	0.0	0.0	0.0	0.0	0.0	6.772360450213455e-15	0.0	0.0	0.0	0.0	0.0	0.0	0.0	0.0	0.0	0.0	0.0	0.0	0.0	0.0	0.0	0.0	0.0	0.0	0.0	0.0	0.0	0.0	0.0	0.0	0.0	-1.3877787807814454e-16	0.0	0.0	0.0	0.0	0.0	0.0	0.0	0.0
HMR_4615	0.0	-2.520329039325636e-14	0.0	-2.709474542166321e-15	1.2042450370230995e-14	0.0	0.0	0.0	0.0	0.0	0.0	0.0	0.0	0.0	0.0	0.0	0.0	0.0	0.0	0.0	0.0	0.0	8.64863736182997e-14	0.0	2.341930812374878e-31	0.0	7.008282842946301e-16	0.0	1.85045322188074e-15	0.0	0.0	0.0	0.0	4.462734000161905e-15	-1.3530843112619095e-16	4.909267437014364e-15	3.372302437298913e-15	0.0	0.0	0.0	0.0	0.0	0.0	0.0	0.0	0.0	0.0	0.0	0.0
HMR_4617	0.0	0.0	0.0	0.0	0.0	0.0	0.0	0.0	0.0	0.0	0.0	0.0	0.0	0.0	0.0	0.0	0.0	0.0	0.0	0.0	0.0	0.0	0.0	0.0	0.020154291160950143	0.054210972219561504	0.011126207235549374	0.017512003446231127	0.018021149774301286	0.028302498694838387	0.02666167238406847	0.0194767519910906	0.01223404377969647	0.019554970818599	0.026281650349855305	0.0246588969232332	0.026776767212471055	0.02615927627384373	0.02583703531585516	0.02481796491369889	0.0162435778815164	0.02554915742617091	0.02440453533423259	0.0251795329597746	0.02529999130676237	0.039331836277902515	0.06593949857134017	0.025604794127984158	0.025372726307291992
HMR_4618	0.035885416052887635	0.03940170514263276	0.03988338857958455	0.0	0.0	0.0	0.0	0.0	0.0	0.0	0.0	0.0	0.0	0.0	0.0	0.0	0.0	0.0	0.0	0.0	0.0	0.0	0.0	0.0	0.0	0.0	0.0	0.0	0.0	0.0	0.0	0.0	0.0	0.0	0.0	0.0	0.0	0.0	0.0	0.0	0.0	0.0	0.0	0.0	0.0	0.0	0.0	0.0	0.0
HMR_4619	0.023938470087453808	0.026284118834278003	0.02660544058041851	0.05966328510372242	0.06567241711465988	0.06954024885575152	0.026187722310436142	0.026316251008892136	0.029304543247997125	0.031243926649604323	0.017118445076888842	0.021582652254731008	0.01830098129136789	0.019249421308888057	0.028435311394991194	0.017407830223926588	0.012472098690269223	0.021508641591878118	0.04002115715608817	0.02648079188606008	0.016621070455505628	0.02480603880203239	0.0164099407093735	0.014199604350903757	0.0	0.0	0.0	0.0	0.0	0.0	0.0	0.0	0.0	0.0	0.0	0.0	0.0	0.0	0.0	0.0	0.0	0.0	0.0	0.0	0.0	0.0	0.0	0.0	0.0
HMR_4621	0.0	0.0	0.0	0.0	0.0	0.0	0.0	0.0	0.0	0.046836798795030686	0.0	0.0	0.0	0.0	0.04262649101111343	0.026095536927860152	0.018696535280571185	0.03224293571966832	0.0	0.0	0.0	0.0	0.0	0.0	0.0	0.0	0.0	0.026251699765765458	0.0	0.0	0.03996768392770001	0.029196993208245682	0.018339674567328976	0.02931424862005997	0.0	0.0	0.040140219005659616	0.03921455754272664	0.03873149614387971	0.03720383939576835	0.024350242448083242	0.03829994735208115	0.03658407997031127	0.0377458548093453	0.03792643017121733	0.0	0.0	0.0	0.03803546494854757
HMR_4632	0.0	0.0	0.0	0.0	0.0	0.0	0.0	0.0	0.0	0.0	0.0	0.0	0.0	0.0	0.0	0.0	0.0	0.0	0.0	0.0	0.0	0.0	0.0	0.0	0.0	0.0	0.0	0.0	0.0	0.0	0.0	0.0	0.0	0.0	0.0	0.0	0.0	0.0	0.0	0.0	0.0	0.0	0.0	0.0	0.0	0.0	0.0	0.0	0.0
HMR_4646	0.0	0.0	0.0	0.0	0.0	0.0	0.0	0.0	0.0	0.0	0.0	0.0	0.0	0.0	0.0	0.0	0.0	0.0	0.0	0.0	0.0	0.0	0.0	0.0	0.0	0.0	0.0	0.0	0.0	0.0	0.0	0.0	0.0	0.0	0.0	0.0	0.0	0.0	0.0	0.0	0.0	0.0	0.0	0.0	0.0	0.0	0.0	0.0	0.0
HMR_4648	0.0	0.0	0.0	0.0	0.0	0.0	0.0	0.0	0.0	0.0	0.0	0.0	0.0	0.0	0.0	0.0	0.0	0.0	0.0	0.0	0.0	0.0	0.0	0.0	0.0	0.0	0.0	0.0	0.0	0.0	0.0	0.0	0.0	0.0	0.0	0.0	0.0	0.0	0.0	0.0	0.0	0.0	0.0	0.0	0.0	0.0	0.0	0.0	0.0
HMR_4649	0.0	0.0	0.0	0.0	0.0	0.0	0.0	0.0	0.0	0.0	0.0	0.0	0.0	0.0	0.0	0.0	0.0	0.0	0.0	0.0	0.0	0.0	0.0	0.0	0.0	0.0	0.0	0.0	0.0	0.0	0.0	0.0	0.0	0.0	0.0	0.0	0.0	0.0	0.0	0.0	0.0	0.0	0.0	0.0	0.0	0.0	0.0	0.0	0.0
HMR_4650	0.0	0.0	0.0	0.0	0.0	0.0	0.0	0.0	0.0	0.0	0.0	0.0	0.0	0.0	0.0	0.0	0.0	0.0	0.0	0.0	0.0	0.0	0.0	0.0	0.0	0.0	-8.881784197001252e-16	0.0	0.0	0.0	0.0	0.0	0.0	0.0	0.0	0.0	0.0	0.0	0.0	0.0	0.0	0.0	0.0	0.0	0.0	0.0	0.0	0.0	0.0
HMR_4651	0.0	9.84990192247233e-15	5.393836251295781e-18	-2.709474542166321e-15	0.0	0.0	0.0	0.0	0.0	0.0	0.0	0.0	0.0	0.0	6.772360450213455e-15	-4.510281037539698e-17	0.0	0.0	0.0	0.0	0.0	0.0	8.64863736182997e-14	0.0	2.341930812374878e-31	0.0	-1.908380331754053e-16	0.0	1.85045322188074e-15	0.0	0.0	0.0	0.0	4.462734000161905e-15	0.0	0.0	0.0	0.0	0.0	0.0	-1.3877787807814454e-16	0.0	0.0	0.0	0.0	0.0	0.0	0.0	0.0
HMR_4663	0.0	0.0	0.0	0.0	0.0	0.0	0.0	0.0	0.0	0.0	0.0	0.0	0.0	0.0	0.0	0.0	0.0	0.0	0.0	0.0	0.0	0.0	0.0	0.0	0.0	0.0	0.0	0.0	0.0	0.0	0.0	0.0	0.0	0.0	0.0	0.0	0.0	0.0	0.0	0.0	0.0	0.0	0.0	0.0	0.0	0.0	0.0	0.0	0.0
HMR_4664	0.18927885287022972	0.20782563979582488	0.21036629553902605	0.1887707217216163	0.2077832213627572	0.22002078736331127	0.207063443072828	0.20807970537014087	0.23170780378212946	0.2470422952592557	0.1353536644254343	0.17065166009977872	0.14470384834848807	0.15220305936227455	0.2248348830226179	0.13764180098844267	0.09861551403888742	0.1700664659201291	0.12662431690368406	0.20938071200785652	0.13142097794053287	0.19613862337698013	0.12975159823462765	0.11227471149705924	0.15935776586477085	0.17151996128483654	0.08797369817903587	0.13846548721172694	0.1424912512880489	0.08954724996891482	0.21081091423231835	0.15400053808971848	0.09673324001597547	0.15461900576493284	0.20780612176069005	0.19497518870771974	0.2117209563950584	0.20683852338685388	0.20429059953650847	0.19623292183154012	0.12843618563299575	0.2020143806918384	0.19296397957007366	0.1990918006465474	0.2000442515614768	0.12444335084649527	0.20862824957816087	0.2024542939802753	0.20061935921929566
HMR_4694	0.0	0.0	0.0	0.0	0.0	0.0	0.0	0.0	0.0	0.0	0.0	0.0	0.0	0.0	0.0	0.0	0.0	0.0	0.0	0.0	0.0	0.0	0.0	0.0	0.0	0.0	0.0	0.0	0.0	0.0	0.0	0.0	0.0	0.0	0.0	0.0	0.0	0.0	0.0	0.0	0.0	0.0	0.0	0.0	0.0	0.0	0.0	0.0	0.0
HMR_4695	0.035885416052887004	0.039401705142622916	0.03988338857957774	0.03578907936549669	0.039393663023324296	0.04171378563999998	0.03925720011154751	0.03944987348632808	0.04392952944997707	0.046836798795030686	0.02566172865343636	0.032353882802715964	0.027434431917227463	0.02885620885224374	0.04262649101110666	0.02609553692786016	0.018696535280571185	0.03224293571966832	0.0240067298887116	0.03969653159828373	0.02491612982622352	0.037185961332655636	0.024599631789570253	0.02128618529325424	0.030212671107197886	0.03251850420025856	0.016678951256270672	0.026251699765765468	0.027014945192386487	0.016977281258826294	0.039967683927700434	0.029196993208245682	0.018339674567328976	0.02931424862005548	0.039398004714401344	0.03696538551806839	0.0401402190056596	0.03921455754272664	0.03873149614387971	0.03720383939576835	0.02435024244808339	0.03829994735208115	0.03658407997031127	0.0377458548093453	0.03792643017121733	0.023593240092184442	0.039553872093836685	0.038383350601540495	0.03803546494854757
HMR_4705	0.0	0.0	0.0	0.0	0.0	0.0	0.0	0.0	0.0	0.0	0.0	0.0	0.0	0.0	0.0	0.0	0.0	0.0	0.0	0.0	0.0	0.0	0.0	0.0	0.0	0.0	0.0	0.0	0.0	0.0	0.0	0.0	0.0	0.0	0.0	0.0	0.0	0.0	0.0	0.0	0.0	0.0	0.0	0.0	0.0	0.0	0.0	0.0	0.0
HMR_4709	0.0	0.0	0.0	0.0	0.0	0.0	0.0	0.0	0.0	0.0	0.0	0.0	0.0	0.0	0.0	0.0	0.0	0.0	0.0	0.0	0.0	0.0	0.0	0.0	0.0	0.0	0.0	0.0	0.0	0.0	0.0	0.0	0.0	0.0	0.0	0.0	0.0	0.0	0.0	0.0	0.0	0.0	0.0	0.0	0.0	0.0	0.0	0.0	0.0
HMR_4799	0.0	0.0	0.0	0.0	0.0	0.0	0.0	0.0	0.0	0.0	0.0	0.0	0.0	0.0	0.0	0.0	0.0	0.0	0.0	0.0	0.0	0.0	0.0	0.0	0.0	0.0	0.0	0.0	0.0	0.0	0.0	0.0	0.0	0.0	0.0	0.0	0.0	0.0	0.0	0.0	0.0	0.0	0.0	0.0	0.0	0.0	0.0	0.0	0.0
HMR_4802	0.0	0.0	0.0	0.0	0.0	0.0	0.0	0.0	0.0	0.0	0.0	0.0	0.0	0.0	0.0	0.0	0.0	0.0	0.0	0.0	0.0	0.0	0.0	0.0	0.0	0.0	0.0	0.0	0.0	0.0	0.0	0.0	0.0	0.0	0.0	0.0	0.0	0.0	0.0	0.0	0.0	0.0	0.0	0.0	0.0	0.0	0.0	0.0	0.0
HMR_4804	0.0	0.0	0.0	0.0	0.0	0.0	0.0	0.0	0.0	0.0	0.0	0.0	0.0	0.0	0.0	0.0	0.0	0.0	0.0	0.0	0.0	0.0	0.0	0.0	0.0	0.0	0.0	0.0	0.0	0.0	0.0	0.0	0.0	0.0	0.0	0.0	0.0	0.0	0.0	0.0	0.0	0.0	0.0	0.0	0.0	0.0	0.0	0.0	0.0
HMR_4808	0.0	0.0	0.0	0.0	0.0	0.0	0.0	0.0	0.0	0.0	0.0	0.0	0.0	0.0	0.0	0.0	0.0	0.0	0.0	0.0	0.0	0.0	0.0	0.0	0.0	0.0	0.0	0.0	0.0	0.0	0.0	0.0	0.0	0.0	0.0	0.0	0.0	0.0	0.0	0.0	0.0	0.0	0.0	0.0	0.0	0.0	0.0	0.0	0.0
HMR_4810	0.0	0.0	0.0	0.0	0.0	0.0	0.0	0.0	0.0	0.0	0.0	0.0	0.0	0.0	0.0	0.0	0.0	0.0	0.0	0.0	0.0	0.0	0.0	0.0	0.0	0.0	0.0	0.0	0.0	0.0	0.0	0.0	0.0	0.0	0.0	0.0	0.0	0.0	0.0	0.0	0.0	0.0	0.0	0.0	0.0	0.0	0.0	0.0	0.0
HMR_4812	0.0	0.0	0.0	0.0	0.0	0.0	0.0	0.0	0.0	0.0	0.0	0.0	0.0	0.0	0.0	0.0	0.0	0.0	0.0	0.0	0.0	0.0	0.0	0.0	0.0	0.0	0.0	0.0	0.0	0.0	0.0	0.0	0.0	0.0	0.0	0.0	0.0	0.0	0.0	0.0	0.0	0.0	0.0	0.0	0.0	0.0	0.0	0.0	0.0
HMR_4814	0.0	0.0	0.0	0.0	0.0	0.0	0.0	0.0	0.0	0.0	0.0	0.0	0.0	0.0	0.0	0.0	0.0	0.0	0.0	0.0	0.0	0.0	0.0	0.0	0.0	0.0	0.0	0.0	0.0	0.0	0.0	0.0	0.0	0.0	0.0	0.0	0.0	0.0	0.0	0.0	0.0	0.0	0.0	0.0	0.0	0.0	0.0	0.0	0.0
HMR_5301	0.0	0.0	0.0	0.0	0.0	0.0	0.0	0.0	0.0	0.0	0.0	0.0	0.0	0.0	0.0	0.0	0.0	0.0	0.0	0.0	0.0	0.0	0.0	0.0	0.0	0.0	0.0	0.0	0.0	0.0	0.0	0.0	0.0	0.0	0.0	0.0	0.0	0.0	0.0	0.0	0.0	0.0	0.0	0.0	0.0	0.0	0.0	0.0	0.0
HMR_5353	0.0	3.505319231572869e-14	5.393836251295781e-18	0.0	0.0	0.0	0.0	0.0	0.0	0.0	0.0	0.0	0.0	0.0	0.0	0.0	0.0	0.0	0.0	0.0	0.0	0.0	0.0	0.0	0.0	0.0	-8.931810824395609e-16	0.0	0.0	0.0	0.0	0.0	0.0	0.0	1.3530843112619095e-16	-4.909267437014364e-15	0.0	0.0	0.0	0.0	0.0	0.0	0.0	0.0	0.0	0.0	0.0	0.0	0.0
HMR_6601	0.0	0.0	0.0	0.0	0.0	0.0	0.0	0.0	0.0	0.0	0.0	0.0	0.0	0.0	0.0	0.0	0.0	0.0	0.0	0.0	0.0	0.0	0.0	0.0	0.0	0.0	0.0	0.0	0.0	0.0	0.0	0.0	0.0	0.0	0.0	0.0	0.0	0.0	0.0	0.0	0.0	0.0	0.0	0.0	0.0	0.0	0.0	0.0	0.0
HMR_6602	0.0	0.0	0.0	0.0	0.0	0.0	0.0	0.0	0.0	0.0	0.0	0.0	0.0	0.0	0.0	0.0	0.0	0.0	0.0	0.0	0.0	0.0	0.0	0.0	0.0	0.0	5.000000000000003	1.0123921067217299	1.0127523964883345	13.0	1.0188667327857392	1.5454699144276596	11.000000000001505	2.0138377819572955	5.018597815890028	3.017449498753874	4.018948177915712	3.01851121970961	4.0182831907263035	3.0175620608327853	0.0	0.0	0.0	0.0	0.0	0.0	0.0	0.0	0.0
HMR_6603	0.0	0.0	0.0	0.0	0.0	0.0	0.0	0.0	0.0	0.0	0.0	0.0	0.0	0.0	0.0	0.0	0.0	0.0	0.0	0.0	0.0	0.0	0.0	0.0	0.0	0.0	-5.000000000000003	-1.0123921067217299	-1.0127523964883345	-13.0	-1.0188667327857392	-1.5454699144276596	-11.000000000001505	-2.0138377819572955	-5.018597815890028	-3.017449498753874	-4.018948177915712	-3.01851121970961	-4.0182831907263035	-3.0175620608327853	0.0	0.0	0.0	0.0	0.0	0.0	0.0	0.0	0.0
HMR_6605	-8.5	-12.0	-6.5	-11.0	-19.0	-13.5	-12.5	-2.5	-7.5	-12.5	-5.0	-1.5	-5.406659034306654	-5.0	-12.0	-8.0	1.9761969838327786e-14	0.0	-4.5	0.0	-9.769962616701378e-15	0.0	-1.1932807940090395	-5.0	-8.0	-9.0	-4.0	-8.981805270317919	-14.790310697856851	-6.754888590179182	-15.000000000000007	0.0	0.0	0.0	0.0	0.0	0.0	0.0	0.0	0.0	0.0	0.0	0.0	0.0	0.0	-2.1627000779892227	0.0	0.0	0.0
HMR_6606	8.5	12.0	6.5	11.0	19.0	13.5	12.5	2.5	7.5	12.5	5.0	1.5	5.406659034306654	5.0	12.0	8.0	-1.9761969838327786e-14	0.0	4.5	0.0	9.769962616701378e-15	0.0	1.1932807940090395	5.0	8.0	9.0	4.0	8.981805270317919	14.790310697856851	6.754888590179182	15.000000000000007	0.0	0.0	0.0	0.0	0.0	0.0	0.0	0.0	0.0	0.0	0.0	0.0	0.0	0.0	2.1627000779892227	0.0	0.0	0.0
HMR_6607	0.0	0.0	0.0	0.0	0.0	0.0	0.0	0.0	0.0	0.0	0.0	0.0	0.0	0.0	0.0	0.0	0.0	0.0	0.0	0.0	0.0	0.0	0.0	0.0	0.0	0.0	0.0	0.0	0.0	0.0	0.0	0.0	0.0	0.0	0.0	0.0	0.0	0.0	0.0	0.0	0.0	0.0	0.0	0.0	0.0	0.0	0.0	0.0	0.0
HMR_6609	0.0	0.0	0.0	0.0	0.0	0.0	0.0	0.0	0.0	0.0	0.0	0.0	0.0	0.0	0.0	0.0	0.0	0.0	0.0	0.0	0.0	0.0	0.0	0.0	0.0	0.0	0.0	0.0	0.0	0.0	0.0	0.0	0.0	0.0	0.0	0.0	0.0	0.0	0.0	0.0	0.0	0.0	0.0	0.0	0.0	0.0	0.0	0.0	0.0
HMR_6610	0.0	0.0	0.0	0.0	0.0	0.0	0.0	0.0	0.0	0.0	0.0	0.0	0.0	0.0	0.0	0.0	0.0	0.0	0.0	0.0	0.0	0.0	0.0	0.0	0.0	0.0	0.0	0.0	0.0	0.0	0.0	0.0	0.0	0.0	0.0	0.0	0.0	0.0	0.0	0.0	0.0	0.0	0.0	0.0	0.0	0.0	0.0	0.0	0.0
HMR_6611	0.0	0.0	0.0	0.0	0.0	0.0	0.0	0.0	0.0	0.0	0.0	0.0	0.0	0.0	0.0	0.0	0.0	0.0	0.0	0.0	0.0	0.0	0.0	0.0	0.0	0.0	0.0	0.0	0.0	0.0	0.0	0.0	0.0	0.0	0.0	0.0	0.0	0.0	0.0	0.0	0.0	0.0	0.0	0.0	0.0	0.0	0.0	0.0	0.0
HMR_7144	0.0	0.0	0.0	0.0	0.0	-1.1102230246251563e-16	0.0	0.0	0.0	0.0	0.0	0.0	0.0	0.0	0.0	0.0	0.0	0.0	0.0	0.0	0.0	0.0	0.0	0.0	0.0	0.0	0.0	0.0	0.0	0.0	0.0	0.0	0.0	0.0	0.0	0.0	0.0	0.0	0.0	0.0	0.0	0.0	0.0	0.0	0.0	0.0	0.0	0.0	0.0
HMR_8755	0.0	0.0	0.0	0.0	0.0	0.0	0.0	0.0	0.0	0.0	0.0	0.0	0.0	0.0	0.0	0.0	0.0	0.0	0.0	0.0	0.0	0.0	0.0	0.0	0.0	0.0	0.0	0.0	0.0	0.0	0.0	0.0	0.0	0.0	0.0	0.0	0.0	0.0	0.0	0.0	0.0	0.0	0.0	0.0	0.0	0.0	0.0	0.0	0.0
HMR_3793	-3.0	-3.0	-4.0	-3.0	-1.6319995702665826	0.0	-1.633274354237473	0.0	0.0	0.0	0.0	0.0	0.0	0.0	0.0	0.0	0.0	0.0	0.0	0.0	0.0	0.0	0.0	0.0	0.0	0.0	0.0	0.0	0.0	0.0	10.0	35.0	8.0	5.0	5.0	5.0	5.0	5.0	5.0	5.0	31.0	31.0	31.0	31.0	31.0	32.0	32.0	32.0	32.0
HMR_3931	0.05982388614034076	0.06568582397688556	0.06648882916000305	0.05966328510372242	0.06567241711467192	0.06954024885575152	0.026187722310436142	0.026316251008892136	0.029304543247997125	0.07808072544463501	0.017118445076888842	0.021582652254731008	0.01830098129136789	0.019249421308888057	0.0710618024061114	0.04350336715178674	0.031168633970840413	0.053751577311546436	0.04002115715608817	0.02648079188606008	0.041537200281729136	0.06199200013468802	0.016409940709459985	0.035485789644157995	0.020154291160950143	0.054210972219561504	0.011126207235550077	0.04376370321199659	0.01802114977430314	0.028302498694838387	0.06662935631176814	0.04867374519933628	0.03057371834702545	0.04886921943866343	0.026281650349855176	0.02465889692323811	0.06691698621813405	0.06537383381657037	0.06456853145973487	0.062021804309467236	0.0405938203295995	0.06384910477825206	0.060988615304543865	0.0629253877691199	0.0632264214779797	0.039331836277902515	0.06593949857134017	0.025604794127984158	0.06340819125583956
HMR_3969	0.0	0.0	0.0	0.0	0.0	0.0	0.0	0.0	0.0	0.0	0.0	0.0	0.0	0.0	0.0	0.0	0.0	0.0	0.0	0.0	0.0	0.0	0.0	0.0	0.0	0.0	0.0	0.0	0.0	0.0	0.0	0.0	0.0	0.0	0.0	0.0	0.0	0.0	0.0	0.0	0.0	0.0	0.0	0.0	0.0	0.0	0.0	0.0	0.0
HMR_3970	0.0	0.0	0.0	0.0	0.0	0.0	0.0392572001115474	0.03944987348632808	0.04392952944997707	0.0	0.025661728653436702	0.032353882802715964	0.027434431917227463	0.02885620885224374	0.0	0.0	0.0	0.0	0.0	0.03969653159828372	0.0	0.0	0.02459963178965674	0.0	0.03021267110719833	0.0	0.01667895125627048	0.0	0.027014945192388336	0.0	0.0	0.0	0.0	0.0	0.03939800471440133	0.03696538551806839	0.0	0.0	0.0	0.0	0.0	0.0	0.0	0.0	0.0	0.0	0.0	0.03838335060154048	0.0
HMR_4006	0.0	0.0	0.0	0.0	0.0	0.0	0.0	0.0	0.0	0.0	0.0	0.0	0.0	0.0	0.0	0.0	0.0	0.0	0.0	0.0	0.0	0.0	0.0	0.0	0.0	0.0	0.0	0.0	0.0	0.0	0.0	0.0	0.0	0.0	0.0	0.0	0.0	0.0	0.0	0.0	0.0	0.0	0.0	0.0	0.0	0.0	0.0	0.0	0.0
HMR_4008	0.0	0.0	0.0	0.0	0.0	0.0	0.0	0.0	0.0	0.0	0.0	0.0	0.0	0.0	0.0	0.0	0.0	0.0	0.0	0.0	0.0	0.0	0.0	0.0	0.0	0.0	0.0	0.0	0.0	0.0	0.0	0.0	0.0	0.0	0.0	0.0	0.0	0.0	0.0	0.0	0.0	0.0	0.0	0.0	0.0	0.0	0.0	0.0	0.0
HMR_4028	0.0	0.0	0.0	0.0	0.0	0.0	0.0	0.0	0.0	0.0	0.0	0.0	0.0	0.0	0.0	0.0	0.0	0.0	0.0	0.0	0.0	0.0	0.0	0.0	0.0	0.0	0.0	0.0	0.0	0.0	0.0	0.0	0.0	0.0	0.0	0.0	0.0	0.0	0.0	0.0	0.0	0.0	0.0	0.0	0.0	0.0	0.0	0.0	0.0
HMR_4030	-0.00686503611446534	-0.007537717505547137	-0.007629865641311827	-0.006846606487312409	-0.007536179013157694	-0.007980028557217387	-0.007510073064817785	-0.0075469323191236296	-0.008403909981734743	-0.008960083247745002	-0.004909200264135718	-0.006189438449215226	-0.005248326105904385	-0.005520318215211846	-0.008154633062995612	-0.004992189673155856	-0.003576728488457096	-0.006168213789849591	-0.0045925918047970025	-0.00759411908836732	-0.0047665639667558045	-0.007113836081029773	-0.004706016516282158	-0.004072139795231245	-0.005779815342246552	-0.006220931238310334	-0.003190755892503917	-0.0050220643030160035	-0.005168076471587334	-0.003247827719079812	-0.007645991707907906	-0.0055855117441861325	-0.003508459482445543	-0.005607943214272338	-0.007537009597537649	-0.007071638968673953	-0.007678998418474009	-0.0075019153559998785	-0.007409503610130618	-0.007117256232233945	-0.004658307250937664	-0.00732694644996335	-0.006998693559537808	-0.007220946137439971	-0.007255490989276358	-0.004513489408939632	-0.007566827704907889	-0.007342901854207745	-0.007276349816243883
HMR_4032	0.16979819844154856	0.1864361427183704	0.18871531316725168	0.2051314437172692	0.2257917530305817	0.2390899465129937	0.18575239158370752	0.1866640597632596	0.2078603449378411	0.22161660448480985	0.12142301172787595	0.15308812372117406	0.1298108710220117	0.1365382602710514	0.20169478790227452	0.12347565237045885	0.08846596631514987	0.15256315795803307	0.13759882199567125	0.18783116628305926	0.1178950788920315	0.17595195865352212	0.11639751240596585	0.10071935376646632	0.14295660154946144	0.1863855632049603	0.07891941035420394	0.12421456448173995	0.12782599532646854	0.09730829283009257	0.1891141715287092	0.13815074177665565	0.08677741667944883	0.13870555651404762	0.1864186334871487	0.17490826514077326	0.18993055179199675	0.18555062072080247	0.1832649302012892	0.17603655187389025	0.1152174825897504	0.1812229807007169	0.1731040504433743	0.17860119375005912	0.1794556180399587	0.13522883203147698	0.2267100196782143	0.18161761793946307	0.17997153539008412
HMR_4034	0.29319053587557464	0.3219192729479449	0.32585471638251884	0.2924034471886606	0.3218535673346632	0.34080940143388816	0.32073863991757523	0.32231281729140343	0.3589124412329181	0.3826653735092133	0.20966110478714675	0.2643372511720035	0.2241444207696957	0.2357606032561577	0.3482663743852089	0.21320539922302648	0.15275417706871636	0.26343079283013404	0.1961394564944796	0.32432806002721976	0.2035694234373568	0.3038162331489139	0.20098357550381632	0.17391210021581752	0.2468431526360753	0.2656822386647214	0.13627013964284587	0.21448127870737785	0.22071713606253174	0.1387075513531683	0.3265434250838333	0.2385448749448839	0.14983855854574268	0.2395028735082415	0.3218890397597735	0.30201408764265314	0.32795306882015296	0.32039024218448914	0.3164435405444685	0.3039623002558611	0.1989460181130976	0.31291770650265555	0.2988987502667557	0.30839066718144714	0.3098660015355247	0.19276116780906466	0.3231625052933713	0.3135991265917165	0.3107568359833507
HMR_4036	0.29319053587557464	0.3219192729479449	0.32585471638251884	0.2924034471886606	0.3218535673346632	0.34080940143388816	0.32073863991757523	0.32231281729140343	0.3589124412329181	0.3826653735092133	0.20966110478714675	0.2643372511720035	0.2241444207696957	0.2357606032561577	0.3482663743852089	0.21320539922302648	0.15275417706871636	0.26343079283013404	0.1961394564944796	0.32432806002721976	0.2035694234373568	0.3038162331489139	0.20098357550381632	0.17391210021581752	0.2468431526360753	0.2656822386647214	0.13627013964284587	0.21448127870737785	0.22071713606253174	0.1387075513531683	0.3265434250838333	0.2385448749448839	0.14983855854574268	0.2395028735082415	0.3218890397597735	0.30201408764265314	0.32795306882015296	0.32039024218448914	0.3164435405444685	0.3039623002558611	0.1989460181130976	0.31291770650265555	0.2988987502667557	0.30839066718144714	0.3098660015355247	0.19276116780906466	0.3231625052933713	0.3135991265917165	0.3107568359833507
HMR_4050	-0.29319053587557464	-0.3219192729479449	-0.32585471638251884	-0.2924034471886606	-0.3218535673346632	-0.34080940143388816	-0.32073863991757523	-0.32231281729140343	-0.3589124412329181	-0.3826653735092133	-0.20966110478714675	-0.2643372511720035	-0.2241444207696957	-0.2357606032561577	-0.3482663743852089	-0.21320539922302648	-0.15275417706871636	-0.26343079283013404	-0.1961394564944796	-0.32432806002721976	-0.2035694234373568	-0.3038162331489139	-0.20098357550381632	-0.17391210021581752	-0.2468431526360753	-0.2656822386647214	-0.13627013964284587	-0.21448127870737785	-0.22071713606253174	-0.1387075513531683	-0.3265434250838333	-0.2385448749448839	-0.14983855854574268	-0.2395028735082415	-0.3218890397597735	-0.30201408764265314	-0.32795306882015296	-0.32039024218448914	-0.3164435405444685	-0.3039623002558611	-0.1989460181130976	-0.31291770650265555	-0.2988987502667557	-0.30839066718144714	-0.3098660015355247	-0.19276116780906466	-0.3231625052933713	-0.3135991265917165	-0.3107568359833507
HMR_4056	0.0	0.0	0.0	0.0	0.0	0.0	0.0	0.0	0.0	0.0	0.0	0.0	0.0	0.0	0.0	0.0	0.0	0.0	0.0	0.0	0.0	0.0	0.0	0.0	0.0	0.0	0.0	0.0	0.0	0.0	0.0	0.0	0.0	0.0	0.0	0.0	0.0	0.0	0.0	0.0	0.0	0.0	0.0	0.0	0.0	0.0	0.0	0.0	0.0
HMR_4059	0.0	0.0	0.0	0.0	0.0	0.0	0.0	0.0	0.0	0.0	0.0	0.0	0.0	0.0	0.0	0.0	0.0	0.0	0.0	0.0	0.0	0.0	0.0	0.0	0.0	0.0	0.0	0.0	0.0	0.0	0.0	0.0	4.264812783616866e-16	0.0	0.0	0.0	5.673262058675258e-16	0.0	0.0	0.0	0.0	0.0	0.0	0.0	0.0	0.0	0.0	0.0	0.0
HMR_4060	0.0	0.0	0.0	0.0	0.0	0.0	0.0	0.0	0.0	0.0	0.0	0.0	0.0	0.0	0.0	0.0	0.0	0.0	0.0	0.0	1.0408340855860843e-17	0.0	0.0	0.0	0.0	0.0	0.0	0.0	0.0	0.0	0.0	0.0	0.0	0.0	0.0	0.0	0.0	0.0	0.0	0.0	0.0	0.0	0.0	0.0	0.0	0.0	0.0	0.0	0.0
HMR_4127	0.0	0.0	0.0	0.0	0.0	0.0	0.0	0.0	0.0	0.0	0.0	0.0	0.0	0.0	0.0	0.0	0.0	0.0	0.0	0.0	0.0	0.0	0.0	0.0	0.0	0.0	0.0	0.0	0.0	0.0	0.0	0.0	0.0	0.0	0.0	0.0	0.0	0.0	0.0	0.0	0.0	0.0	0.0	0.0	0.0	0.0	0.0	0.0	0.0
HMR_4177	0.0	0.0	0.0	0.0	0.0	0.0	0.0	0.0	0.0	0.0	0.0	0.0	0.0	0.0	0.0	0.0	0.0	0.0	0.0	0.0	0.0	0.0	0.0	0.0	0.0	0.0	0.0	0.0	0.0	0.0	0.0	0.0	0.0	0.0	0.0	0.0	0.0	0.0	0.0	0.0	0.0	0.0	0.0	0.0	0.0	0.0	0.0	0.0	0.0
HMR_4179	0.0	0.0	0.0	0.0	0.0	0.0	0.0	0.0	0.0	0.0	0.0	0.0	0.0	0.0	0.0	0.0	0.0	0.0	0.0	0.0	0.0	0.0	0.0	0.0	0.0	0.0	0.0	0.0	0.0	0.0	0.0	0.0	0.0	0.0	0.0	0.0	0.0	0.0	0.0	0.0	0.0	0.0	0.0	0.0	0.0	0.0	0.0	0.0	0.0
HMR_4182	0.0	0.0	0.0	0.0	0.0	0.0	0.0	0.0	0.0	0.0	0.0	0.0	0.0	0.0	0.0	0.0	0.0	0.0	0.0	0.0	3.191891195797325e-15	0.0	0.0	0.0	0.0	0.0	0.0	0.0	0.0	0.0	0.0	0.0	0.0	0.0	0.0	0.0	0.0	0.0	0.0	0.0	0.0	0.0	0.0	0.0	0.0	0.0	0.0	0.0	0.0
HMR_4183	0.0	0.0	0.0	0.0	0.0	0.0	0.0	0.0	0.0	0.0	0.0	0.0	0.0	0.0	0.0	0.0	0.0	0.0	0.0	0.0	0.0	0.0	0.0	0.0	0.0	0.0	0.0	0.0	0.0	0.0	0.0	0.0	0.0	0.0	0.0	0.0	0.0	0.0	0.0	0.0	0.0	0.0	0.0	0.0	0.0	0.0	0.0	0.0	0.0
HMR_4192	0.0	0.0	0.0	0.0	0.0	0.0	0.0	0.0	0.0	0.0	0.0	0.0	0.0	0.0	0.0	0.0	0.0	0.0	0.0	0.0	3.191891195797325e-15	0.0	0.0	0.0	0.0	0.0	0.0	0.0	0.0	0.0	0.0	0.0	0.0	0.0	0.0	0.0	0.0	0.0	0.0	0.0	0.0	0.0	0.0	0.0	0.0	0.0	0.0	0.0	0.0
HMR_4194	0.0	0.0	0.0	0.0	0.0	0.0	0.0	0.0	0.0	0.0	0.0	0.0	0.0	0.0	0.0	0.0	0.0	0.0	0.0	0.0	0.0	0.0	0.0	0.0	0.0	0.0	0.0	0.0	0.0	0.0	0.0	0.0	0.0	0.0	0.0	0.0	0.0	0.0	0.0	0.0	0.0	0.0	0.0	0.0	0.0	0.0	0.0	0.0	0.0
HMR_4210	0.0	0.0	0.0	0.0	0.0	0.0	0.0	0.0	0.0	0.0	0.0	0.0	0.0	0.0	0.0	0.0	0.0	0.0	0.0	0.0	0.0	0.0	0.0	0.0	0.0	0.0	0.0	0.0	0.0	0.0	0.0	0.0	0.0	0.0	0.0	0.0	0.0	0.0	0.0	0.0	0.0	0.0	0.0	0.0	0.0	0.0	0.0	0.0	0.0
HMR_4211	0.0	0.0	0.0	0.0	0.0	0.0	0.0	0.0	0.0	0.0	0.0	0.0	0.0	0.0	0.0	0.0	0.0	0.0	0.0	0.0	0.0	0.0	0.0	0.0	0.0	0.0	0.0	0.0	0.0	0.0	0.0	0.0	0.0	0.0	0.0	0.0	0.0	0.0	0.0	0.0	0.0	0.0	0.0	0.0	0.0	0.0	0.0	0.0	0.0
HMR_4343	0.0	0.0	0.0	0.0	0.0	0.0	0.0	0.0	0.0	0.0	0.0	0.0	0.0	0.0	0.0	0.0	0.0	0.0	0.0	0.0	0.0	0.0	0.0	0.0	0.0	0.0	0.0	0.0	0.0	0.0	0.0	0.0	0.0	0.0	0.0	0.0	0.0	0.0	0.0	0.0	0.0	0.0	0.0	0.0	0.0	0.0	0.0	0.0	0.0
HMR_4345	4.0	4.0	4.0	4.0	3.0	0.0	0.0	0.0	0.0	0.0	0.0	0.0	0.0	0.0	-4.0	-3.0	-4.0	-4.0	-3.0	0.0	0.0	0.0	0.0	0.0	0.0	0.0	0.0	0.0	0.0	0.0	0.0	0.0	0.0	0.0	0.0	0.0	0.0	0.0	0.0	0.0	0.0	0.0	0.0	0.0	0.0	0.0	0.0	0.0	0.0
HMR_4346	0.0	0.0	0.0	0.0	0.0	0.0	0.0	0.0	0.0	0.0	0.0	0.0	0.0	0.0	0.0	0.0	0.0	0.0	0.0	0.0	0.0	0.0	0.0	0.0	0.0	0.0	0.0	0.0	0.0	0.0	0.0	0.0	0.0	0.0	0.0	0.0	0.0	0.0	0.0	0.0	0.0	0.0	0.0	0.0	0.0	0.0	0.0	0.0	0.0
HMR_4470	0.0	0.0	0.0	0.0	0.0	0.0	0.0	0.0	0.0	0.0	0.0	0.0	0.0	0.0	0.0	0.0	0.0	0.0	0.0	0.0	0.0	0.0	0.0	0.0	0.0	0.0	0.0	0.0	0.0	0.0	0.0	0.0	0.0	0.0	0.0	0.0	0.0	0.0	0.0	0.0	0.0	0.0	0.0	0.0	0.0	0.0	0.0	0.0	0.0
HMR_4471	0.0	0.0	0.0	0.0	0.0	0.0	0.0	0.0	0.0	0.0	0.0	0.0	0.0	0.0	0.0	0.0	0.0	0.0	0.0	0.0	0.0	0.0	0.0	0.0	0.0	0.0	0.0	0.0	0.0	0.0	0.0	0.0	0.0	0.0	0.0	0.0	0.0	0.0	0.0	0.0	0.0	0.0	0.0	0.0	0.0	0.0	0.0	0.0	0.0
HMR_4472	0.0	0.0	0.0	0.0	0.0	0.0	0.0	0.0	0.0	0.0	0.0	0.0	0.0	0.0	0.0	0.0	0.0	0.0	0.0	0.0	0.0	0.0	0.0	0.0	0.0	0.0	0.0	0.0	0.0	0.0	0.0	0.0	0.0	0.0	0.0	0.0	0.0	0.0	0.0	0.0	0.0	0.0	0.0	0.0	0.0	0.0	0.0	0.0	0.0
HMR_4484	0.0	0.0	0.0	0.0	0.0	0.0	0.0	0.0	0.0	0.0	0.0	0.0	0.0	0.0	0.0	0.0	0.0	0.0	0.0	0.0	0.0	0.0	0.0	0.0	0.0	0.0	0.0	0.0	0.0	0.0	0.0	0.0	0.0	0.0	0.0	0.0	0.0	0.0	0.0	0.0	0.0	0.0	0.0	0.0	0.0	0.0	0.0	0.0	0.0
HMR_4485	0.0	0.0	0.0	0.0	0.0	0.0	0.0	0.0	0.0	0.0	0.0	0.0	0.0	0.0	0.0	0.0	0.0	0.0	0.0	0.0	0.0	0.0	0.0	0.0	0.0	0.0	0.0	0.0	0.0	0.0	0.0	0.0	0.0	0.0	0.0	0.0	0.0	0.0	0.0	0.0	0.0	0.0	0.0	0.0	0.0	0.0	0.0	0.0	0.0
HMR_4510	0.0	0.0	0.0	0.0	0.0	0.0	0.0	0.0	0.0	0.0	0.0	0.0	0.0	0.0	0.0	0.0	0.0	0.0	0.0	0.0	0.0	0.0	0.0	0.0	0.0	0.0	0.0	0.0	0.0	0.0	0.0	0.0	0.0	0.0	0.0	0.0	0.0	0.0	0.0	0.0	0.0	0.0	0.0	0.0	0.0	0.0	0.0	0.0	0.0
HMR_4512	0.0	0.0	0.0	0.0	0.0	0.0	0.0	0.0	0.0	0.0	0.0	0.0	0.0	0.0	0.0	0.0	0.0	0.0	0.0	0.0	0.0	0.0	0.0	0.0	0.0	0.0	0.0	0.0	0.0	0.0	0.0	0.0	0.0	0.0	0.0	0.0	0.0	0.0	0.0	0.0	0.0	0.0	0.0	0.0	0.0	0.0	0.0	0.0	0.0
HMR_4513	0.0	0.0	0.0	0.0	0.0	0.0	0.0	0.0	0.0	0.0	0.0	0.0	0.0	0.0	0.0	0.0	0.0	0.0	0.0	0.0	0.0	0.0	0.0	0.0	0.0	0.0	0.0	0.0	0.0	-1.6659344913676699e-15	0.0	0.0	0.0	0.0	0.0	0.0	0.0	0.0	0.0	0.0	0.0	0.0	0.0	0.0	0.0	0.0	0.0	0.0	0.0
HMR_4514	0.0	0.0	0.0	0.0	0.0	0.0	0.0	0.0	0.0	0.0	0.0	0.0	0.0	0.0	0.0	0.0	0.0	0.0	0.0	0.0	0.0	0.0	0.0	0.0	0.0	0.0	0.0	0.0	0.0	0.0	0.0	0.0	0.0	0.0	0.0	0.0	0.0	0.0	0.0	0.0	0.0	0.0	0.0	0.0	0.0	0.0	0.0	0.0	0.0
HMR_4577	-0.29319053587557464	-0.3219192729479449	-0.32585471638251884	-0.2924034471886606	-0.3218535673346632	-0.34080940143388816	-0.32073863991757523	-0.32231281729140343	-0.3589124412329181	-0.3826653735092133	-0.20966110478714675	-0.2643372511720035	-0.2241444207696957	-0.2357606032561577	-0.3482663743852089	-0.21320539922302648	-0.15275417706871636	-0.26343079283013404	-0.1961394564944796	-0.32432806002721976	-0.2035694234373568	-0.3038162331489139	-0.20098357550381632	-0.17391210021581752	-0.2468431526360753	-0.2656822386647214	-0.13627013964284587	-0.21448127870737785	-0.22071713606253174	-0.1387075513531683	-0.3265434250838333	-0.2385448749448839	-0.14983855854574268	-0.2395028735082415	-0.3218890397597735	-0.30201408764265314	-0.32795306882015296	-0.32039024218448914	-0.3164435405444685	-0.3039623002558611	-0.1989460181130976	-0.31291770650265555	-0.2988987502667557	-0.30839066718144714	-0.3098660015355247	-0.19276116780906466	-0.3231625052933713	-0.3135991265917165	-0.3107568359833507
HMR_4579	0.0	0.0	0.0	0.0	0.0	0.0	0.0392572001115474	0.03944987348632808	0.04392952944997707	0.0	0.025661728653436702	0.032353882802715964	0.027434431917227463	0.02885620885224374	0.0	0.0	0.0	0.0	0.0	0.03969653159828372	1.0408340855860843e-17	0.0	0.02459963178965674	0.0	0.03021267110719833	0.0	0.01667895125627048	0.0	0.027014945192388336	-3.122502256758253e-17	0.0	0.0	0.0	-2.4286128663675302e-17	0.03939800471440133	0.03696538551806839	5.205651380047535e-19	0.0	0.0	0.0	0.0	0.0	0.0	0.0	-1.385674985724466e-16	0.0	0.0	0.03838335060154048	0.0
HMR_4580	0.0	0.0	0.0	0.0	0.0	0.0	0.0	0.0	0.0	0.0	0.0	0.0	0.0	0.0	0.0	0.0	0.0	0.0	0.0	0.0	0.0	0.0	0.0	0.0	0.0	0.0	0.0	0.0	0.0	0.0	0.0	0.0	0.0	0.0	0.0	0.0	0.0	0.0	0.0	0.0	0.0	0.0	0.0	0.0	0.0	0.0	0.0	0.0	0.0
HMR_4608	-0.29319053587557464	-0.3219192729479449	-0.32585471638251884	-0.2924034471886606	-0.3218535673346632	-0.34080940143388816	-0.32073863991757523	-0.32231281729140343	-0.3589124412329181	-0.3826653735092133	-0.20966110478714675	-0.2643372511720035	-0.2241444207696957	-0.2357606032561577	-0.3482663743852089	-0.21320539922302648	-0.15275417706871636	-0.26343079283013404	-0.1961394564944796	-0.32432806002721976	-0.2035694234373568	-0.3038162331489139	-0.20098357550381632	-0.17391210021581752	-0.2468431526360753	-0.2656822386647214	-0.13627013964284587	-0.21448127870737785	-0.22071713606253174	-0.1387075513531683	-0.3265434250838333	-0.2385448749448839	-0.14983855854574268	-0.2395028735082415	-0.3218890397597735	-0.30201408764265314	-0.32795306882015296	-0.32039024218448914	-0.3164435405444685	-0.3039623002558611	-0.1989460181130976	-0.31291770650265555	-0.2988987502667557	-0.30839066718144714	-0.3098660015355247	-0.19276116780906466	-0.3231625052933713	-0.3135991265917165	-0.3107568359833507
HMR_4637	0.0	0.0	0.0	0.0	0.0	0.0	0.0	0.0	0.0	0.0	0.0	0.0	0.0	0.0	0.0	0.0	0.0	0.0	0.0	0.0	0.0	0.0	0.0	0.0	0.0	0.0	0.0	0.0	0.0	0.0	0.0	0.0	0.0	0.0	0.0	0.0	0.0	0.0	0.0	0.0	0.0	0.0	0.0	0.0	0.0	7.105427357601002e-15	0.0	0.0	0.0
HMR_4642	0.0	0.0	0.0	0.0	0.0	0.0	0.0	0.0	0.0	0.0	0.0	0.0	0.0	0.0	0.0	0.0	0.0	0.0	0.0	0.0	0.0	0.0	0.0	0.0	0.0	0.0	0.0	0.0	0.0	0.0	0.0	0.0	0.0	0.0	0.0	0.0	0.0	0.0	0.0	0.0	0.0	0.0	0.0	0.0	0.0	0.0	0.0	0.0	0.0
HMR_4643	0.0	0.0	0.0	0.0	0.0	0.0	0.0	0.0	0.0	0.0	0.0	0.0	0.0	0.0	0.0	0.0	0.0	0.0	0.0	0.0	0.0	0.0	0.0	0.0	0.0	0.0	0.0	0.0	0.0	0.0	0.0	0.0	0.0	0.0	0.0	0.0	0.0	0.0	0.0	0.0	0.0	0.0	0.0	0.0	0.0	0.0	0.0	0.0	0.0
HMR_4644	0.035885416052887004	0.03940170514263276	0.03988338857958455	0.03578907936549669	0.039393663023324296	0.04171378563999998	0.03925720011154751	0.03944987348632808	0.04392952944997707	0.046836798795030686	0.025661728653436702	0.032353882802715964	0.027434431917227463	0.02885620885224374	0.04262649101111343	0.02609553692786016	0.018696535280571185	0.03224293571966832	0.0240067298887116	0.03969653159828372	0.02491612982622352	0.037185961332655636	0.02459963178965674	0.02128618529325424	0.030212671107197886	0.032518504200258584	0.016678951256270478	0.026251699765765468	0.027014945192388336	0.01697728125882629	0.039967683927700434	0.029196993208245682	0.018339674567328976	0.029314248620059945	0.039398004714401344	0.03696538551806839	0.040140219005659616	0.03921455754272664	0.03873149614387971	0.03720383939576835	0.024350242448083242	0.03829994735208115	0.03658407997031127	0.0377458548093453	0.03792643017121733	0.023593240092184442	0.039553872093836685	0.038383350601540495	0.03803546494854757
HMR_4670	0.0	0.0	0.0	0.0	0.0	0.0	0.0	0.0	0.0	0.0	0.0	0.0	-0.3264867798348312	-0.34340680845278865	-0.5499082101247366	-0.3366486347774258	-0.2411969178742009	-0.4159538974518694	-0.2856949966880211	-0.4724133822503824	-0.3214335506153221	-0.4797219980616501	-0.2927508975713184	0.0	0.0	0.0	0.0	0.0	0.0	0.0	0.0	0.0	0.0	0.0	0.0	0.0	0.0	0.0	0.0	0.0	0.0	0.0	0.0	0.0	0.0	0.0	0.0	0.0	0.0
HMR_4672	0.0	0.0	0.0	0.0	0.0	0.0	0.0	0.0	0.0	0.0	0.0	0.0	0.0	0.0	0.0	0.0	0.0	0.0	0.0	0.0	0.0	0.0	0.0	0.0	0.0	0.0	0.0	0.0	0.0	0.0	0.0	0.0	0.0	0.0	0.0	0.0	0.0	0.0	0.0	0.0	0.0	0.0	0.0	0.0	0.0	0.0	0.0	0.0	0.0
HMR_4673	0.035885416052887004	0.03940170514263276	0.03988338857958455	0.0	0.0	0.0	0.0	0.0	0.0	0.0	0.0	0.0	0.0	0.0	0.0	0.0	0.0	0.0	0.0	0.0	0.0	0.0	0.0	0.0	0.0	0.0	0.0	0.0	0.0	0.0	0.0	0.0	0.0	0.0	0.0	0.0	0.0	0.0	0.0	0.0	0.0	0.0	0.0	0.0	0.0	0.0	0.0	0.0	0.0
HMR_4675	0.0	0.0	0.0	0.0	0.0	0.0	0.0	0.0	0.0	0.0	0.0	0.0	0.0	0.0	0.0	0.0	0.0	0.0	0.0	0.0	0.0	0.0	0.0	0.0	0.0	0.0	0.0	0.0	0.0	0.0	0.0	0.0	0.0	0.0	0.0	0.0	0.0	0.0	0.0	0.0	0.0	0.0	0.0	0.0	-1.385674985724466e-16	0.0	0.0	0.0	0.0
HMR_4676	0.0	0.0	0.0	0.0	0.0	0.0	0.0	0.0	0.0	0.0	0.0	0.0	0.0	0.0	0.0	0.0	0.0	0.0	0.0	0.0	0.0	0.0	0.0	0.0	0.0	0.0	0.0	0.0	0.0	0.0	0.0	0.0	0.0	0.0	0.0	0.0	0.0	0.0	0.0	0.0	0.0	0.0	0.0	0.0	0.0	0.0	0.0	0.0	0.0
HMR_4736	0.0	0.0	0.0	0.0	0.0	0.0	0.0	0.0	0.0	0.0	0.0	0.0	0.0	0.0	0.0	0.0	0.0	0.0	0.0	0.0	0.0	0.0	0.0	0.0	0.0	0.0	0.0	0.0	0.0	0.0	0.0	0.0	0.0	0.0	0.0	0.0	0.0	0.0	0.0	0.0	0.0	0.0	0.0	0.0	0.0	0.0	0.0	0.0	0.0
HMR_4819	0.0	0.0	0.0	0.0	0.0	0.0	0.0	0.0	0.0	0.0	0.0	0.0	0.0	0.0	0.0	0.0	0.0	0.0	0.0	0.0	0.0	0.0	0.0	0.0	0.0	0.0	0.0	0.0	0.0	0.0	0.0	0.0	0.0	0.0	0.0	0.0	0.0	0.0	0.0	0.0	0.0	0.0	0.0	0.0	0.0	0.0	0.0	0.0	0.0
HMR_5299	0.0	0.0	0.0	0.0	0.0	0.0	0.0	0.0	0.0	0.0	0.0	0.0	0.0	0.0	0.0	0.0	0.0	0.0	0.0	0.0	0.0	0.0	0.0	0.0	0.0	0.0	0.0	0.0	0.0	0.0	0.0	0.0	0.0	0.0	0.0	0.0	0.0	0.0	0.0	0.0	0.0	0.0	0.0	0.0	0.0	0.0	0.0	0.0	0.0
HMR_5352	0.0	0.0	0.0	0.0	0.0	0.0	0.0	0.0	0.0	0.0	0.0	0.0	0.0	0.0	0.0	0.0	0.0	0.0	0.0	0.0	0.0	0.0	0.0	0.0	0.0	0.0	0.0	0.0	0.0	0.0	0.0	0.0	0.0	0.0	0.0	0.0	0.0	0.0	0.0	0.0	0.0	0.0	0.0	0.0	0.0	0.0	0.0	0.0	0.0
HMR_5415	0.0	-9.84990192247233e-15	-5.393836251295781e-18	2.709474542166321e-15	0.0	0.0	0.0	0.0	0.0	0.0	0.0	0.0	0.0	0.0	-6.772360450213455e-15	4.510281037539698e-17	0.0	0.0	0.0	0.0	0.0	0.0	-8.64863736182997e-14	0.0	-2.341930812374878e-31	0.0	1.908380331754053e-16	0.0	-1.85045322188074e-15	0.0	0.0	0.0	0.0	-4.462734000161905e-15	0.0	0.0	0.0	0.0	0.0	0.0	1.3877787807814454e-16	0.0	0.0	0.0	0.0	0.0	0.0	0.0	0.0
HMR_5416	0.0	9.84990192247233e-15	5.393836251295781e-18	-2.709474542166321e-15	0.0	0.0	0.0	0.0	0.0	0.0	0.0	0.0	0.0	0.0	6.772360450213455e-15	-4.510281037539698e-17	0.0	0.0	0.0	0.0	0.0	0.0	8.64863736182997e-14	0.0	2.341930812374878e-31	0.0	-1.908380331754053e-16	0.0	1.85045322188074e-15	0.0	0.0	0.0	0.0	4.462734000161905e-15	0.0	0.0	0.0	0.0	0.0	0.0	-1.3877787807814454e-16	0.0	0.0	0.0	0.0	0.0	0.0	0.0	0.0
HMR_5417	0.0	0.0	0.0	0.0	0.0	0.0	0.0	0.0	0.0	0.0	0.0	0.0	0.0	0.0	0.0	0.0	0.0	0.0	0.0	0.0	0.0	0.0	0.0	0.0	0.0	0.0	0.0	0.0	0.0	0.0	0.0	0.0	0.0	0.0	0.0	0.0	0.0	0.0	0.0	0.0	0.0	0.0	0.0	0.0	0.0	0.0	0.0	0.0	0.0
HMR_6612	0.0	0.0	0.0	0.0	0.0	0.0	0.0	0.0	0.0	0.0	0.0	0.0	0.0	0.0	0.0	0.0	0.0	0.0	0.0	0.0	0.0	0.0	0.0	0.0	0.0	0.0	0.0	0.0	0.0	0.0	0.0	0.0	0.0	0.0	0.0	0.0	0.0	0.0	0.0	0.0	0.0	0.0	0.0	0.0	0.0	-7.105427357601002e-15	0.0	0.0	0.0
HMR_6613	0.0	0.0	0.0	0.0	0.0	0.0	0.0	0.0	0.0	0.0	0.0	0.0	0.0	0.0	0.0	0.0	0.0	0.0	0.0	0.0	0.0	0.0	0.0	0.0	0.0	0.0	0.0	0.0	0.0	0.0	0.0	0.0	0.0	0.0	0.0	0.0	0.0	0.0	0.0	0.0	0.0	0.0	0.0	0.0	0.0	0.0	0.0	0.0	0.0
HMR_6614	0.0	0.0	-1.6675896045978664	0.0	0.0	0.0	0.0	0.0	0.0	-0.4240357711952254	0.0	0.0	0.0	0.0	0.0	0.0	0.0	0.0	0.0	0.0	0.0	0.0	0.0	0.0	0.0	0.0	0.0	0.0	0.0	0.0	0.0	0.0	0.0	0.0	0.0	0.0	0.0	0.0	0.0	0.0	0.0	0.0	0.0	0.0	0.0	0.0	0.0	0.0	0.0
HMR_6615	0.0	0.0	0.0	0.0	0.0	0.0	0.0	0.0	0.0	0.0	0.0	0.0	0.0	0.0	0.0	0.0	0.0	0.0	0.0	0.0	0.0	0.0	0.0	0.0	0.0	0.0	0.0	0.0	0.0	0.0	0.0	0.0	0.0	0.0	0.0	0.0	0.0	0.0	0.0	0.0	0.0	0.0	0.0	0.0	0.0	0.0	0.0	0.0	0.0
HMR_6616	0.0	0.0	0.0	0.0	0.0	0.0	0.0	0.0	0.0	0.0	0.0	0.0	0.0	0.0	0.0	0.0	0.0	0.0	0.0	0.0	0.0	0.0	0.0	0.0	0.0	0.0	0.0	0.0	0.0	0.0	0.0	0.0	0.0	0.0	0.0	0.0	0.0	0.0	0.0	0.0	0.0	0.0	0.0	0.0	0.0	0.0	0.0	0.0	0.0
HMR_6621	0.0	0.0	0.0	0.0	0.0	0.0	0.0	0.0	0.0	0.0	0.0	0.0	0.0	0.0	0.0	0.0	0.0	0.0	0.0	0.0	0.0	0.0	0.0	0.0	0.0	0.0	0.0	0.0	0.0	0.0	0.0	0.0	0.0	0.0	0.0	0.0	0.0	0.0	0.0	0.0	0.0	0.0	0.0	0.0	-1.385674985724466e-16	0.0	0.0	0.0	0.0
HMR_6622	0.0	0.0	0.0	0.0	0.0	0.0	0.0	0.0	0.0	0.0	0.0	0.0	0.0	0.0	0.0	0.0	0.0	0.0	0.0	0.0	0.024916129826223512	0.037185961332655636	0.0	0.02128618529325424	0.0	0.0	0.0	0.0	0.0	0.0	0.0	0.0	0.0	0.0	0.0	0.0	0.0	0.0	0.0	0.0	0.0	0.0	0.0	0.0	0.0	0.0	0.0	0.0	0.0
HMR_6623	0.0	0.0	0.0	0.0	0.0	0.0	0.026187722310436	0.026316251008892136	0.029304543247997125	0.0	0.0	0.0	0.0	0.0	0.0	0.0	0.0	0.0	0.0	0.03969653159828372	1.0408340855860843e-17	0.0	0.02459963178965674	0.0	0.030212671107197886	0.0	0.01667895125627048	6.938893903907227e-18	0.027014945192388336	-3.122502256758253e-17	0.0	0.0	0.0	0.0	0.0	0.0	0.0	0.0	0.0	0.0	0.0	0.0	0.0	0.0	0.0	0.0	0.0	0.0	0.0
HMR_6624	0.0	0.0	0.0	0.0	0.0	0.0	0.0	0.0	0.0	0.0	0.0	0.0	0.0	0.0	0.0	0.0	0.0	0.0	0.0	0.0	0.0	0.0	0.0	0.0	0.0	0.0	0.0	0.0	0.0	0.0	0.0	0.0	0.0	0.0	0.0	0.0	0.0	0.0	0.0	0.0	0.0	0.0	0.0	0.0	0.0	0.0	0.0	0.0	0.0
HMR_6627	0.0	0.0	0.0	0.0	0.0	0.0	0.0	0.0	0.0	0.0	0.0	0.0	0.0	0.0	0.0	0.0	0.995221194812446	5.672555663239089	1.0887323248155287	1.3426781778862713	0.0	0.0	8.79296635503124e-14	0.0	3.9757866466819167	6.946302225403322	1.3623554257034105	14.209743597942404	0.0	0.0	0.053323344768136965	2.7070145203276907	3.315965352602629	3.205837887760442	6.985658367684105	6.9065418071077405	6.205951663670237	6.629873321591713	7.844836983360207	5.873804693486902	4.255650610564452	6.344698583624156	5.847095628893008	6.723712898143562	5.641972355621524	4.42722731037406	6.613289311935022	6.090164929083012	7.863662938994987
HMR_7744	0.0	0.0	0.0	0.0	0.0	0.0	0.0	0.0	0.0	0.0	0.0	0.0	0.0	0.0	0.0	0.0	0.0	0.0	0.0	0.0	0.0	0.0	0.0	0.0	0.0	0.0	0.0	0.0	0.0	0.0	0.0	0.0	0.0	0.0	0.0	0.0	0.0	0.0	0.0	0.0	0.0	0.0	0.0	0.0	0.0	0.0	0.0	0.0	0.0
HMR_8072	0.0	0.0	0.0	0.0	0.0	0.0	0.0	0.0	0.0	0.0	0.0	0.0	0.0	0.0	0.0	0.0	0.0	0.0	0.0	0.0	0.0	0.0	0.0	0.0	0.0	0.0	0.0	0.0	0.0	0.0	0.0	0.0	0.0	0.0	0.0	0.0	0.0	0.0	0.0	0.0	0.0	0.0	0.0	0.0	0.0	0.0	0.0	0.0	0.0
HMR_8637	0.0	0.0	0.0	0.0	0.0	0.0	0.0	0.0	0.0	0.0	0.0	0.0	0.0	0.0	0.0	0.0	0.0	0.0	0.0	0.0	0.0	0.0	0.0	0.0	0.0	0.0	0.0	0.0	0.0	0.0	0.0	0.0	0.0	0.0	0.0	0.0	0.0	0.0	0.0	0.0	0.0	0.0	0.0	0.0	0.0	0.0	0.0	0.0	0.0
HMR_3965	0.035885416052887004	0.03940170514263276	0.03988338857958455	0.0	0.0	0.0	0.0	0.0	0.0	0.046836798795030686	0.0	0.0	0.0	0.0	0.04262649101111343	0.026095536927860152	0.018696535280571185	0.03224293571966832	0.0	0.0	0.024916129826223512	0.037185961332655636	0.0	0.02128618529325424	-1.97215226305253e-31	0.0	0.0	0.026251699765765458	0.0	0.0	0.03996768392770001	0.029196993208245682	0.018339674567328976	0.02931424862005997	1.3877787807814454e-17	0.0	0.040140219005659616	0.03921455754272664	0.03873149614387971	0.03720383939576835	0.024350242448083242	0.03829994735208115	0.03658407997031127	0.0377458548093453	0.03792643017121747	0.0	0.0	0.0	0.03803546494854757
HMR_3966	0.0	0.0	0.0	0.0	0.0	0.0	0.0	0.0	0.0	0.0	0.0	0.0	0.0	0.0	0.0	0.0	0.0	0.0	0.0	0.0	0.0	0.0	0.0	0.0	0.0	0.0	0.0	0.0	0.0	0.0	0.0	0.0	0.0	0.0	0.0	0.0	0.0	0.0	0.0	0.0	0.0	0.0	0.0	0.0	0.0	0.0	0.0	0.0	0.0
HMR_3967	0.0	0.0	0.0	0.0	0.0	0.0	0.0	0.0	0.0	0.0	0.0	0.0	0.0	0.0	0.0	0.0	0.0	0.0	0.0	0.0	0.0	0.0	0.0	0.0	0.0	0.0	0.0	0.0	0.0	0.0	0.0	0.0	0.0	0.0	0.0	0.0	0.0	0.0	0.0	0.0	0.0	0.0	0.0	0.0	0.0	0.0	0.0	0.0	0.0
HMR_3968	0.0	0.0	0.0	0.0	0.0	0.0	0.0	0.0	0.0	0.0	0.0	0.0	0.0	0.0	0.0	0.0	0.0	0.0	0.0	0.0	0.0	0.0	0.0	0.0	0.0	0.0	0.0	0.0	0.0	0.0	0.0	0.0	0.0	0.0	0.0	0.0	0.0	0.0	0.0	0.0	0.0	0.0	0.0	0.0	0.0	0.0	0.0	0.0	0.0
HMR_3999	0.0	0.0	0.0	0.0	0.0	0.0	0.0	0.0	0.0	0.0	0.0	0.0	0.0	0.0	0.0	0.0	0.0	0.0	0.0	0.0	0.0	0.0	0.0	0.0	0.0	0.0	0.0	0.0	0.0	0.0	0.0	0.0	0.0	0.0	0.0	0.0	0.0	0.0	0.0	0.0	0.0	0.0	0.0	0.0	0.0	0.0	0.0	0.0	0.0
HMR_4024	0.0	0.0	0.0	0.0	0.0	0.0	0.0	0.0	0.0	0.0	0.0	0.0	0.0	0.0	0.0	0.0	0.0	0.0	0.0	0.0	0.0	0.0	0.0	0.0	0.0	0.0	0.0	0.0	0.0	0.0	0.0	0.0	0.0	0.0	0.0	0.0	0.0	0.0	0.0	0.0	0.0	0.0	0.0	0.0	0.0	0.0	0.0	0.0	0.0
HMR_4026	0.00686503611446534	0.007537717505547137	0.007629865641311827	0.006846606487312409	0.007536179013157694	0.007980028557217387	0.007510073064817785	0.0075469323191236296	0.008403909981734743	0.008960083247745002	0.004909200264135718	0.006189438449215226	0.005248326105904385	0.005520318215211846	0.008154633062995612	0.004992189673155856	0.003576728488457096	0.006168213789849591	0.0045925918047970025	0.00759411908836732	0.0047665639667558045	0.007113836081029773	0.004706016516282158	0.004072139795231245	0.005779815342246552	0.006220931238310334	0.003190755892503917	0.0050220643030160035	0.005168076471587334	0.003247827719079812	0.007645991707907906	0.0055855117441861325	0.003508459482445543	0.005607943214272338	0.007537009597537649	0.007071638968673953	0.007678998418474009	0.0075019153559998785	0.007409503610130618	0.007117256232233945	0.004658307250937664	0.00732694644996335	0.006998693559537808	0.007220946137439971	0.007255490989276358	0.004513489408939632	0.007566827704907889	0.007342901854207745	0.007276349816243883
HMR_4054	0.0	0.0	0.0	0.0	0.0	0.0	0.0	0.0	0.0	0.0	0.0	0.0	0.0	0.0	0.0	0.0	0.0	0.0	0.0	0.0	0.0	0.0	0.0	0.0	0.0	0.0	0.0	0.0	0.0	0.0	0.0	0.0	0.0	0.0	0.0	0.0	0.0	0.0	0.0	0.0	0.0	0.0	0.0	0.0	0.0	0.0	0.0	0.0	0.0
HMR_4061	0.0	0.0	0.0	0.0	0.0	0.0	0.0	0.0	0.0	0.0	0.0	0.0	0.0	0.0	0.0	0.0	0.0	0.0	0.0	0.0	0.0	0.0	0.0	0.0	0.0	0.0	0.0	0.0	0.0	0.0	0.0	0.0	0.0	0.0	0.0	0.0	0.0	0.0	0.0	0.0	0.0	0.0	0.0	0.0	0.0	0.0	0.0	0.0	0.0
HMR_4083	0.0	0.0	0.0	-2.709474542166321e-15	0.0	0.0	0.0	0.0	0.0	0.0	-1.5676522580054808e-13	0.0	3.3306690738754696e-15	0.0	0.0	0.0	0.0	-3.510222846069695e-14	0.0	0.0	0.0	0.0	0.0	0.0	9.294753247075296e-17	1.6540974051147563e-14	0.0	2.4841240175987878e-15	1.85045322188074e-15	0.0	0.0	-1.4050649465993865e-14	0.0	4.462734000161905e-15	0.0	2.2379260720234792e-14	2.3028003008335252e-15	0.0	0.0	-6.994405055138486e-15	2.220446049250313e-14	-1.1102230246251563e-16	-3.5742242499026133e-14	-6.90732193664445e-14	-6.421677864178624e-16	2.1761493211931306e-15	0.0	2.596187154146889e-14	-1.0522832605275312e-14
HMR_4136	0.0	0.0	0.0	0.0	0.0	0.0	0.0	0.0	0.0	0.0	0.0	0.0	0.0	0.0	0.0	0.0	0.0	0.0	0.0	0.0	0.0	0.0	0.0	0.0	0.0	0.0	0.0	0.0	0.0	0.0	0.0	0.0	0.0	0.0	0.0	0.0	0.0	0.0	0.0	0.0	0.0	0.0	0.0	0.0	0.0	0.0	0.0	0.0	0.0
HMR_4180	0.0	0.0	0.0	0.0	0.0	0.0	0.0	0.0	0.0	0.0	0.0	0.0	0.0	0.0	0.0	0.0	0.0	0.0	0.0	0.0	0.0	0.0	0.0	0.0	0.0	0.0	0.0	0.0	0.0	0.0	0.0	0.0	0.0	0.0	0.0	0.0	0.0	0.0	0.0	0.0	0.0	0.0	0.0	0.0	0.0	0.0	0.0	0.0	0.0
HMR_4185	0.0	0.0	0.0	0.0	0.0	0.0	0.0	0.0	0.0	0.0	0.0	0.0	0.0	0.0	0.0	0.0	0.0	0.0	0.0	0.0	0.0	0.0	0.0	0.0	0.0	0.0	0.0	0.0	0.0	0.0	0.0	0.0	0.0	0.0	-3.155443620884042e-30	0.0	0.0	0.0	0.0	0.0	0.0	0.0	0.0	0.0	0.0	0.0	0.0	0.0	0.0
HMR_4186	0.0	0.0	0.0	0.0	0.0	0.0	0.0	0.0	0.0	0.0	0.0	0.0	0.0	0.0	0.0	0.0	0.0	0.0	0.0	0.0	0.0	0.0	0.0	0.0	0.0	0.0	0.0	0.0	0.0	0.0	0.0	0.0	0.0	0.0	-3.155443620884042e-30	0.0	0.0	0.0	0.0	0.0	0.0	0.0	0.0	0.0	0.0	0.0	0.0	0.0	0.0
HMR_4342	0.0	0.0	0.0	0.0	0.0	0.0	0.0	0.0	0.0	0.0	0.0	0.0	0.0	0.0	0.0	0.0	0.0	0.0	0.0	0.0	0.0	0.0	0.0	0.0	0.0	0.0	0.0	0.0	0.0	0.0	0.0	0.0	0.0	0.0	0.0	0.0	0.0	0.0	0.0	0.0	0.0	0.0	0.0	0.0	0.0	0.0	0.0	0.0	0.0
HMR_4344	-4.0	-4.0	-4.0	-4.0	-3.0	0.0	0.0	0.0	0.0	0.0	0.0	0.0	0.0	0.0	4.0	3.0	4.0	4.0	3.0	0.0	0.0	0.0	0.0	0.0	0.0	0.0	0.0	0.0	0.0	0.0	0.0	0.0	0.0	0.0	0.0	0.0	0.0	0.0	0.0	0.0	0.0	0.0	0.0	0.0	0.0	0.0	0.0	0.0	0.0
HMR_4483	0.0	0.0	0.0	0.0	0.0	0.0	0.0	0.0	0.0	0.0	0.0	0.0	0.0	0.0	0.0	0.0	0.0	0.0	0.0	0.0	0.0	0.0	0.0	0.0	0.0	0.0	0.0	0.0	0.0	0.0	0.0	0.0	0.0	0.0	0.0	0.0	0.0	0.0	0.0	0.0	0.0	0.0	0.0	0.0	0.0	0.0	0.0	0.0	0.0
HMR_4507	0.0	0.0	0.0	0.03578907936549669	0.039393663023324296	0.04171378563999998	0.0	0.0	0.0	0.0	0.0	0.0	0.0	0.0	0.0	0.0	0.0	0.0	0.0240067298887116	0.0	0.0	0.0	0.0	0.0	0.0	0.032518504200258584	0.0	0.0	0.0	0.016977281258826322	0.0	0.0	0.0	0.0	0.0	0.0	0.0	0.0	0.0	0.0	0.0	0.0	0.0	0.0	0.0	0.023593240092184442	0.039553872093836685	0.0	0.0
HMR_4516	0.0	0.0	0.0	0.0	0.0	0.0	0.0	0.0	0.0	0.0	0.0	0.0	0.0	0.0	0.0	0.0	0.0	0.0	0.0	0.0	0.0	0.0	0.0	0.0	0.0	0.0	0.0	0.0	0.0	0.0	0.0	0.0	0.0	0.0	0.0	0.0	0.0	0.0	0.0	0.0	0.0	0.0	0.0	0.0	0.0	0.0	0.0	0.0	0.0
HMR_4601	0.0	0.0	0.0	0.0	0.0	0.0	0.0	0.0	0.0	0.0	0.0	0.0	0.0	0.0	0.0	0.0	0.0	0.0	0.0	0.0	0.0	0.0	0.0	0.0	0.0	0.0	0.0	0.0	0.0	0.0	0.0	0.0	0.0	0.0	0.0	0.0	0.0	0.0	0.0	0.0	0.0	0.0	0.0	0.0	0.0	0.0	0.0	0.0	0.0
HMR_4633	0.035885416052887004	0.039401705142622916	0.03988338857957774	0.03578907936549669	0.039393663023324296	0.04171378563999998	0.03925720011154751	0.03944987348632808	0.04392952944997707	0.046836798795030686	0.02566172865343636	0.032353882802715964	0.027434431917227463	0.02885620885224374	0.04262649101110666	0.02609553692786016	0.018696535280571185	0.03224293571966832	0.0240067298887116	0.03969653159828373	0.02491612982622352	0.037185961332655636	0.024599631789570253	0.02128618529325424	0.030212671107197886	0.03251850420025856	0.016678951256270672	0.026251699765765468	0.027014945192386487	0.016977281258826294	0.039967683927700434	0.029196993208245682	0.018339674567328976	0.02931424862005548	0.039398004714401344	0.03696538551806839	0.0401402190056596	0.03921455754272664	0.03873149614387971	0.03720383939576835	0.02435024244808339	0.03829994735208115	0.03658407997031127	0.0377458548093453	0.03792643017121733	0.023593240092184442	0.039553872093836685	0.038383350601540495	0.03803546494854757
HMR_4635	0.0	0.0	0.0	0.0	0.0	0.0	0.0	0.0	0.0	0.0	0.0	0.0	0.0	0.0	0.0	0.0	0.0	0.0	0.0	0.0	0.0	0.0	0.0	0.0	0.0	0.0	0.0	0.0	0.0	0.0	0.0	0.0	0.0	0.0	0.0	0.0	0.0	0.0	0.0	0.0	0.0	0.0	0.0	0.0	0.0	0.0	0.0	0.0	0.0
HMR_4640	0.0	0.0	0.0	0.0	0.0	0.0	0.0	0.0	0.0	0.0	0.0	0.0	0.0	0.0	0.0	0.0	0.0	0.0	0.0	0.0	0.0	0.0	0.0	0.0	0.0	0.0	0.0	0.0	0.0	0.0	0.0	0.0	0.0	0.0	0.0	0.0	0.0	0.0	0.0	0.0	0.0	0.0	0.0	0.0	0.0	0.0	0.0	0.0	0.0
HMR_4641	0.0	0.0	0.0	0.0	0.0	0.0	0.013069477801111406	0.013133622477435929	0.014624986201979944	0.0	0.025661728653436702	0.032353882802715964	0.027434431917227463	0.02885620885224374	0.0	0.0	0.0	0.0	0.0	0.0	0.0	0.0	0.0	0.0	0.0	0.0	0.0	0.0	0.0	0.0	4.163336342344337e-16	0.0	0.0	-2.4286128663675302e-17	0.03939800471440133	0.03696538551806839	5.205651380047535e-19	0.0	0.0	0.0	0.0	0.0	0.0	0.0	-1.385674985724466e-16	0.0	0.0	0.03838335060154048	0.0
HMR_4680	0.0	0.0	0.0	0.0	0.0	0.0	0.0392572001115474	0.03944987348632808	0.04392952944997707	0.0	0.025661728653436702	0.032353882802715964	0.027434431917227463	0.02885620885224374	0.0	0.0	0.0	0.0	0.0	0.03969653159828372	1.0408340855860843e-17	0.0	0.02459963178965674	0.0	0.03021267110719833	0.0	0.01667895125627048	0.0	0.027014945192388336	-3.122502256758253e-17	0.0	0.0	0.0	0.0	0.03939800471440137	0.03696538551806839	5.205651380047535e-19	0.0	0.0	0.0	0.0	0.0	0.0	0.0	0.0	0.0	0.0	0.03838335060154048	0.0
HMR_4806	0.0	0.0	0.0	0.0	0.0	0.0	0.0	0.0	0.0	0.0	0.0	0.0	0.0	0.0	0.0	0.0	0.0	0.0	0.0	0.0	0.0	0.0	0.0	0.0	0.0	0.0	0.0	0.0	0.0	0.0	0.0	0.0	0.0	0.0	0.0	0.0	0.0	0.0	0.0	0.0	0.0	0.0	0.0	0.0	0.0	0.0	0.0	0.0	0.0
HMR_5394	0.0	0.0	0.0	0.0	0.0	0.0	0.0	0.0	0.0	0.0	0.0	0.0	0.0	0.0	0.0	0.0	0.0	0.0	0.0	0.0	0.0	0.0	0.0	0.0	0.0	0.0	0.0	0.0	0.0	0.0	0.0	0.0	0.0	0.0	0.0	0.0	0.0	0.0	0.0	0.0	0.0	0.0	0.0	0.0	0.0	0.0	0.0	0.0	0.0
HMR_6625	0.0	0.0	0.0	0.0	0.0	0.0	0.0	0.0	0.0	0.0	0.0	0.0	0.0	0.0	0.0	0.0	0.0	0.0	0.0	0.0	0.0	0.0	0.0	0.0	0.0	0.0	0.0	0.0	0.0	0.0	0.0	0.0	0.0	0.0	0.0	0.0	0.0	0.0	0.0	0.0	0.0	0.0	0.0	0.0	0.0	0.0	0.0	0.0	0.0
HMR_6626	0.0	0.0	0.0	0.0	0.0	0.0	0.0	0.0	0.0	0.0	0.0	0.0	0.0	2.0529903053134318e-16	0.0	0.0	0.0	0.0	0.0	0.0	0.0	0.0	0.0	0.0	0.0	0.0	0.0	0.0	0.0	0.0	0.0	0.0	0.0	0.0	0.0	0.0	0.0	0.0	0.0	0.0	0.0	0.0	0.0	0.0	0.0	0.0	0.0	0.0	0.0
HMR_7160	0.0	0.0	0.0	0.0	0.0	0.0	0.0	0.0	0.0	0.0	0.0	0.0	0.0	0.0	0.0	0.0	0.0	0.0	0.0	0.0	0.0	0.0	0.0	0.0	0.0	0.0	0.0	0.0	0.0	0.0	0.0	0.0	0.0	0.0	0.0	0.0	0.0	0.0	0.0	0.0	0.0	0.0	0.0	0.0	0.0	0.0	0.0	0.0	0.0
HMR_7161	0.0	0.0	0.0	0.0	0.0	0.0	0.0	0.0	0.0	0.0	0.0	0.0	0.0	0.0	0.0	0.0	0.0	0.0	0.0	0.0	0.0	0.0	0.0	0.0	0.0	0.0	0.0	0.0	0.0	0.0	0.0	0.0	0.0	0.0	0.0	0.0	0.0	0.0	0.0	0.0	0.0	0.0	0.0	0.0	0.0	0.0	0.0	0.0	0.0
HMR_7162	0.0	0.0	0.0	0.0	0.0	0.0	0.0	0.0	0.0	0.0	0.0	0.0	0.0	0.0	0.0	0.0	0.0	0.0	0.0	0.0	0.0	0.0	0.0	0.0	0.0	0.0	0.0	0.0	0.0	0.0	0.0	0.0	0.0	0.0	0.0	0.0	0.0	0.0	0.0	0.0	0.0	0.0	0.0	0.0	0.0	0.0	0.0	0.0	0.0
HMR_7163	0.0	0.0	0.0	0.0	0.0	0.0	0.0	0.0	0.0	0.0	0.0	0.0	0.0	0.0	0.0	0.0	0.0	0.0	0.0	0.0	0.0	0.0	0.0	0.0	0.0	0.0	0.0	0.0	0.0	0.0	0.0	0.0	0.0	0.0	0.0	0.0	0.0	0.0	0.0	0.0	0.0	0.0	0.0	0.0	0.0	0.0	0.0	0.0	0.0
HMR_7164	0.0	0.0	0.0	0.0	0.0	0.0	0.0	0.0	0.0	0.0	0.0	0.0	0.0	0.0	0.0	0.0	0.0	0.0	0.0	0.0	0.0	0.0	0.0	0.0	0.0	0.0	0.0	0.0	0.0	0.0	0.0	0.0	0.0	0.0	0.0	0.0	0.0	0.0	0.0	0.0	0.0	0.0	0.0	0.0	0.0	0.0	0.0	0.0	0.0
HMR_7713	0.0	0.0	0.0	0.0	0.0	0.0	0.0	0.0	0.0	0.0	0.0	0.0	0.0	0.0	0.0	0.0	0.0	0.0	0.0	0.0	0.0	0.0	0.0	0.0	0.0	0.0	0.0	0.0	0.0	0.0	0.0	0.0	0.0	0.0	0.0	0.0	0.0	0.0	0.0	0.0	0.0	0.0	0.0	0.0	0.0	0.0	0.0	0.0	0.0
HMR_7716	0.0	0.0	0.0	0.0	0.0	0.0	0.0	0.0	0.0	0.0	0.0	0.0	0.0	0.0	0.0	0.0	0.0	0.0	0.0	0.0	0.0	0.0	0.0	0.0	0.0	0.0	0.0	0.0	0.0	0.0	0.0	0.0	0.0	0.0	0.0	0.0	0.0	0.0	0.0	0.0	0.0	0.0	0.0	0.0	0.0	0.0	0.0	0.0	0.0
HMR_7717	0.0	0.0	0.0	0.0	0.0	0.0	0.0	0.0	0.0	0.0	0.0	0.0	0.0	0.0	0.0	0.0	0.0	0.0	0.0	0.0	0.0	0.0	0.0	0.0	0.0	0.0	0.0	0.0	0.0	0.0	0.0	0.0	0.0	0.0	0.0	0.0	0.0	0.0	0.0	0.0	0.0	0.0	0.0	0.0	-1.385674985724466e-16	0.0	0.0	0.0	0.0
HMR_7721	0.0	0.0	0.0	0.0	0.0	0.0	0.0	0.0	0.0	0.0	0.0	0.0	0.0	0.0	0.0	0.0	0.0	0.0	0.0	0.0	0.0	0.0	0.0	0.0	0.0	0.0	0.0	0.0	0.0	0.0	0.0	0.0	0.0	0.0	0.0	0.0	0.0	0.0	0.0	0.0	0.0	0.0	0.0	0.0	0.0	0.0	0.0	0.0	0.0
HMR_7725	0.0	0.0	0.0	0.0	0.0	0.0	0.0	0.0	0.0	0.0	0.0	0.0	0.0	0.0	0.0	0.0	0.0	0.0	0.0	0.0	0.0	0.0	0.0	0.0	0.0	0.0	0.0	0.0	0.0	0.0	0.0	0.0	0.0	0.0	0.0	0.0	0.0	0.0	0.0	0.0	0.0	0.0	0.0	0.0	0.0	0.0	0.0	0.0	0.0
HMR_7728	0.0	0.0	0.0	0.0	0.0	0.0	0.0	0.0	0.0	0.0	0.0	0.0	0.0	0.0	0.0	0.0	0.0	0.0	0.0	0.0	0.0	0.0	0.0	0.0	0.0	0.0	0.0	0.0	0.0	0.0	0.0	0.0	0.0	0.0	0.0	0.0	0.0	0.0	0.0	0.0	0.0	0.0	0.0	0.0	0.0	0.0	0.0	0.0	0.0
HMR_7800	-3.0	-3.0	-3.0	-3.0	-4.0	-3.0	-3.0	-3.0	-4.0	-3.0	-2.0	-2.0	-3.0	-2.0	-4.0	-3.0	-3.0	-3.0	-2.0	-4.0	-2.0	-3.0	-2.0	-2.0	-4.0	-3.0	-3.0	-3.0	-3.0	-3.0	-3.0	-2.0	-3.0	-3.0	-4.0	-4.0	-4.0	-4.0	-4.0	-4.0	-3.0	-5.0	-5.0	-4.0	-4.0	-2.0	-4.0	-4.0	-4.0
HMR_7801	0.0	0.0	0.0	2.709474542166321e-15	3.3100506462752884e-15	3.441084551926192e-14	0.0	0.0	0.0	0.0	0.0	0.0	-3.3306690738754696e-15	0.0	0.0	0.0	0.0	3.510222846069695e-14	0.0	-4.043829872619518e-16	0.0	0.0	0.0	1.4210854715202004e-14	1.801658531815077e-15	-1.6540974051147563e-14	0.0	-2.4841240175987878e-15	-1.85045322188074e-15	1.9286046264197025e-14	0.0	1.4050649465993865e-14	1.6436300952590848e-15	-4.462734000161905e-15	0.0	-2.2379260720234792e-14	-5.10608260160288e-15	0.0	0.0	6.994405055138486e-15	-2.220446049250313e-14	1.1102230246251563e-16	1.5099033134902132e-14	-1.3766765505351941e-14	0.0	0.0	0.0	0.0	0.0
HMR_7802	0.0	-9.84990192247233e-15	0.0	0.0	0.0	0.0	0.0	0.0	0.0	0.0	0.0	0.0	0.0	0.0	0.0	0.0	0.0	0.0	0.0	0.0	0.0	0.0	-8.648290417134773e-14	0.0	0.0	0.0	1.942890293094024e-16	0.0	0.0	0.0	0.0	0.0	0.0	0.0	0.0	0.0	0.0	0.0	0.0	0.0	0.0	0.0	0.0	0.0	0.0	0.0	0.0	0.0	0.0
HMR_7863	0.2572605416661005	0.2824686215877437	0.2859217832208418	0.2207808299739833	0.2430173050606565	0.2573300117866334	0.2814326730978144	0.282813937751055	0.314928340938904	0.3357703923554312	0.1839674982099171	0.2319431772105265	0.19667590881281952	0.20686854818173733	0.3055869312113486	0.1870774454791068	0.13403441627847987	0.2311478037741688	0.14809617469235012	0.28458221596732336	0.1786223418970665	0.26658407807547285	0.17635338516535282	0.15259947245636052	0.2367472414213717	0.25481580682637395	0.13069667642801752	0.20570897158068147	0.19366863193201628	0.10473189904513046	0.3131877642433966	2.896849380516459	3.4352074105969144	3.396435126614348	7.241818810758853	7.1468856925755295	6.466937882646166	6.884841016223552	8.096663878785135	6.115698973483738	4.413972559599566	6.59371960777421	6.084960317793143	6.969131288295256	5.888564822101215	0.14554537925191047	0.2440056258608605	0.2751680948093045	0.27267412201002195
HMR_7864	0.0	0.0	0.0	0.0	0.0	0.0	0.0	0.0	0.0	0.0	0.0	0.0	0.0	0.0	0.0	0.0	0.0	0.0	0.0	0.0	0.0	0.0	0.0	0.0	0.0	0.0	0.0	0.0	0.0	0.0	0.0	0.0	0.0	0.0	0.0	0.0	0.0	0.0	0.0	0.0	0.0	0.0	0.0	0.0	0.0	0.0	0.0	0.0	0.0
HMR_7865	0.0	0.0	0.0	0.0	0.0	0.0	0.0	0.0	0.0	0.0	0.0	0.0	0.0	0.0	0.0	0.0	0.0	0.0	0.0	0.0	0.0	0.0	0.0	0.0	0.0	0.0	0.0	0.0	0.0	0.0	0.0	0.0	0.0	0.0	0.0	0.0	0.0	0.0	0.0	0.0	0.0	0.0	0.0	0.0	0.0	0.0	0.0	0.0	0.0
HMR_7866	0.0	0.0	0.0	0.0	0.0	0.0	0.0	0.0	0.0	0.0	0.0	0.0	0.0	0.0	0.0	0.0	0.0	0.0	0.0	0.0	0.0	0.0	0.0	0.0	0.0	0.0	0.0	0.0	0.0	0.0	0.0	0.0	0.0	0.0	0.0	0.0	0.0	0.0	0.0	0.0	0.0	0.0	0.0	0.0	0.0	0.0	0.0	0.0	0.0
HMR_7867	0.0	0.0	0.0	0.0	0.0	0.0	0.0	0.0	0.0	0.0	0.0	0.0	0.0	0.0	0.0	0.0	0.0	0.0	0.0	0.0	0.0	0.0	0.0	0.0	0.0	0.0	0.0	0.0	-0.3034734774841823	-0.15425722603549372	0.0	0.0	0.0	0.0	0.0	0.0	0.0	0.0	0.0	0.0	0.0	0.0	0.0	0.0	0.0	-0.2807742112833875	-0.4707156455390749	-0.4567857127487676	-0.49068112234865396
HMR_7868	0.0	0.0	0.0	0.0	0.0	0.0	0.0	0.0	0.0	0.0	0.0	0.0	0.0	0.0	0.0	0.0	0.0	0.0	0.0	0.0	0.0	0.0	0.0	0.0	0.0	0.0	0.0	0.0	0.0	0.0	0.0	0.0	0.0	0.0	0.0	0.0	0.0	0.0	0.0	0.0	0.0	0.0	0.0	0.0	0.0	0.0	0.0	0.0	0.0
HMR_7869	0.4629441561605359	0.5083064694487469	0.5145204849676781	0.3662489885875302	0.4031366409765783	0.4268797094438757	0.4671850646815218	0.4694779975143142	0.5227886858767457	0.6042237956352716	0.3053905099377933	0.3850313009317005	0.0	0.0	0.0	0.0	0.0	0.0	0.0	0.0	0.0	0.0	0.0	0.0	0.0	0.0	0.0	0.0	0.0	0.01948046714488923	0.5422696196998059	3.06419711550136	3.5403245018436924	3.5644549317484557	7.428237444246003	7.321793957716304	6.697008653443823	7.109606194487082	8.318660305130305	6.3289393647533965	4.553540284637401	6.8132425358270075	6.294648448206828	7.18547833685466	6.105946870312393	0.0	0.0	0.0	0.0
HMR_7870	0.0	0.0	0.0	0.0	0.0	0.0	0.0	0.0	0.0	0.0	0.0	0.0	0.0	0.0	0.0	0.0	0.0	0.0	0.0	0.0	0.0	0.0	0.0	0.0	0.0	0.0	0.0	0.0	0.0	0.0	0.0	0.0	0.0	0.0	0.0	0.0	0.0	0.0	0.0	0.0	0.0	0.0	0.0	0.0	0.0	0.0	0.0	0.0	0.0
HMR_7871	0.0	0.0	0.0	0.05966328510372242	0.06567241711465988	0.06954024885575152	1.491862189340054e-16	0.0	0.0	0.0	0.0	0.0	0.3264867798348312	0.34340680845278865	0.5499082101247366	0.3366486347774258	0.2411969178742009	0.4159538974518694	0.2856949966880211	0.4724133822503824	0.3214335506153221	0.4797219980616501	0.2927508975713184	0.0	0.0	0.0	0.0	0.0	0.018021149774301286	0.028302498694840056	0.0	0.0	0.0	0.0	0.0	0.0	0.0	0.0	0.0	0.0	0.0	0.0	0.0	0.0	0.0	0.0	0.0	0.0	0.0
HMR_7872	0.0	0.0	0.0	0.0	0.0	0.0	0.0	0.0	0.0	0.0	0.0	0.0	0.0	0.0	0.0	0.0	0.0	0.0	0.0	0.0	0.0	0.0	0.0	0.0	0.0	0.0	0.0	0.0	0.0	0.0	0.0	0.0	0.0	0.0	0.0	0.0	0.0	0.0	0.0	0.0	0.0	0.0	0.0	0.0	0.0	0.0	0.0	0.0	0.0
HMR_7873	0.0	0.0	0.0	0.0	0.0	0.0	0.0	0.0	0.0	0.0	0.0	0.0	0.0	0.0	0.0	0.0	0.0	0.0	0.0	0.0	0.0	0.0	0.0	-0.2746050115160811	-0.3797038429708333	-0.4412013700313344	-0.2096160867822216	-0.3561752358281862	0.0	0.0	0.0	0.0	0.0	0.0	0.0	0.0	0.0	0.0	0.0	0.0	0.0	0.0	0.0	0.0	0.0	0.0	0.0	0.0	0.0
HMR_7874	0.0	0.0	0.0	0.0	0.0	0.0	0.0	0.0	0.0	0.0	0.0	0.0	0.0	0.0	0.0	0.0	0.0	0.0	0.0	0.0	0.0	0.0	0.0	0.0	0.0	0.0	0.0	0.0	0.0	0.0	0.0	0.0	0.0	0.0	0.0	0.0	0.0	0.0	0.0	0.0	0.0	0.0	0.0	0.0	0.0	0.0	0.0	0.0	0.0
HMR_7875	0.0	0.0	0.0	0.0	0.0	0.0	0.0	0.0	0.0	0.0	0.0	0.0	0.0	0.0	0.0	0.0	0.0	0.0	0.0	0.0	0.0	0.0	0.0	0.0	0.0	0.0	0.0	0.0	0.0	0.0	0.0	0.0	0.0	0.0	0.0	0.0	0.0	0.0	0.0	0.0	0.0	0.0	0.0	0.0	0.0	0.0	0.0	0.0	0.0
HMR_7876	0.0	0.0	0.0	0.0	0.0	0.0	0.0	0.0	0.0	0.0	0.0	0.0	0.0	0.0	0.0	0.0	0.0	0.0	0.0	0.0	0.0	0.0	0.0	0.0	0.0	0.0	0.0	0.0	0.0	0.0	0.0	0.0	0.0	0.0	0.0	0.0	0.0	0.0	0.0	0.0	0.0	0.0	0.0	0.0	0.0	0.0	0.0	0.0	0.0
HMR_7878	0.0	0.0	0.0	0.0	0.0	0.0	0.0	0.0	0.0	0.0	0.0	0.0	0.0	0.0	0.0	0.0	0.0	0.0	0.0	0.0	0.0	0.0	0.0	0.0	0.0	0.0	0.0	0.0	0.0	0.0	0.0	0.0	0.0	0.0	0.0	0.0	0.0	0.0	0.0	0.0	0.0	0.0	0.0	0.0	0.0	0.0	0.0	0.0	0.0
HMR_7879	0.0	0.0	0.0	0.0	0.0	0.0	0.0	0.0	0.0	0.0	0.0	0.0	0.0	0.0	0.0	0.0	0.0	0.0	0.0	0.0	0.0	0.0	0.0	0.0	0.0	0.0	0.0	0.0	0.0	0.0	0.0	0.0	0.0	0.0	0.0	0.0	0.0	0.0	0.0	0.0	0.0	0.0	0.0	0.0	0.0	0.0	0.0	0.0	0.0
HMR_7880	0.0	0.0	0.0	0.0	0.0	0.0	0.0	0.0	0.0	0.0	0.0	0.0	0.0	0.0	0.0	0.0	0.0	0.0	0.0	0.0	0.0	0.0	0.0	0.0	0.0	0.0	0.0	0.0	0.0	0.0	0.0	0.0	0.0	0.0	0.0	0.0	0.0	0.0	0.0	0.0	0.0	0.0	0.0	0.0	0.0	0.0	0.0	0.0	0.0
HMR_7881	0.0	0.0	0.0	0.0	0.0	0.0	0.0	0.0	0.0	0.0	0.0	0.0	0.0	0.0	0.0	0.0	0.0	0.0	0.0	0.0	0.0	0.0	0.0	0.0	0.0	0.0	0.0	0.0	0.0	0.0	0.0	0.0	0.0	0.0	0.0	0.0	0.0	0.0	0.0	0.0	0.0	0.0	0.0	0.0	0.0	0.0	0.0	0.0	0.0
HMR_7882	0.0	0.0	0.0	0.0	0.0	0.0	0.0	0.0	0.0	0.0	0.0	0.0	0.0	0.0	0.0	0.0	0.0	0.0	0.0	0.0	0.0	0.0	0.0	0.0	0.0	0.0	0.0	0.0	0.0	0.0	0.0	0.0	0.0	0.0	0.0	0.0	0.0	0.0	0.0	0.0	0.0	0.0	0.0	0.0	0.0	0.0	0.0	0.0	0.0
HMR_7883	0.0	0.0	0.0	0.0	0.0	0.0	0.0	0.0	0.0	0.0	0.0	0.0	0.0	0.0	0.0	0.0	0.0	0.0	0.0	0.0	0.0	0.0	0.0	0.0	0.0	0.0	0.0	0.0	0.0	0.0	0.0	0.0	0.0	0.0	0.0	0.0	0.0	0.0	0.0	0.0	0.0	0.0	0.0	0.0	-1.385674985724466e-16	0.0	0.0	0.0	0.0
HMR_7884	0.0	0.0	0.0	0.0	0.0	0.0	0.0	0.0	0.0	0.0	0.0	0.0	0.0	0.0	0.0	0.0	0.0	0.0	0.0	0.0	0.0	0.0	0.0	0.0	0.0	0.0	0.0	0.0	0.0	0.0	0.0	0.0	0.0	0.0	0.0	0.0	0.0	0.0	0.0	0.0	0.0	0.0	0.0	0.0	0.0	0.0	0.0	0.0	0.0
HMR_7885	0.0	0.0	0.0	0.0	0.0	0.0	0.0	0.0	0.0	0.0	0.0	0.0	0.0	0.0	0.0	0.0	0.0	0.0	0.0	0.0	0.0	0.0	0.0	0.0	-1.3322676295501877e-15	0.0	0.0	0.0	0.0	-1.6659344913676699e-15	0.0	0.0	0.0	0.0	0.0	0.0	0.0	0.0	0.0	0.0	0.0	0.0	0.0	0.0	0.0	0.0	0.0	0.0	0.0
HMR_7886	0.0	0.0	1.6675896045978664	0.0	0.0	0.0	0.0	0.0	0.0	0.4240357711952254	0.0	0.0	0.0	0.0	0.0	0.0	0.995221194812446	5.672555663239089	1.0887323248155287	1.3426781778862713	0.0	0.0	8.79296635503124e-14	0.0	3.9757866466819154	6.946302225403322	1.3623554257034105	14.209743597942404	0.0	0.0	0.053323344768136965	2.7070145203276907	3.315965352602629	3.205837887760442	6.985658367684105	6.9065418071077405	6.205951663670237	6.629873321591713	7.844836983360207	5.873804693486902	4.255650610564452	6.344698583624156	5.847095628893008	6.723712898143562	5.641972355621524	4.42722731037406	6.613289311935022	6.090164929083012	7.863662938994987
HMR_7887	0.0	0.0	0.0	0.0	0.0	0.0	0.0	0.0	0.0	0.0	0.0	0.0	0.0	0.0	0.0	0.0	0.0	0.0	0.0	0.0	0.0	0.0	0.0	0.0	1.3322676295501886e-15	0.0	0.0	0.0	0.0	0.0	0.0	0.0	0.0	0.0	0.0	0.0	0.0	0.0	0.0	0.0	0.0	0.0	0.0	0.0	0.0	0.0	0.0	0.0	0.0
HMR_7888	0.0	0.0	0.0	0.0	0.0	0.0	0.0	0.0	0.0	0.0	0.0	0.0	0.0	0.0	0.0	0.0	0.0	0.0	0.0	0.0	0.0	0.0	0.0	0.0	0.0	0.0	0.0	0.0	0.0	0.0	0.0	0.0	0.0	0.0	0.0	0.0	0.0	0.0	0.0	0.0	0.0	0.0	0.0	0.0	0.0	0.0	0.0	0.0	0.0
HMR_7889	0.0	0.0	0.0	0.0	0.0	0.0	0.0	0.0	0.0	0.0	0.0	0.0	0.0	0.0	0.0	0.0	0.0	0.0	0.0	0.0	0.024916129826223512	0.037185961332655636	0.0	0.02128618529325424	-1.97215226305253e-31	0.0	0.0	0.0	0.0	0.0	0.0	0.0	0.0	0.0	0.0	0.0	0.0	0.0	0.0	0.0	0.0	0.0	0.0	0.0	0.0	0.0	0.0	0.0	0.0
HMR_7890	0.0	0.0	0.0	0.0	0.0	0.0	0.0	0.0	0.0	0.0	0.0	0.0	0.0	0.0	0.0	0.0	0.0	0.0	0.0	0.0	0.0	0.0	0.0	0.0	0.020154291160950587	0.054210972219561504	0.011126207235549374	0.017512003446231716	0.0	0.0	0.053323344768136965	2.7070145203276907	3.315965352602629	3.205837887760442	6.985658367684105	6.9065418071077405	6.205951663670237	6.629873321591713	7.844836983360207	5.873804693486902	4.255650610564452	6.344698583624156	5.847095628893008	6.723712898143562	5.641972355621524	4.427227310374053	6.613289311935022	6.090164929083012	7.863662938994987
HMR_7891	0.0	0.0	0.0	0.0	0.0	0.0	0.0	0.0	0.0	0.0	0.0	0.0	0.0	0.0	0.0	0.0	0.0	0.0	0.0	0.0	0.0	0.0	0.0	0.0	0.0	0.0	0.0	0.0	0.0	-3.3318689827353397e-15	0.0	0.0	0.0	0.0	0.0	0.0	0.0	0.0	0.0	0.0	0.0	0.0	0.0	0.0	0.0	0.0	0.0	0.0	0.0
HMR_7892	0.0	0.0	0.0	0.0	0.0	0.0	0.0	0.0	0.0	0.0	0.0	0.0	0.0	0.0	0.0	0.0	0.0	0.0	0.0	0.0	0.0	0.0	0.0	0.0	0.0	0.0	0.0	0.0	0.0	0.0	0.0	0.0	0.0	0.0	0.0	0.0	0.0	0.0	0.0	0.0	0.0	0.0	0.0	0.0	0.0	0.0	0.0	0.0	0.0
HMR_7893	0.0	0.0	0.0	0.0	0.0	0.0	0.0	0.0	0.0	0.0	0.0	0.0	0.0	0.0	0.0	0.0	0.0	0.0	0.0	0.0	-0.024916129826223512	-0.037185961332655636	0.0	-0.02128618529325424	0.0	0.0	0.0	0.0	0.0	0.0	0.0	0.0	0.0	0.0	0.0	0.0	0.0	0.0	0.0	0.0	0.0	0.0	0.0	0.0	0.0	0.0	0.0	0.0	0.0
HMR_7894	0.0	0.0	0.0	0.0	0.0	0.0	0.0	0.0	0.0	0.0	0.0	0.0	0.0	0.0	0.0	0.0	0.0	0.0	0.0	0.0	0.0	0.0	0.0	0.0	0.0	0.0	0.0	0.0	0.0	0.0	0.0	0.0	0.0	0.0	0.0	0.0	0.0	0.0	0.0	0.0	0.0	0.0	0.0	0.0	0.0	0.0	0.0	0.0	0.0
HMR_7895	0.0	0.0	0.0	0.0	0.0	0.0	0.0	0.0	0.0	0.0	0.0	0.0	0.0	0.0	0.0	0.0	0.0	0.0	0.0	0.0	0.0	0.0	0.0	0.0	0.0	0.0	0.0	0.0	0.0	0.0	0.0	0.0	0.0	0.0	0.0	0.0	0.0	0.0	0.0	0.0	0.0	0.0	0.0	0.0	0.0	0.0	0.0	0.0	0.0
HMR_8083	0.0	0.0	0.0	0.0	0.0	0.0	0.0	0.0	0.0	0.0	0.0	0.0	0.0	0.0	0.0	0.0	0.0	0.0	0.0	0.0	0.0	0.0	0.0	0.0	2.6957602816679582e-14	5.523359547510154e-15	0.0	0.0	0.0	0.0	0.0	0.0	0.0	0.0	0.0	0.0	0.0	0.0	0.0	0.0	0.0	0.0	0.0	0.0	0.0	0.0	0.0	0.0	0.0
HMR_8085	0.0	0.0	0.0	0.0	0.0	0.0	0.0	0.0	0.0	0.0	0.0	0.0	0.0	0.0	0.0	0.0	0.0	0.0	0.0	0.0	0.0	0.0	0.0	0.0	0.0	0.0	0.0	0.0	0.0	0.0	0.0	-1.5154544286133387e-14	2.3064883336587627e-14	0.0	0.0	0.0	0.0	0.0	0.0	0.0	0.0	0.0	1.4988010832439613e-15	4.496403249731884e-15	0.0	0.0	0.0	0.0	0.0
HMR_8087	0.0	0.0	0.0	0.0	0.0	0.0	0.0	0.0	0.0	0.0	0.0	0.0	0.0	0.0	0.0	0.0	0.0	0.0	0.0	0.0	0.0	0.0	0.0	0.0	0.0	0.0	0.0	0.0	0.0	0.0	0.0	0.0	0.0	0.0	0.0	0.0	0.0	0.0	0.0	0.0	0.0	0.0	0.0	0.0	0.0	0.0	0.0	0.0	0.0
HMR_8443	0.0	0.0	0.0	0.0	0.0	0.0	0.0	0.0	0.0	0.0	0.0	0.0	0.0	0.0	0.0	0.0	0.0	0.0	0.0	0.0	0.0	0.0	0.0	0.0	0.0	0.0	0.0	0.0	0.0	0.0	0.0	0.0	0.0	0.0	0.0	0.0	0.0	0.0	0.0	0.0	0.0	0.0	0.0	0.0	0.0	0.0	0.0	0.0	0.0
HMR_8444	0.0	0.0	0.0	0.0	0.0	0.0	0.0	0.0	0.0	0.0	0.0	0.0	0.0	0.0	0.0	0.0	0.0	0.0	0.0	0.0	0.0	0.0	0.0	0.0	0.0	0.0	0.0	0.0	0.0	0.0	0.0	0.0	0.0	0.0	0.0	0.0	0.0	0.0	0.0	0.0	0.0	0.0	0.0	0.0	0.0	0.0	0.0	0.0	0.0
HMR_8445	0.0	0.0	0.0	0.0	0.0	0.0	0.0	0.0	0.0	0.0	0.0	0.0	0.0	0.0	0.0	0.0	0.0	0.0	0.0	0.0	0.0	0.0	0.0	0.0	0.0	0.0	0.0	0.0	0.0	0.0	0.0	0.0	0.0	0.0	0.0	0.0	0.0	0.0	0.0	0.0	0.0	0.0	0.0	0.0	0.0	0.0	0.0	0.0	0.0
HMR_8446	0.0	0.0	0.0	0.0	0.0	0.0	0.0	0.0	0.0	0.0	0.0	0.0	0.0	0.0	0.0	0.0	0.0	0.0	0.0	0.0	0.0	0.0	0.0	0.0	0.0	0.0	0.0	0.0	0.0	0.0	0.0	0.0	0.0	0.0	0.0	0.0	0.0	0.0	0.0	0.0	0.0	0.0	0.0	0.0	0.0	0.0	0.0	0.0	0.0
HMR_8448	0.0	0.0	0.0	0.0	0.0	0.0	0.0	0.0	0.0	0.0	0.0	0.0	0.0	0.0	0.0	0.0	0.0	0.0	0.0	0.03969653159828372	0.0	0.0	0.0	0.0	0.0	0.0	0.0	0.0	0.0	-0.1330343977399705	-0.3131877642433966	-0.2287883641709487	-0.14371014555367834	-0.2297071804911033	-0.30872374377445755	-0.28966167931425524	-0.3145397534008705	-0.30728624717952724	-0.3035009660566375	-0.291530209824232	-0.19080910479814803	-0.30011933900239496	-0.2866737595686004	-0.2957774560712423	-0.297192449093216	-4.572772689625961	-6.857294937795882	-6.365333023892317	-8.136337061005014
HMR_8449	0.0	0.0	0.0	0.0	0.0	0.0	0.0	0.0	0.0	0.0	0.0	0.0	0.0	0.0	0.0	0.0	0.0	0.0	0.0	0.0	0.0	0.0	0.0	0.0	0.0	0.0	0.0	0.0	0.0	0.0	0.0	0.0	0.0	0.0	0.0	0.0	0.0	0.0	0.0	0.0	0.0	0.0	0.0	0.0	0.0	0.0	0.0	0.0	0.0
HMR_8450	0.0	0.0	0.0	0.0	0.0	0.0	0.026187722310436	0.026316251008892136	0.029304543247997125	0.0	0.0	0.0	0.0	0.0	0.0	0.0	0.0	0.0	0.0	0.0	0.0	0.0	0.0	0.0	0.0	0.0	0.0	0.0	0.0	0.0	0.0	0.0	0.0	0.0	0.0	0.0	0.0	0.0	0.0	0.0	0.0	0.0	0.0	0.0	0.0	0.0	0.0	0.0	0.0
HMR_8451	0.0	0.0	0.0	0.0	0.0	0.0	0.0	0.0	0.0	0.0	0.0	0.0	0.0	0.0	0.0	0.0	0.0	0.0	0.0	0.0	0.0	0.0	0.0	0.0	0.0	0.0	0.0	0.0	0.0	0.0	0.0	0.0	0.0	0.0	0.0	0.0	0.0	0.0	0.0	0.0	0.0	0.0	0.0	0.0	0.0	0.0	0.0	0.0	0.0
HMR_8452	0.0	0.0	0.0	0.05966328510372242	0.06567241711465988	0.06954024885575152	0.0	0.0	0.0	0.0	0.0	0.0	0.0	0.0	0.0	0.0	0.0	0.0	0.0	0.0	0.0	0.0	0.0	0.0	0.0	0.0	0.0	0.0	0.0	0.0	0.026661672384068483	2.6875377683366004	3.3037313088229325	3.1862829169418427	6.9593767173342505	6.881882910184507	6.179174896457766	6.6037140453178695	7.818999948044352	5.8489867285732045	4.239407032682935	6.3191494261979875	5.822691093558774	6.698533365183788	5.616672364314761	0.0	0.0	0.0	0.0
HMR_8453	0.0	0.0	0.0	0.0	0.0	0.0	0.0	0.0	0.0	0.0	0.0	0.0	0.0	0.0	0.0	0.0	0.0	0.0	0.0	0.0	0.0	0.0	0.0	0.0	4.440892098500626e-16	0.0	0.0	0.0	0.0	-1.6659344913676699e-15	0.0	0.0	0.0	0.0	0.0	0.0	0.0	0.0	0.0	0.0	0.0	0.0	0.0	0.0	0.0	0.0	0.0	0.0	0.0
HMR_8454	0.0	0.0	0.0	0.0	0.0	0.0	0.0	0.0	0.0	0.0	0.0	0.0	0.0	0.0	0.0	0.0	0.0	0.0	0.0	0.0	0.0	0.0	0.0	0.0	0.0	0.0	0.0	0.0	0.0	0.0	0.0	0.0	0.0	0.0	0.0	0.0	0.0	0.0	0.0	0.0	0.0	0.0	0.0	0.0	0.0	0.0	0.0	0.0	0.0
HMR_8455	0.0	0.0	0.0	0.0	0.0	0.0	0.0	0.0	0.0	0.0	0.0	0.0	0.0	0.0	0.0	0.0	0.0	0.0	0.0	0.0	0.0	0.0	0.0	0.0	0.0	0.0	0.0	0.0	0.0	0.0	0.0	0.0	0.0	0.0	0.0	0.0	0.0	0.0	0.0	0.0	0.0	0.0	0.0	0.0	0.0	0.0	0.0	0.0	0.0
HMR_8456	0.0	0.0	0.0	0.0	0.0	0.0	0.0	0.0	0.0	0.0	0.0	0.0	0.0	0.0	0.0	0.0	0.0	0.0	0.0	0.0	0.0	0.0	0.0	0.0	0.0	0.0	0.0	0.0	0.0	0.0	0.0	0.0	0.0	0.0	0.0	0.0	0.0	0.0	0.0	0.0	0.0	0.0	0.0	0.0	0.0	0.0	0.0	0.0	0.0
HMR_8457	0.0	0.0	0.0	0.0	0.0	0.0	0.0	0.0	0.0	0.0	0.0	0.0	0.0	0.0	0.0	0.0	0.0	0.0	0.0	0.0	0.0	0.0	0.0	0.0	0.0	0.0	0.0	0.0	0.0	0.0	0.0	0.0	0.0	0.0	0.0	0.0	0.0	0.0	0.0	0.0	0.0	0.0	0.0	0.0	0.0	0.0	0.0	0.0	0.0
HMR_8458	0.0	0.0	0.0	0.0	0.0	0.0	0.0	0.0	0.0	0.0	0.0	0.0	0.0	0.0	0.0	0.0	0.0	0.0	0.0	0.0	0.0	0.0	0.0	0.0	0.0	0.0	0.0	0.0	0.0	0.0	0.0	0.0	0.0	0.0	0.0	0.0	0.0	0.0	0.0	0.0	0.0	0.0	0.0	0.0	0.0	0.0	0.0	0.0	0.0
HMR_8459	0.0	0.0	0.0	0.0	0.0	0.0	0.0	0.0	0.0	0.0	0.0	0.0	0.0	0.0	0.0	0.0	0.0	0.0	0.0	0.0	0.0	0.0	0.0	0.0	0.0	0.0	0.0	0.0	0.0	0.0	0.0	0.0	0.0	0.0	0.0	0.0	0.0	0.0	0.0	0.0	0.0	0.0	0.0	0.0	0.0	0.0	0.0	0.0	0.0
HMR_8460	0.0	0.0	0.0	0.0	0.0	0.0	0.0	0.0	0.0	0.0	0.0	0.0	0.0	0.0	0.0	0.0	0.0	0.0	0.0	0.0	0.0	0.0	0.0	0.0	0.0	0.0	0.0	0.0	0.0	0.0	0.0	0.0	0.0	0.0	0.0	0.0	0.0	0.0	0.0	0.0	0.0	0.0	0.0	0.0	0.0	0.0	0.0	0.0	0.0
HMR_8461	0.023938470087453808	0.026284118834278003	0.02660544058041851	0.0	0.0	0.0	0.0	0.0	0.0	0.031243926649604323	0.017118445076888842	0.021582652254731008	0.01830098129136789	0.019249421308888057	0.028435311394991194	0.017407830223926588	0.012472098690269223	0.021508641591878118	0.04002115715608817	0.02648079188606008	0.016621070455505628	0.02480603880203239	0.0164099407093735	0.014199604350903757	0.020154291160950587	0.054210972219561504	0.011126207235549374	0.017512003446231716	0.0	0.0	0.0	0.0	0.0	0.0	0.0	0.0	0.0	0.0	0.0	0.0	0.0	0.0	0.0	0.0	0.0	0.0	0.0	0.0	0.0
HMR_8462	0.0	0.0	0.0	0.0	0.0	0.0	0.0	0.0	0.0	0.0	0.0	0.0	0.0	0.0	0.0	0.0	0.0	0.0	0.0	0.0	0.0	0.0	0.0	0.0	-8.881784197001252e-16	0.0	0.0	0.0	0.0	0.0	0.0	0.0	0.0	0.0	0.0	0.0	0.0	0.0	0.0	0.0	0.0	0.0	0.0	0.0	0.0	0.0	0.0	0.0	0.0
HMR_8463	0.0	0.0	0.0	0.0	0.0	0.0	0.0	0.0	0.0	0.0	0.0	0.0	0.0	0.0	0.0	0.0	0.0	0.0	0.0	0.0	0.0	0.0	0.0	0.0	0.0	0.0	0.0	0.0	0.018021149774301286	0.028302498694840056	0.0	-2.66806101634551	-3.2914972650432364	-3.166727946123244	-6.933095066984395	-6.857224013261275	-6.152398129245294	-6.577554769044026	-7.793162912728497	-5.824168763659506	-4.223163454801419	-6.293600268771815	-5.798286558224541	-6.673353832224014	-5.591372373007999	0.039331836277902515	0.06593949857134017	0.025604794127984158	0.025372726307291985
HMR_8464	0.0	0.0	0.0	0.0	0.0	0.0	0.0	0.0	0.0	0.0	0.0	0.0	0.0	0.0	0.0	0.0	0.0	0.0	0.0	0.0	0.0	0.0	0.0	0.0	0.0	0.0	0.0	0.0	0.0	0.0	0.0	0.0	0.0	0.0	0.0	0.0	0.0	0.0	0.0	0.0	0.0	0.0	0.0	0.0	0.0	0.0	0.0	0.0	0.0
HMR_8465	0.0	0.0	0.0	0.0	0.0	0.0	0.0	0.0	0.0	0.0	0.0	0.0	0.0	0.0	0.0	0.0	0.0	0.0	0.0	0.0	0.0	0.0	0.0	0.0	0.0	0.0	0.0	0.0	0.0	0.0	0.0	0.0	0.0	0.0	0.0	0.0	0.0	0.0	0.0	0.0	0.0	0.0	0.0	0.0	0.0	0.0	0.0	0.0	0.0
HMR_8466	0.0	0.0	0.0	0.0	0.0	0.0	0.0	0.0	0.0	0.0	0.0	0.0	0.0	0.0	0.0	0.0	0.0	0.0	0.0	0.0	0.0	0.0	0.0	0.0	-1.3322676295501877e-15	0.0	0.0	0.0	0.0	-1.6659344913676699e-15	0.0	0.0	0.0	0.0	0.0	0.0	0.0	0.0	0.0	0.0	0.0	0.0	0.0	0.0	0.0	0.0	0.0	0.0	0.0
HMR_8467	0.0	0.0	0.0	0.0	0.0	0.0	0.0	0.0	0.0	0.0	0.0	0.0	0.0	0.0	-0.3340222426063398	-0.2044852757030334	-0.1465065149687491	-0.2526564453660469	-0.1881173318484383	-0.3507595394516672	-0.1952434123525721	-0.2913901168775053	-0.1927633258747264	-0.16679907680726427	-0.2367472414213717	-0.25481580682637395	-0.13069667642801752	-0.20570897158068147	-0.21168978170631755	0.0	0.0	0.0	0.0	0.0	0.0	0.0	0.0	0.0	0.0	0.0	0.0	0.0	0.0	0.0	0.0	0.0	0.0	0.0	0.0
HMR_8468	0.0	0.0	0.0	0.0	0.0	0.0	0.0	0.0	0.0	0.0	0.0	0.0	0.0	0.0	0.0	0.0	0.0	0.0	0.0	0.0	0.0	0.0	0.0	0.0	4.440892098500626e-16	0.0	0.0	0.0	0.0	1.6659344913676699e-15	0.0	0.0	0.0	0.0	0.0	0.0	0.0	0.0	0.0	0.0	0.0	0.0	0.0	0.0	0.0	0.0	0.0	0.0	0.0
HMR_8469	0.28119901175355433	0.3087527404220217	0.3125272238012603	0.2804441150777057	0.3086897221753164	0.3268702606423849	0.3076203954082505	0.30913018875994713	0.3442328841869011	0.3670143190050356	0.201085943286806	0.2535258294652575	0.2149768901041874	0.2261179694906254	0.0	0.0	0.0	0.0	0.0	0.0	0.0	0.0	0.0	0.0	0.0	0.0	0.0	0.0	0.0	0.0	0.0	0.0	0.0	0.0	0.0	0.0	0.0	0.0	0.0	0.0	0.0	0.0	0.0	0.0	0.0	0.0	0.0	0.0	0.0
HMR_8470	0.0	0.0	0.0	0.0	0.0	0.0	0.0	0.0	0.0	0.0	0.0	0.0	0.0	0.0	0.0	0.0	0.0	0.0	0.0	0.0	0.0	0.0	0.0	0.0	0.0	0.0	0.0	0.0	0.0	0.0	0.0	0.0	0.0	0.0	0.0	0.0	0.0	0.0	0.0	0.0	0.0	0.0	0.0	0.0	0.0	0.0	0.0	0.0	0.0
HMR_8471	0.0	0.0	0.0	0.0	0.0	0.0	0.0	0.0	0.0	0.0	0.0	0.0	0.0	0.0	0.0	0.0	0.0	0.0	0.0	0.0	0.0	0.0	0.0	0.0	0.0	0.0	0.0	0.0	0.0	0.0	0.0	0.0	0.0	0.0	0.0	0.0	0.0	0.0	0.0	0.0	0.0	0.0	0.0	0.0	0.0	4.38789547409615	6.547349813363682	6.064560134955027	7.838290212687697
HMR_8472	0.0	0.0	0.0	0.0	0.0	0.0	0.0	0.0	0.0	0.0	0.0	0.0	0.0	0.0	0.0	0.0	0.0	0.0	0.0	0.0	0.0	0.0	0.0	0.0	0.0	0.0	0.0	0.0	0.0	0.0	0.0	0.0	0.0	0.0	0.0	0.0	0.0	0.0	0.0	0.0	0.0	0.0	0.0	0.0	0.0	0.0	0.0	0.0	0.0
HMR_8473	0.0	0.0	0.0	0.0	0.0	0.0	0.0	0.0	0.0	0.0	0.0	0.0	0.0	0.0	0.0	0.0	0.0	0.0	0.0	0.0	0.0	0.0	0.0	0.0	0.0	0.0	0.0	0.0	0.0	0.0	0.0	0.0	0.0	0.0	0.0	0.0	0.0	0.0	0.0	0.0	0.0	0.0	0.0	0.0	0.0	0.0	0.0	0.0	0.0
HMR_8474	0.0	0.0	0.0	0.0	0.0	0.0	0.0	0.0	0.0	0.0	0.0	0.0	0.0	0.0	0.0	0.0	0.0	0.0	0.0	0.0	0.0	0.0	0.0	0.0	0.0	0.0	0.0	0.0	0.0	0.0	0.0	0.0	0.0	0.0	0.0	0.0	0.0	0.0	0.0	0.0	0.0	0.0	0.0	0.0	0.0	0.0	0.0	0.0	0.0
HMR_8477	0.0	0.0	0.0	0.0	0.0	0.0	0.0	0.0	0.0	0.0	0.0	0.0	0.0	0.0	0.0	0.0	0.0	0.0	0.0	0.0	0.0	0.0	0.0	0.0	0.0	0.0	0.0	0.0	0.0	0.0	0.0	0.0	0.0	0.0	0.0	0.0	0.0	0.0	0.0	0.0	0.0	0.0	0.0	0.0	0.0	0.0	0.0	0.0	0.0
HMR_8478	0.0	0.0	0.0	0.0	0.0	0.0	0.0	0.0	0.0	0.0	0.0	0.0	0.0	0.0	0.0	0.0	0.0	0.0	0.0	0.0	0.0	0.0	0.0	0.0	0.0	0.0	0.0	0.0	0.0	0.0	0.0	0.0	0.0	0.0	0.0	0.0	0.0	0.0	0.0	0.0	0.0	0.0	0.0	0.0	0.0	0.0	0.0	0.0	0.0
HMR_8479	0.0	0.0	0.0	0.0	0.0	0.0	0.0	0.0	0.0	0.0	0.0	0.0	0.0	0.0	0.0	0.0	0.0	0.0	0.0	0.0	0.0	0.0	0.0	0.0	-4.440892098500626e-16	0.0	0.0	0.0	0.0	-1.6659344913676699e-15	0.0	0.0	0.0	0.0	0.0	0.0	0.0	0.0	0.0	0.0	0.0	0.0	0.0	0.0	0.0	0.0	0.0	0.0	0.0
HMR_8480	0.0	0.0	0.0	0.0	0.0	0.0	0.0	0.0	0.0	0.0	0.0	0.0	0.0	0.0	0.0	0.0	0.0	0.0	0.0	0.0	0.0	0.0	0.0	0.0	0.0	0.0	0.0	0.0	0.0	0.0	0.0	0.0	0.0	0.0	0.0	0.0	0.0	0.0	0.0	0.0	0.0	0.0	0.0	0.0	0.0	0.0	0.0	0.0	0.0
HMR_8481	0.0	0.0	0.0	0.0	0.0	0.0	0.0	0.0	0.0	0.0	0.0	0.0	0.0	0.0	0.0	0.0	0.0	0.0	0.0	0.0	0.0	0.0	0.0	0.0	0.0	0.0	0.0	0.0	0.0	0.0	0.0	0.0	0.0	0.0	0.0	0.0	0.0	0.0	0.0	0.0	0.0	0.0	0.0	0.0	0.0	0.0	0.0	0.0	0.0
HMR_8482	0.0	0.0	0.0	0.0	0.0	0.0	0.0	0.0	0.0	0.0	0.0	0.0	0.0	0.0	0.0	0.0	0.0	0.0	0.0	0.0	0.0	0.0	0.0	0.0	0.0	0.0	0.0	0.0	0.0	0.0	0.0	0.0	0.0	0.0	0.0	0.0	0.0	0.0	0.0	0.0	0.0	0.0	0.0	0.0	1.385674985724466e-16	0.0	0.0	0.0	0.0
HMR_8483	0.0	0.0	0.0	0.0	0.0	0.0	0.0	0.0	0.0	0.0	0.0	0.0	0.0	0.0	0.0	0.0	0.0	0.0	0.0	0.0	0.0	0.0	0.0	0.0	0.0	0.0	0.0	0.0	0.0	0.0	0.0	0.0	0.0	0.0	0.0	0.0	0.0	0.0	0.0	0.0	0.0	0.0	0.0	0.0	0.0	0.0	0.0	0.0	0.0
HMR_8484	0.0	0.0	0.0	0.0	0.0	0.0	0.0	0.0	0.0	0.0	0.0	0.0	0.0	0.0	0.0	0.0	0.0	0.0	0.0	0.0	0.0	0.0	0.0	0.0	0.0	0.0	0.0	0.0	0.0	0.0	0.0	0.0	0.0	0.0	0.0	0.0	0.0	0.0	0.0	0.0	0.0	0.0	0.0	0.0	0.0	0.0	0.0	0.0	0.0
HMR_8485	0.0	0.0	0.0	0.0	0.0	0.0	0.0	0.0	0.0	0.0	0.0	0.0	0.0	0.0	0.0	0.0	0.0	0.0	0.0	0.0	0.0	0.0	0.0	0.0	0.0	0.0	0.0	0.0	0.0	0.0	0.0	0.0	0.0	0.0	0.0	0.0	0.0	0.0	0.0	0.0	0.0	0.0	0.0	0.0	0.0	0.0	0.0	0.0	0.0
HMR_8486	-0.5460378400393495	-0.5995422189963658	-0.6068715859765603	-0.5445719666432949	-0.5994198489100145	-0.6347231805022939	-0.5973434089021245	-0.6002751556943304	-0.6684382686119752	-0.7126757123480565	-0.3904726885417519	-0.4923015036648781	-0.4174464056572845	-0.4390803754423964	-0.6486110414846674	-0.3970735799121342	-0.28448926789031376	-0.4906133163106439	-0.3652899806296173	-0.604028342294711	-0.3791275456414397	-0.5658271308868082	-0.3743116643373786	-0.3238937685180403	-0.4597205073193466	-0.4948064073898954	-0.25378940861870897	-0.3994497769326593	-0.4110634331199679	-0.25832884240912524	-0.6081542365593531	-0.4442658010034384	-0.27905922208087186	-0.4460499768286769	-0.5994859127288161	-0.5624708164109843	-0.6107795560251775	-0.5966945532184751	-0.5893442189644471	-0.5660991661599072	-0.3705169189398647	-0.5827777082182453	-0.5566688143556449	-0.5743465534901793	-0.5770942151146762	-0.3589982582473385	-0.6018576140090204	-0.5840467844946907	-0.5787533045398353
HMR_8487	0.0	0.0	0.0	0.0	0.0	0.0	0.0	0.0	0.0	0.0	0.0	0.0	0.0	0.0	0.0	0.0	0.0	0.0	0.0	0.0	1.0408340855860843e-17	0.0	0.0	0.0	0.0	0.0	0.0	0.0	0.0	0.0	0.0	0.0	0.0	0.0	0.0	0.0	0.0	0.0	0.0	0.0	0.0	0.0	0.0	0.0	0.0	0.0	0.0	0.0	0.0
HMR_8488	0.0	0.0	0.0	0.0	0.0	0.0	0.0	0.0	0.0	0.0	0.0	0.0	0.0	0.0	0.0	0.0	0.0	0.0	0.0	0.0	0.0	0.0	0.0	0.0	0.0	0.0	0.0	0.0	0.0	0.0	0.0	0.0	0.0	0.0	0.0	0.0	0.0	0.0	0.0	0.0	0.0	0.0	0.0	0.0	0.0	0.0	0.0	0.0	0.0
HMR_8489	0.0	0.0	0.0	0.0	0.0	0.0	0.0	0.0	0.0	0.0	0.0	0.0	0.0	0.0	0.0	0.0	0.0	0.0	0.0	0.0	0.0	0.0	0.0	0.0	0.0	0.0	0.0	0.0	0.0	0.0	0.0	0.0	0.0	0.0	0.0	0.0	0.0	0.0	0.0	0.0	0.0	0.0	0.0	0.0	0.0	0.0	0.0	0.0	0.0
HMR_8493	0.0	0.0	0.0	0.0	0.0	0.0	0.0	0.0	0.0	0.0	0.0	0.0	0.0	0.0	0.0	0.0	0.0	0.0	0.0	0.0	0.0	0.0	0.0	0.0	0.0	0.0	0.0	0.0	0.0	0.0	0.0	0.0	0.0	0.0	0.0	0.0	0.0	0.0	0.0	0.0	0.0	0.0	0.0	0.0	0.0	0.0	0.0	0.0	0.0
HMR_8494	0.0	0.0	0.0	0.0	0.0	0.0	0.0	0.0	0.0	0.0	0.0	0.0	0.0	0.0	0.0	0.0	0.0	0.0	0.0	0.0	0.0	0.0	0.0	0.0	0.0	0.0	0.0	0.0	0.0	0.0	0.0	0.0	0.0	0.0	0.0	0.0	0.0	0.0	0.0	0.0	0.0	0.0	0.0	0.0	0.0	0.0	0.0	0.0	0.0
HMR_8495	0.0	0.0	0.0	0.0	0.0	0.0	0.0	0.0	0.0	0.0	0.0	0.0	0.0	0.0	0.0	0.0	0.0	0.0	0.0	0.0	0.0	0.0	0.0	0.0	0.0	0.0	0.0	0.0	0.0	0.0	0.0	0.0	0.0	0.0	0.0	0.0	0.0	0.0	0.0	0.0	0.0	0.0	0.0	0.0	0.0	0.0	0.0	0.0	0.0
HMR_3802	-5.015357030807514	-7.011817526586327	-9.145741995247077	-4.2710034092362825	-9.260698453898883	-5.696626294957218	-1.2636435520116454	-11.10067958225521	-15.56632451650401	-24.868525233256868	3.7685551775311823	6.636924408344269	5.306881613790765	1.132578788937883	-17.43087812215769	2.1635531842345936	11.94855412300214	-12.580443438766189	24.429572178957077	13.576932814127753	24.017996834408198	25.528121584791823	24.0	30.0	19.79395787608516	22.011022513197517	21.16385047497037	46.180751887425785	56.19188873433107	14.202554438295676	25.105809361725274	34.0	21.0	44.33574566530578	-15.74984256074944	-13.14334274810582	-14.787297113229243	-9.243390944147992	-20.73942809803402	-14.947190573751906	7.468875481579803	-14.981148688919516	-12.25864589906692	-11.934536540458096	-11.810692411207492	6.216878599740976	-11.29631542969025	-7.973149244941464	-11.777065401438445
HMR_3804	0.0	0.0	0.0	0.0	0.0	0.0	0.0	0.0	0.0	0.0	0.0	0.0	0.0	0.0	0.0	0.0	0.0	-1.5635995979988797	-20.88906206809192	-20.816557642800483	-19.884859623660187	-37.0	-19.7635258478081	-22.0	-30.0	-30.0	-8.000000000000043	-55.0	-65.0	-3.9999999999999885	-33.0	-31.04273770743055	-5.906346520211593	-51.0	0.0	0.0	0.0	-6.352278806200446	3.999999999999986	0.0	0.0	0.0	0.0	0.0	0.0	0.0	0.0	0.0	0.0
HMR_3811	0.0	0.0	0.0	0.0	0.0	0.0	0.0	0.0	0.0	0.0	0.0	0.0	0.0	0.0	0.0	0.0	0.0	0.0	0.0	0.0	0.0	0.0	0.0	0.0	0.0	-1.7329887525008303e-15	0.0	0.0	0.0	0.0	0.0	0.0	0.0	0.0	0.0	0.0	0.0	0.0	0.0	0.0	0.0	0.0	-1.7347234759768068e-17	2.6749435999562365e-15	0.0	0.0	0.0	0.0	0.0
HMR_3813	0.0	0.0	0.0	0.0	0.0	0.0	0.0	0.0	0.0	0.0	0.0	0.0	0.0	0.0	0.0	0.0	0.0	0.0	0.0	0.0	0.0	0.0	0.0	0.0	0.0	1.7329887525008303e-15	0.0	0.0	0.0	0.0	0.0	0.0	0.0	0.0	0.0	0.0	0.0	0.0	0.0	0.0	0.0	0.0	1.7347234759768068e-17	-2.6749435999562365e-15	0.0	0.0	0.0	0.0	0.0
HMR_3822	0.0	0.0	0.0	0.0	3.9814042336038935	5.590634898688201	3.981468650879016	3.0392992463645183	4.03051680473126	5.5403593658624315	1.7481644020344445	1.6824898457870123	0.0	1.7168148448040674	3.979878178156244	1.02486667583661	0.0	0.4174669274768377	1.764406004818855	0.0	0.0	0.0	4.0	1.7911045169978772	0.0	0.0	0.0	0.8393032098205196	2.691207102848093	0.0	5.607770555243701	1.713470501434617	0.0	0.0	0.0	0.0	0.0	0.0	0.0	0.0	0.0	0.0	0.0	0.0	6.094180379777423	2.779601036654328	1.4884051900749702	0.0	0.0
HMR_3827	-3.885780586188048e-16	0.0	0.0	0.0	0.0	0.0	0.0	0.0	0.0	0.0	0.0	0.0	0.0	0.0	0.0	-8.719040477293747	0.0	0.0	0.0	0.0	-5.3290705182007514e-14	0.0	0.0	0.0	0.0	0.0	0.0	0.0	0.0	0.0	0.0	0.0	0.0	0.0	0.0	0.0	0.0	0.0	0.0	0.0	0.0	0.0	0.0	0.0	0.0	0.0	0.0	0.0	0.0
HMR_3829	-9.760289567693237	-12.388564136021614	-15.004109306652069	-13.933123849800339	-12.350303991645472	-23.047058762343163	-22.55159838739193	-10.611400036417432	-12.270570003922687	-13.347361173580415	-14.105397476180775	-14.658535002880244	-6.161134221467037	-9.163919758585887	-11.78795208374972	-5.264949867225111	-9.0951657918479	-7.942102483847909	-15.164777477152285	-10.702756992156726	-11.987401199565713	-10.625209193663284	-21.511173690730594	-14.403627298979487	-7.190135346542277	-9.845824551807109	-6.960838083467543	-6.082175016354199	-6.0057651973124875	-13.077790384440876	-10.803186088774417	-9.332785592076428	-8.062431851196527	-8.67857992122913	-12.351885580713859	-11.733130193885279	-12.622259033931172	-12.285059536170044	-12.109090169828606	-11.552596128710675	-12.995010178640644	-11.196587041690359	-11.3268304731601	-11.750041234243966	-11.81582113734004	-17.314435338157665	-10.649918924394736	-10.254688050190225	-11.85554027184676
HMR_3831	0.0	0.035330565150427866	3.2678103448072733	3.872306464478117	0.0	0.1011285793502734	7.865023870284027	0.0	0.0	0.0	8.600835107652218	6.6753400624534525	0.0	2.476189385491804	0.0	6.477921119164471	6.170363957588661	0.0	10.2731917007935	0.0	6.758992891071802	0.0	5.889037111028168	10.519673788283598	0.0	0.0	4.783306764444767	0.0	0.0	10.789763932608151	0.0	2.5188358902076216	5.269803688933352	0.0	0.0	0.0	0.0	0.0	0.0	0.0	7.9761946045931005	0.0	0.0	0.0	0.0	12.575997450349965	0.0	0.0	0.0
HMR_3862	-2.7755575615628914e-17	0.0	0.0	0.0	0.0	0.0	0.0	0.0	0.0	0.0	0.0	0.0	0.0	0.0	0.0	0.0	0.0	0.0	0.0	0.0	0.0	0.0	0.0	0.0	0.0	0.0	0.0	0.0	0.0	0.0	0.0	0.0	0.0	0.0	0.0	0.0	0.0	0.0	0.0	0.0	0.0	0.0	0.0	0.0	0.0	0.0	0.0	0.0	0.0
HMR_3865	0.0	0.0	0.0	0.0	0.0	0.0	0.0	0.0	0.0	0.0	0.0	0.0	0.0	0.0	0.0	0.0	0.0	0.0	0.0	0.0	0.0	0.0	0.0	0.0	0.0	0.0	0.0	0.0	0.0	0.0	0.0	0.0	0.0	0.0	0.0	0.0	0.0	0.0	0.0	0.0	0.0	0.0	0.0	0.0	0.0	0.0	0.0	0.0	0.0
HMR_3870	0.0	0.0	0.0	0.0	0.0	0.0	0.0	0.0	0.0	0.0	0.0	0.0	0.0	0.0	0.0	0.0	4.088256936728098	0.0	0.0	0.0	0.0	8.007022387036855	0.0	0.0	25.2822351387902	29.0	25.0	29.0	34.0	27.0	36.0	12.0	17.0	18.0	92.0	97.0	97.0	89.0	95.0	95.0	16.0	16.0	16.0	16.0	41.27321197561653	15.0	29.000000000000014	28.000000000000025	29.251483403633234
HMR_3873	0.0	0.0	0.0	0.0	0.0	0.0	0.0	0.0	0.0	0.0	0.0	0.0	0.0	0.0	0.0	0.0	0.0	0.0	0.0	0.0	0.0	0.0	0.0	0.0	0.0	0.0	0.0	0.0	0.0	0.0	0.0	0.0	0.0	0.0	0.0	0.0	0.0	0.0	0.0	0.0	0.0	0.0	0.0	0.0	0.0	0.0	0.0	0.0	0.0
HMR_3890	0.0	0.0	0.0	0.0	0.0	0.0	0.0	0.0	0.0	0.0	0.0	0.0	0.0	0.0	0.0	0.0	0.0	0.0	0.0	0.0	0.0	0.0	0.0	0.0	0.0	0.0	0.0	0.0	0.0	0.0	0.0	0.0	0.0	0.0	0.0	0.0	0.0	0.0	0.0	0.0	0.0	0.0	0.0	0.0	0.0	0.0	0.0	0.0	0.0
HMR_3892	16.269833591233013	15.904327352521634	15.854258004752927	16.279847460786748	15.905163303350673	15.663994483231967	15.919348156852221	15.89932041774479	15.43367548349599	15.131474766743127	17.332550970765535	16.636924408344267	17.14828452231324	17.000495666920248	15.56912187784231	17.287458082593098	18.05655902773612	16.648456978615293	17.504582438636376	15.873681149627846	17.41005342177775	16.134646352257615	17.442952311474397	15.787373755548279	12.859496049395045	16.619812576440935	15.266279994694447	17.271225489068357	17.19188873433108	18.235269610068567	5.84549579128176	0.0	12.093653479788408	0.0	0.0	0.0	0.0	0.0	0.0	0.0	0.0	0.0	0.0	0.0	0.0	0.0	0.0	0.0	0.0
HMR_3899	-3.0	-3.0	-3.0	-3.0	-4.0	-4.0	-3.0	-2.979850102870603	-2.6172605479555644	3.0	-1.7823797270682458	0.0	-1.7932916863161594	0.0	0.0	-3.0	0.0	1.740190766082374	-2.0	-4.0	-2.0	-1.606250855140897	-2.0	-2.0	0.0	3.0	-4.066344743943014	3.0	0.0	-1.1831600981624657	1.198786674284665	0.0	-6.0	-4.0	-5.0	-4.0	-4.0	-5.0	-4.0	-4.0	-2.0	-5.0	-4.0	-4.0	-4.0	-2.0	-4.0	-4.0	-5.0
HMR_3903	0.0	0.0	0.0	0.0	0.0	0.0	0.0	0.0	0.0	0.0	0.0	0.0	0.0	0.0	0.0	0.0	0.0	0.0	0.0	0.0	0.0	0.0	0.0	0.0	0.0	0.0	0.0	0.0	0.0	0.0	0.0	0.0	0.0	0.0	0.0	0.0	0.0	0.0	0.0	0.0	0.0	0.0	0.0	0.0	0.0	0.0	0.0	0.0	0.0
HMR_4109	0.0	0.0	0.0	0.0	0.0	0.0	0.0	0.0	0.0	0.6128966212406688	-2.000000000000058	-2.0	-2.9999999999999987	-2.0	-0.8583213464281911	-3.0	-3.8253441673169117	-2.26611171577113	-1.9068297754198	-0.782209084192754	0.0	0.0	0.0	0.0	0.0	0.0	0.0	6.533349201983156	0.31185867841403514	-3.999999999999997	0.0	-20.034927702715983	-6.0	14.076029725235458	12.366158383425931	9.337997497938954	11.712832345517352	12.175351716691456	12.040805787744222	9.526721035470633	-15.531124518420196	-13.538543221286087	-16.19416192262547	-17.390865556458806	-16.42143932055459	-16.452436709557418	-16.275212242948005	-17.865929963422836	-16.996982066395844
HMR_4114	0.0	0.0	0.0	0.0	0.0	0.0	0.0	0.0	0.0	0.0	0.0	0.0	0.0	0.0	0.0	0.0	0.0	0.0	0.0	0.0	0.0	0.0	0.0	0.0	0.0	0.0	0.0	0.0	0.0	0.0	0.0	0.0	0.0	0.0	0.0	0.0	0.0	0.0	0.0	0.0	0.0	0.0	0.0	0.0	0.0	0.0	0.0	0.0	0.0
HMR_4115	0.0	0.0	0.0	0.0	0.0	0.0	0.0	0.0	0.0	0.0	0.0	0.0	0.0	0.0	0.0	0.0	0.0	0.0	0.0	0.0	0.0	0.0	0.0	2.0	4.0	1.731947918415244e-14	3.0000000000000213	0.0	0.0	0.0	10.0	16.96507229728401	6.0	16.952883997787882	15.904711999395044	16.157574454664086	15.827561359333446	15.923780706207776	15.973993288408165	16.13278798867118	17.468875481579804	16.018851311080628	16.19720986375685	16.076447338035294	16.05767714604105	17.547563290442568	15.888510117768975	16.010181828217267	16.046343353416628
HMR_4118	0.0	0.0	0.0	0.0	0.0	7.862114647514262	0.0	0.0	0.0	0.0	0.0	0.0	0.0	0.0	0.0	0.0	0.0	0.0	0.0	0.0	0.0	0.0	0.0	0.0	0.0	0.0	0.0	0.0	0.0	0.0	0.0	0.0	0.0	0.0	0.0	0.0	0.0	0.0	0.0	0.0	0.0	4.0	6.0	1.0	0.0	0.0	0.0	0.0	0.0
HMR_4172	1.3120319607896722	0.0	0.7924020120931718	0.9764106625472879	0.0	0.0	0.0	1.7593802747604093	1.7320571557771562	1.7143246185296883	1.8434793941759329	1.8026614104828127	1.832667005324737	1.8239950491124013	1.7400048809135809	0.0	1.8859627475433485	1.803338118778172	1.8535738586912096	1.7578758134812762	1.848027083917072	0.9208743231004064	0.0	1.870167490944258	1.8157214718803223	0.0	1.898268756933788	1.4807811299958795	1.8352256137954959	1.896449129216352	1.7562219526894078	1.8219164762080915	1.8881393762415344	0.0	0.0	0.0	0.0	0.0	0.0	0.0	1.851478645440884	0.7552987486960863	0.0	0.0	0.0	1.8560958896240591	1.7587459478499952	1.7275798344665922	0.0
HMR_4196	0.0	0.0	0.0	0.0	0.0	0.0	0.0	0.0	0.0	0.0	0.0	0.0	0.0	0.0	0.0	0.0	0.0	0.0	0.0	0.0	0.0	0.0	0.0	0.0	0.0	0.0	0.0	0.0	0.0	0.0	0.0	0.0	0.0	0.0	0.0	0.0	0.0	0.0	0.0	0.0	0.0	0.0	0.0	0.0	0.0	0.0	0.0	0.0	0.0
HMR_4197	0.0	0.0	0.0	0.0	0.0	0.0	0.0	0.0	0.0	0.0	0.0	0.0	0.0	0.0	0.0	0.0	0.0	0.0	0.0	0.0	0.0	0.0	0.0	2.0	4.0	0.0	3.0000000000000213	0.0	0.0	0.0	10.0	16.96507229728401	6.0	16.952883997787882	15.904711999395044	16.157574454664086	15.827561359333446	15.923780706207776	15.973993288408165	16.13278798867118	17.468875481579804	16.018851311080628	16.19720986375685	16.076447338035294	16.05767714604105	17.547563290442568	15.888510117768975	16.010181828217267	16.046343353416628
HMR_4287	0.0	0.0	0.0	0.0	0.0	0.0	0.0	0.0	0.0	0.0	0.0	0.0	0.0	0.0	0.0	0.0	0.0	0.0	0.0	0.0	0.0	0.0	0.0	0.0	0.0	0.0	0.0	0.0	0.0	0.0	0.0	0.0	0.0	0.0	0.0	0.0	0.0	0.0	0.0	0.0	0.0	0.0	0.0	0.0	0.0	0.0	0.0	0.0	0.0
HMR_4690	0.0	0.0	0.0	0.0	0.0	0.0	0.0	0.0	0.0	0.0	0.0	0.0	0.0	0.0	0.0	0.0	0.0	0.0	0.0	0.0	0.0	0.0	0.0	0.0	0.0	0.0	0.0	0.0	0.0	0.0	0.0	0.0	0.0	0.0	0.0	0.0	0.0	0.0	0.0	0.0	0.0	0.0	0.0	0.0	0.0	0.0	0.0	0.0	0.0
HMR_4693	0.0	0.0	0.0	0.0	0.0	0.0	0.0	0.0	0.0	0.0	0.0	0.0	0.0	0.0	0.0	0.0	0.0	0.0	0.0	0.0	0.0	0.0	0.0	0.0	0.0	0.0	0.0	0.0	0.0	0.0	0.0	0.0	0.0	0.0	0.0	0.0	0.0	0.0	0.0	0.0	0.0	0.0	0.0	0.0	0.0	0.0	0.0	0.0	0.0
HMR_6780	-1.1102230246251563e-16	0.0	0.0	0.0	0.0	0.0	0.0	0.0	0.0	0.0	0.0	0.0	0.0	0.0	0.0	0.0	0.0	0.0	0.0	0.0	0.0	0.0	0.0	0.0	0.0	0.0	0.0	0.0	0.0	0.0	0.0	0.0	0.0	0.0	0.0	0.0	0.0	0.0	0.0	0.0	0.0	0.0	0.0	0.0	0.0	0.0	0.0	0.0	0.0
HMR_6968	0.0	0.0	0.0	0.0	0.0	0.0	0.0	0.0	0.0	0.0	0.0	0.0	0.0	0.0	0.0	0.0	0.0	0.0	0.0	0.0	0.0	0.0	0.0	0.0	0.0	0.0	0.0	0.0	0.0	0.0	0.0	0.0	0.0	0.0	0.0	0.0	0.0	0.0	0.0	0.0	0.0	0.0	0.0	0.0	0.0	0.0	0.0	0.0	0.0
HMR_6969	0.0	0.0	0.0	0.0	0.0	0.0	0.0	0.0	0.0	0.0	0.0	0.0	0.0	0.0	0.0	0.0	0.0	0.0	0.0	0.0	0.0	0.0	0.0	0.0	0.0	0.0	0.0	0.0	0.0	0.0	0.0	0.0	0.0	0.0	0.0	0.0	0.0	0.0	0.0	0.0	0.0	0.0	0.0	0.0	0.0	0.0	0.0	0.0	0.0
HMR_6970	0.0	0.0	0.0	0.0	0.0	0.0	0.0	0.0	0.0	0.0	0.0	0.0	0.0	0.0	0.0	0.0	0.0	0.0	0.0	0.0	0.0	0.0	0.0	0.0	0.0	0.0	0.0	0.0	0.0	0.0	0.0	0.0	0.0	0.0	0.0	0.0	0.0	0.0	0.0	0.0	0.0	0.0	0.0	0.0	0.0	0.0	0.0	0.0	0.0
HMR_6971	0.0	0.0	0.0	0.0	0.0	0.0	0.0	0.0	0.0	0.0	0.0	0.0	0.0	0.0	0.0	0.0	0.0	0.0	0.0	0.0	0.0	0.0	0.0	0.0	0.0	0.0	0.0	0.0	0.0	0.0	0.0	0.0	0.0	0.0	0.0	0.0	0.0	0.0	0.0	0.0	0.0	0.0	0.0	0.0	0.0	0.0	0.0	0.0	0.0
HMR_6972	0.0	0.0	0.0	0.0	0.0	0.0	0.0	0.0	0.0	0.0	0.0	0.0	0.0	0.0	0.0	0.0	0.0	0.0	0.0	0.0	0.0	0.0	0.0	0.0	0.0	0.0	0.0	0.0	0.0	0.0	0.0	0.0	0.0	0.0	0.0	0.0	0.0	0.0	0.0	0.0	0.0	0.0	0.0	0.0	0.0	0.0	0.0	0.0	0.0
HMR_7641	0.0	0.0	0.0	0.0	0.0	0.0	0.0	0.0	0.0	0.0	0.0	0.0	0.0	0.0	0.0	0.0	0.0	0.0	0.0	0.0	0.0	0.0	0.0	0.0	0.0	0.0	0.0	0.0	0.0	0.0	0.0	0.0	0.0	0.0	0.0	0.0	0.0	0.0	0.0	0.0	0.0	0.0	0.0	0.0	0.0	0.0	0.0	0.0	0.0
HMR_7642	0.0	0.0	0.0	0.0	0.0	0.0	0.0	0.0	0.0	0.0	0.0	0.0	0.0	0.0	0.0	0.0	0.0	0.0	0.0	0.0	-5.340742761204665e-15	0.0	0.0	0.0	0.0	0.0	0.0	0.0	0.0	0.0	0.0	0.0	0.0	0.0	0.0	0.0	0.0	0.0	0.0	0.0	0.0	0.0	0.0	0.0	0.0	-2.8996518763691483e-15	0.0	0.0	0.0
HMR_8626	0.0	0.0	0.0	0.0	0.0	0.0	0.0	0.0	0.0	0.0	0.0	0.0	0.0	0.0	0.0	0.0	0.0	0.0	0.0	0.0	0.0	0.0	0.0	0.0	0.0	0.0	0.0	0.0	0.0	0.0	0.0	0.0	0.0	0.0	0.0	0.0	0.0	0.0	0.0	0.0	0.0	0.0	0.0	0.0	0.0	0.0	0.0	0.0	0.0
HMR_8628	0.0	0.0	0.0	0.0	0.0	0.0	0.0	0.0	0.0	0.0	0.0	0.0	0.0	0.0	0.0	0.0	0.0	0.0	0.0	0.0	0.0	0.0	0.0	0.0	0.0	0.0	0.0	0.0	0.0	0.0	0.0	0.0	0.0	0.0	0.0	0.0	0.0	0.0	0.0	0.0	0.0	0.0	0.0	0.0	0.0	0.0	0.0	0.0	0.0
HMR_8654	0.0	0.0	0.0	0.0	0.0	0.0	0.0	0.0	0.0	0.0	0.0	0.0	0.0	0.0	0.0	0.0	0.0	0.0	0.0	0.0	0.0	0.0	0.0	0.0	0.0	0.0	0.0	0.0	0.0	0.0	0.0	0.0	0.0	0.0	0.0	0.0	0.0	0.0	0.0	0.0	0.0	0.0	0.0	0.0	0.0	0.0	0.0	0.0	0.0
HMR_3806	0.016939699503227997	0.0	0.0	0.0	0.0	0.0	0.0	0.0	0.0	0.0	0.0	0.0	0.2692323132249659	0.0	0.0	0.0	2.0088256936728177	0.0	0.0	2.3895684467409173	-1.7554814588482268	0.3649305522086448	-1.7585874644244963	0.0	0.0142618820133303	0.0	0.1636816334466231	0.0	0.0	0.4012981237014833	0.0	0.0	2.179979415008539	0.01383778195729535	0.927439841782478	0.3627658951462682	3.018948177915712	0.2901269124529984	2.3800979124679023	0.7984230477485577	-1.7610348877765876	2.375862837368256	2.7010240434587747	1.6374716672019871	6.017903159583932	1.0111371816584456	4.018671393038084	3.018118848731163	3.0179546294167054
HMR_3807	3.983060300496772	3.981400437323975	3.981173058807153	3.9831057762001385	3.9814042336038935	3.9803090204432303	3.9814686508790214	3.981377699472227	3.9792630792658494	3.9778907036743965	3.987886388958629	3.984727359670768	3.987049584933482	3.9863784355728535	3.979878178156244	3.9876816098974066	3.9911743063272014	3.984779732206862	3.98866763061154	3.9812612645871472	3.988238348653447	3.9824463785013653	3.9883877514533257	3.989951862842936	3.9857381179866778	3.984649650191182	3.9921267062392753	3.9876078932782697	3.9872476035116655	3.9919858796542114	3.9811332672142608	3.9862175684234527	3.991342762316044	3.986162218042705	3.9814021841099714	3.982550501246126	3.9810518220842885	3.98148878029039	3.9817168092736965	3.982437939167215	3.9885054756145766	3.9819205217468436	3.9827304964115298	3.9821820809595634	3.9820968404160713	3.9888628183415538	3.981328606961916	3.981881151268837	3.9820453705832946
HMR_3809	0.0	0.0	0.0	0.0	0.0	0.0	0.0	0.0	0.0	0.0	0.0	0.0	0.0	0.0	0.0	0.0	0.0	0.0	0.0	0.0	0.0	0.0	0.0	0.0	0.0	4.440892098500626e-16	0.0	0.0	0.0	0.0	0.0	0.0	0.0	0.0	0.0	0.0	0.0	0.0	0.0	0.0	0.0	0.0	0.0	-2.664535259100376e-15	0.0	0.0	0.0	0.0	0.0
HMR_3816	1.983060300496772	1.9814004373239744	1.9811730588071528	1.9831057762001385	0.0	1.9803090204432297	1.1442442394513872	1.9813776994722267	1.9792630792658497	1.977890703674396	1.9878863889586285	0.984727359670768	0.0	0.0	0.0	0.0	2.991174306327176	0.9847797322068621	2.0	0.0	2.0	0.9824463785013644	1.9999999999999964	0.0	0.0	1.98464965019118	0.9921267062392654	1.9876078932782701	1.9872476035116653	0.0	1.9811332672142608	0.4545300855723362	0.0	0.9861622180427048	0.9814021841099718	1.9825505012461264	0.9810518220842884	1.9814887802903904	1.9817168092736963	1.9824379391672151	2.0	0.9819205217468436	0.0	1.4687758989508488	0.0	0.0	0.9813286069619158	0.981881151268837	0.9820453705832946
HMR_3819	0.0	0.0	0.0	0.0	0.0	0.0	0.0	0.0	0.0	0.0	0.0	0.0	0.0	0.0	0.0	0.0	0.0	0.0	0.0	0.0	0.0	0.0	0.0	0.0	0.0	0.0	0.0	0.0	0.0	0.0	0.0	0.0	0.0	0.0	0.0	0.0	0.0	0.0	0.0	0.0	0.0	0.0	0.0	0.0	0.0	0.0	0.0	0.0	0.0
HMR_3820	-4.0	-3.981400437323975	-3.981173058807153	-3.9831057762001385	-3.9814042336038935	-3.9803090204432303	-3.9814686508790214	-3.981377699472227	-3.9792630792658494	-3.9778907036743965	-3.987886388958629	-3.984727359670768	-4.2562818981584485	-3.9863784355728535	-3.979878178156244	-3.9876816098974066	-6.000000000000019	-3.984779732206862	-3.98866763061154	-6.3708297113280645	-2.23275688980522	-4.347376930710008	-2.229800287028829	-3.989951862842936	-4.000000000000008	-3.984649650191182	-4.155808339685922	-3.9876078932782697	-3.9872476035116655	-4.393284003355697	-3.9811332672142608	-3.9862175684234447	-6.171322177324583	-4.0	-4.90884202589245	-4.345316396392394	-7.000000000000001	-4.271615692743389	-6.361814721741599	-4.780860986915773	-2.2274705878379892	-6.357783359115099	-6.683754539870304	-5.619653748161548	-10.0	-5.0	-8.0	-7.0	-7.0
HMR_3832	0.0	0.0	0.0	0.0	0.0	0.0	0.0	0.0	0.0	0.0	0.0	0.0	0.0	0.0	0.0	0.0	0.0	0.0	0.0	0.0	0.0	0.0	0.0	0.0	0.0	0.0	0.0	0.0	0.0	0.0	0.0	0.0	0.0	0.0	0.0	0.0	0.0	0.0	0.0	0.0	0.0	0.0	0.0	0.0	0.0	0.0	0.0	0.0	0.0
HMR_3833	0.0	0.0	0.0	0.0	0.0	0.0	0.0	0.0	0.0	0.0	0.0	0.0	0.0	1.3679637491448194e-16	0.0	0.0	0.0	0.0	0.0	0.0	0.0	0.0	0.0	0.0	0.0	0.0	0.0	0.0	0.0	0.0	0.0	0.0	0.0	0.0	0.0	0.0	0.0	0.0	0.0	0.0	0.0	0.0	0.0	0.0	0.0	0.0	0.0	0.0	0.0
HMR_3835	0.0	0.0	0.0	0.0	0.0	0.0	0.0	0.0	0.0	0.0	0.0	0.0	0.0	0.0	0.0	0.0	0.0	0.0	0.0	0.0	0.0	0.0	0.0	0.0	0.0	0.0	0.0	0.0	0.0	0.0	0.0	0.0	0.0	0.0	0.0	0.0	0.0	0.0	0.0	0.0	0.0	0.0	0.0	0.0	0.0	0.0	0.0	0.0	0.0
HMR_3837	0.0	0.0	0.0	0.0	0.0	0.0	0.0	0.0	0.0	0.0	0.0	0.0	0.0	0.0	0.0	0.0	0.0	0.0	0.0	0.0	0.0	0.0	0.0	0.0	0.0	0.0	0.0	0.14830468345775027	0.0	0.0	0.0	0.0	0.0	0.0	0.0	0.0	0.0	0.0	0.0	0.0	0.0	0.0	0.0	0.0	0.0	0.0	0.0	0.0	0.0
HMR_3838	4.0	3.981400437323975	3.981173058807153	3.9831057762001385	0.0	-1.6103258782449692	0.0	0.9420784531077088	0.0	0.0	2.239721986924032	2.302237513883756	4.256281898158449	2.269563590768786	0.0	2.9628149340607965	6.0	4.0	5.0	8.0	4.0	5.0	1.2298002870288292	4.0	4.0	5.0	4.155808339685898	3.0	7.0	8.0	4.37336271197056	4.0	7.0	4.0	4.90884202589245	4.345316396392394	7.0	4.271615692743389	6.361814721741599	4.780860986915773	2.2274705878379892	6.357783359115099	6.683754539870304	5.619653748161548	3.905819620222596	2.2203989633456724	6.511594809925032	7.0	7.0
HMR_3895	0.0	0.0	0.0	0.0	0.0	0.0	0.0	0.0	0.0	0.0	0.0	0.0	0.0	0.0	0.0	0.0	0.0	0.0	0.0	0.0	0.0	0.0	0.0	0.0	0.0	0.0	0.0	0.0	0.0	0.0	0.0	0.0	0.0	0.0	0.0	0.0	0.0	0.0	0.0	0.0	0.0	0.0	0.0	0.0	0.0	0.0	0.0	0.0	0.0
HMR_3897	0.0	0.0	0.0	0.0	0.0	0.0	0.0	0.0	0.0	0.0	0.0	0.0	0.0	0.0	0.0	0.0	0.0	0.0	0.0	-2.7755575615628914e-16	0.0	0.0	0.0	0.0	0.0	0.0	2.3820875827418318e-14	0.0	0.0	0.0	0.0	-7.385717348561765e-15	0.0	0.0	0.0	0.0	0.0	0.0	0.0	0.0	0.0	0.0	0.0	0.0	-2.2204460492503127e-15	0.0	0.0	0.0	0.0
HMR_3956	5.0	5.0	5.0	4.0	5.0	5.0	4.0	4.0	5.0	6.0	3.0	3.0	6.0	4.0	6.0	3.0000000000000018	9.0	5.0	3.0	7.0	3.0	5.0	3.0	3.0	5.0	5.0	7.0	5.0	5.0	6.0	5.0	3.0	6.0	5.0	6.0	5.0	6.0	5.0	6.0	4.0	3.0	5.0	5.0	5.0	6.0	3.0	6.0	6.0	5.0
HMR_3993	0.0	0.0	0.0	0.0	0.0	0.0	0.0	0.0	0.0	0.0	0.0	0.0	0.0	0.0	0.0	0.0	0.0	0.0	0.0	0.0	0.0	0.0	0.0	0.0	0.0	0.0	0.0	0.0	0.0	0.0	0.0	0.0	0.0	0.0	0.0	0.0	0.0	0.0	0.0	0.0	0.0	0.0	0.0	0.0	0.0	0.0	0.0	0.0	0.0
HMR_4073	0.0	0.0	0.0	0.0	0.0	0.0	0.0	0.0	0.0	0.0	0.0	0.0	0.0	0.0	0.0	0.0	0.0	0.0	0.0	0.0	0.0	0.0	0.0	0.0	0.0	0.0	0.0	0.0	0.0	0.0	0.0	0.0	0.0	0.0	0.0	0.0	0.0	0.0	0.0	0.0	0.0	0.0	0.0	0.0	0.0	0.0	0.0	0.0	0.0
HMR_4075	0.0	0.0	0.0	0.0	0.0	0.0	0.0	0.0	0.0	0.0	0.0	0.0	0.0	0.0	0.0	0.0	0.0	0.0	0.0	0.0	0.0	0.0	0.0	0.0	0.0	0.0	0.0	0.0	0.0	0.0	0.0	0.0	0.0	0.0	0.0	0.0	0.0	0.0	0.0	0.0	0.0	0.0	0.0	0.0	0.0	0.0	0.0	0.0	0.0
HMR_4077	0.0	0.0	0.0	0.0	0.0	0.0	0.0	0.0	0.0	0.0	0.0	0.0	0.0	0.0	0.0	0.0	0.0	0.0	0.0	0.0	0.0	0.0	0.0	0.0	0.0	0.0	0.0	0.0	0.0	0.0	0.0	0.0	0.0	0.0	0.0	0.0	0.0	0.0	0.0	0.0	0.0	0.0	0.0	0.0	0.0	0.0	0.0	0.0	0.0
HMR_4190	0.0	0.0	0.0	0.0	0.0	0.0	0.0	0.0	0.0	0.0	0.0	0.0	0.0	0.0	0.0	0.0	0.0	0.0	0.0	0.0	0.0	0.0	0.0	0.0	0.0	0.0	0.0	0.0	0.0	0.0	0.0	0.0	0.0	0.0	0.0	0.0	0.0	0.0	0.0	0.0	0.0	0.0	0.0	0.0	0.0	0.0	0.0	0.0	0.0
HMR_4191	0.0	0.0	0.0	0.0	0.0	0.0	0.0	0.0	0.0	0.0	0.0	0.0	0.0	0.0	0.0	0.0	0.0	0.0	0.0	0.0	0.0	0.0	0.0	0.0	0.0	0.0	0.0	0.0	0.0	0.0	0.0	0.0	0.0	0.0	0.0	0.0	0.0	0.0	0.0	0.0	0.0	0.0	0.0	0.0	0.0	0.0	0.0	0.0	0.0
HMR_4212	0.0	0.0	0.0	0.0	0.0	0.0	0.0	0.0	0.0	0.0	0.0	0.0	0.0	0.0	0.0	0.0	0.0	0.0	0.0	0.0	0.0	0.0	0.0	0.0	0.0	0.0	0.0	0.0	0.0	0.0	0.0	0.0	0.0	0.0	0.0	0.0	0.0	0.0	0.0	0.0	0.0	0.0	0.0	0.0	0.0	0.0	0.0	0.0	0.0
HMR_4422	0.0	0.0	0.0	0.0	0.0	0.0	0.0	0.0	0.0	0.0	0.0	0.0	0.0	0.0	0.0	0.0	0.0	0.0	0.0	0.0	0.0	0.0	0.0	0.0	0.0	0.0	0.0	0.0	0.0	0.0	0.0	0.0	0.0	0.0	0.0	0.0	0.0	0.0	0.0	0.0	0.0	0.0	0.0	0.0	0.0	0.0	0.0	0.0	0.0
HMR_4423	0.0	0.0	0.0	0.0	0.0	0.0	0.0	0.0	0.0	0.0	1.5777218104420226e-30	0.0	0.0	0.0	0.0	0.0	0.0	0.0	0.0	0.0	0.0	0.0	0.0	0.0	0.0	0.0	0.0	0.0	0.0	0.0	0.0	0.0	0.0	0.0	0.0	0.0	0.0	0.0	0.0	0.0	0.0	0.0	0.0	0.0	0.0	0.0	0.0	0.0	0.0
HMR_4424	0.0	0.0	0.0	0.0	0.0	0.0	0.0	0.0	0.0	0.0	0.0	0.0	0.0	0.0	0.0	0.0	0.0	0.0	0.0	0.0	0.0	0.0	0.0	0.0	0.0	0.0	0.0	0.0	0.0	0.0	0.0	0.0	0.0	0.0	0.0	0.0	0.0	0.0	0.0	0.0	0.0	0.0	0.0	0.0	0.0	0.0	0.0	0.0	0.0
HMR_4583	2.0	2.0	2.0	2.0	2.0	2.0	2.0	2.0	2.0	2.0	2.0	2.0	1.0129504150665178	0.013621564427145929	2.0	2.0	1.999999999999973	2.0	2.0	2.0	0.1970290878283706	2.0	1.940555618724572	0.2186791954971582	2.0	2.0	2.0	2.0	2.0	2.0	2.0	0.4683125171489007	2.0	2.0	2.0	2.0	2.0	2.0	2.0	2.0	0.01149452438542342	2.0	2.0	1.4865938179912823	1.0179031595839292	0.01113718165844096	2.0	2.0	2.0
HMR_4605	76.90185450562498	84.18619729610901	85.22514836329863	57.89406429218704	62.55354740427124	95.37316241861907	66.5412376217147	74.61653947595279	99.0139638003167	97.78743207023443	47.97657876798149	31.61483709545933	30.87322225250673	43.866652053502655	100.20121821843756	18.708208035942487	25.0	25.0	25.0	25.0	25.0	25.0	25.0	25.0	25.0	25.0	0.0	0.0	0.0	0.0	0.0	0.0	0.0	0.0	-1.5475310067910173e-14	2.0000000000000067	0.0	0.0	0.0	0.0	0.0	0.0	0.0	0.0	0.0	18.0	18.0	18.0	18.0
HMR_4606	0.0	0.0	0.0	0.0	0.0	0.0	0.0	0.0	0.0	0.0	0.0	0.0	0.0	0.0	0.0	0.0	0.0	0.0	0.0	0.0	0.0	0.0	0.0	0.0	0.0	0.0	0.0	0.0	0.0	0.0	0.0	0.0	0.0	0.0	0.0	0.0	0.0	0.0	0.0	0.0	0.0	0.0	0.0	0.0	0.0	0.0	0.0	0.0	0.0
HMR_4607	0.0	0.0	0.0	0.0	0.0	0.0	0.0	0.0	0.0	0.0	0.0	0.0	0.0	0.0	0.0	0.0	0.0	0.0	0.0	0.0	0.0	0.0	0.0	0.0	0.0	0.0	0.0	0.0	0.0	0.0	0.0	0.0	0.0	0.0	0.0	0.0	0.0	0.0	0.0	0.0	0.0	0.0	0.0	0.0	0.0	0.0	0.0	0.0	0.0
HMR_4776	5.66477226246247	5.613324881208945	5.608597801517121	5.648777978897611	1.6319995702665826	0.0	1.633274354237473	2.5735529268751782	1.5383735273745565	0.0	4.0000000000001545	4.0	5.9999999999999964	4.0	1.6017997361446294	4.719040477293706	7.825344167316913	4.505079216130348	4.0	8.0	4.000000000000002	5.999999999999997	0.0	4.0	5.7177648612097585	5.680874306606157	6.0	4.903071413596186	3.043677285947098	6.234688779670763	0.0	4.0	8.0	5.72615757810826	6.540801037752942	6.000000000000001	8.625025531773222	5.9052883974373795	8.000000000000012	6.433317046224872	4.0	8.000000000000005	8.3420001530669	7.2670465082034434	5.551525514772237	4.000000000000027	8.142097768750308	8.641437519846482	8.644687333648351
HMR_4777	0.0	0.0	0.0	0.0	0.0	0.0	0.0	0.0	0.0	0.0	0.0	0.0	0.0	0.0	0.0	0.0	0.0	0.761032499640782	0.0	0.0	0.0	0.0	0.0	0.0	0.0	0.0	0.0	0.0	0.0	0.0	0.0	0.0	0.0	0.0	0.0	0.0	0.0	0.0	0.0	0.0	0.0	0.0	0.0	0.0	0.0	0.0	0.0	0.0	0.0
HMR_4778	0.0	0.0	0.0	5.648777978897611	1.6319995702665826	0.0	0.0	0.0	0.0	0.0	0.0	0.0	0.0	0.0	1.6017997361446294	4.719040477293706	7.0	4.505079216130348	0.0	0.0	3.4898510868330535	5.999999999999997	0.0	1.2131334908510638	3.631922154008069	0.0	0.0	0.0	0.0	0.0	0.0	3.696883013472732	0.0	0.0	0.0	0.0	0.0	0.0	0.0	0.0	0.0	0.0	0.0	0.0	0.0	0.0	0.0	0.0	0.0
HMR_4779	0.0	0.0	0.0	0.0	0.0	0.0	0.0	0.0	0.0	0.0	0.0	0.0	0.0	0.0	0.0	0.0	0.0	0.761032499640782	0.0	0.0	0.0	0.0	0.0	0.0	0.0	0.0	0.0	0.0	0.0	0.0	0.0	0.0	0.0	0.0	0.0	0.0	0.0	0.0	0.0	0.0	0.0	0.0	0.0	0.0	0.0	0.0	0.0	0.0	0.0
HMR_4780	0.0	0.0	0.0	0.0	0.0	0.0	0.0	0.0	1.5383735273745565	0.0	4.0000000000001545	4.0	5.9999999999999964	4.0	0.0	0.0	0.0	0.0	0.0	8.0	0.0	0.0	0.0	0.0	0.0	0.0	6.0	4.903071413596186	3.043677285947098	6.234688779670763	0.0	0.3031169865272681	8.0	5.72615757810826	6.540801037752942	6.000000000000001	8.625025531773197	5.9052883974373795	8.000000000000012	6.433317046224872	4.0	8.000000000000005	8.3420001530669	7.2670465082034434	0.0	0.0	0.0	0.0	0.0
HMR_4781	0.0	0.0	0.0	0.0	0.0	0.0	0.0	0.0	0.0	0.0	0.0	0.0	0.0	0.0	0.0	0.0	0.0	0.0	0.0	0.0	0.0	0.0	0.0	0.0	0.0	0.0	0.0	0.0	0.0	0.0	0.0	0.0	0.0	0.0	0.0	0.0	0.0	0.0	0.0	0.0	0.0	0.0	0.0	0.0	0.0	0.0	0.0	0.0	0.0
HMR_4782	5.66477226246247	5.613324881208945	5.608597801517121	0.0	0.0	0.0	1.633274354237473	2.5735529268751782	0.0	0.0	0.0	0.0	0.0	0.0	0.0	0.0	0.8253441673169029	0.0	4.0	0.0	0.5101489131669483	0.0	0.0	2.786866509148936	2.0858427072016923	5.680874306606157	0.0	0.0	0.0	0.0	0.0	0.0	0.0	0.0	0.0	0.0	0.0	0.0	0.0	0.0	0.0	0.0	0.0	0.0	5.551525514772237	4.000000000000027	8.142097768750308	8.641437519846482	8.644687333648351
HMR_4783	0.0	0.0	0.0	0.0	0.0	0.0	0.0	0.0	0.0	0.0	0.0	0.0	0.0	0.0	0.0	0.0	0.0	0.0	0.0	0.0	0.0	0.0	0.0	0.0	0.0	0.0	0.0	0.0	0.0	0.0	0.0	0.0	0.0	0.0	0.0	0.0	0.0	0.0	0.0	0.0	0.0	0.0	0.0	0.0	0.0	0.0	0.0	0.0	0.0
HMR_4784	0.0	0.0	0.0	0.64877797889761	0.0	0.0	0.0	0.0	0.0	0.0	0.0	0.0	0.0	0.0	0.0	0.0	0.0	0.0	0.0	0.0	0.0	0.0	0.0	4.0	0.0	0.0	0.0	0.0	0.0	0.0	0.0	0.0	0.0	0.0	0.0	0.0	0.0	0.0	0.0	0.0	0.0	0.0	0.3420001530669001	0.2670465082034431	0.0	0.0	0.14209776875030686	1.6414375198464817	0.6446873336483511
HMR_4785	6.0	8.0	10.0	5.0	1.6319995702665826	0.0	1.633274354237473	2.5735529268751782	1.5383735273745565	0.0	4.0000000000001545	4.0	5.9999999999999964	4.0	1.6017997361446294	4.719040477293706	7.825344167316913	5.26611171577113	4.0	8.0	4.000000000000002	5.999999999999997	0.0	0.0	5.7177648612097585	8.0	8.0	6.0	7.0	11.0	7.0	5.0	10.0	7.0	10.0	8.0	9.0	9.0	10.0	9.0	5.0	10.0	8.0	7.0	5.551525514772237	4.000000000000027	8.0	7.0	8.0
HMR_4786	5.66477226246247	5.613324881208945	5.608597801517121	5.648777978897611	1.6319995702665826	0.0	1.633274354237473	2.5735529268751782	1.5383735273745565	0.0	4.0000000000001545	4.0	5.9999999999999964	4.0	1.6017997361446294	4.719040477293706	7.825344167316913	5.26611171577113	4.0	8.0	4.000000000000002	5.999999999999997	0.0	4.0	5.7177648612097585	5.680874306606157	6.0	4.903071413596186	3.043677285947098	6.234688779670763	0.0	4.0	8.0	5.72615757810826	6.540801037752942	6.000000000000001	8.625025531773222	5.9052883974373795	8.000000000000012	6.433317046224872	4.0	8.000000000000005	8.3420001530669	7.2670465082034434	5.551525514772237	4.000000000000027	8.142097768750308	8.641437519846482	8.644687333648351
HMR_4787	5.66477226246247	5.613324881208945	5.608597801517121	5.648777978897611	1.6319995702665826	0.0	1.633274354237473	2.5735529268751782	1.5383735273745565	0.0	4.0000000000001545	4.0	5.9999999999999964	4.0	1.6017997361446294	4.719040477293706	7.825344167316913	5.26611171577113	4.0	8.0	4.000000000000002	5.999999999999997	0.0	4.0	5.7177648612097585	5.680874306606157	6.0	4.903071413596186	3.043677285947098	6.234688779670763	0.0	4.0	8.0	5.72615757810826	6.540801037752942	6.000000000000001	8.625025531773222	5.9052883974373795	8.000000000000012	6.433317046224872	4.0	8.000000000000005	8.3420001530669	7.2670465082034434	5.551525514772237	4.000000000000027	8.142097768750308	8.641437519846482	8.644687333648351
HMR_5384	0.0	0.0	0.0	0.0	0.0	0.0	0.0	0.0	0.0	0.0	0.0	0.0	0.0	0.0	0.0	0.0	0.0	0.0	0.0	0.0	0.0	0.0	0.0	0.0	0.0	0.0	0.0	0.0	0.0	0.0	0.0	0.0	0.0	0.0	0.0	0.0	0.0	0.0	0.0	0.0	0.0	0.0	0.0	0.0	0.0	0.0	0.0	0.0	0.0
HMR_6929	0.0	0.0	0.0	0.0	0.0	0.0	0.0	0.0	0.0	0.0	0.0	0.0	0.0	0.0	0.0	0.0	0.0	0.0	0.0	0.0	0.0	0.0	0.0	0.0	0.0	0.0	0.0	0.0	0.0	0.0	0.0	0.0	0.0	0.0	0.0	0.0	0.0	0.0	0.0	0.0	0.0	0.0	0.0	0.0	0.0	0.0	0.0	0.0	0.0
HMR_6930	0.0	0.0	0.0	0.0	0.0	0.0	0.0	0.0	0.0	0.0	0.0	0.0	0.0	0.0	0.0	0.0	0.0	0.0	0.0	0.0	0.0	0.0	0.0	0.0	0.0	0.0	0.0	0.0	0.0	0.0	0.0	0.0	0.0	0.0	0.0	0.0	0.0	0.0	0.0	0.0	0.0	0.0	0.0	0.0	0.0	0.0	0.0	0.0	0.0
HMR_6931	0.0	0.0	0.0	0.0	0.0	0.0	0.0	0.0	0.0	0.0	0.0	0.0	0.0	0.0	0.0	0.0	0.0	0.0	0.0	0.0	0.0	0.0	0.0	0.0	0.0	0.0	0.0	0.0	0.0	0.0	0.0	0.0	0.0	0.0	0.0	0.0	0.0	0.0	0.0	0.0	0.0	0.0	0.0	0.0	0.0	0.0	0.0	0.0	0.0
HMR_6932	0.0	0.0	0.0	0.0	0.0	0.0	0.0	0.0	0.0	0.0	0.0	0.0	0.0	0.0	0.0	0.0	0.0	0.0	0.0	0.0	0.0	0.0	0.0	0.0	0.0	0.0	0.0	0.0	0.0	0.0	0.0	0.0	0.0	0.0	0.0	0.0	0.0	0.0	0.0	0.0	0.0	0.0	0.0	0.0	0.0	0.0	0.0	0.0	0.0
HMR_6933	0.0	0.0	0.0	0.0	0.0	0.0	0.0	0.0	0.0	0.0	0.0	0.0	0.0	0.0	0.0	0.0	0.0	0.0	0.0	0.0	0.0	0.0	0.0	0.0	0.0	0.0	0.0	0.0	0.0	0.0	0.0	0.0	0.0	0.0	0.0	0.0	0.0	0.0	0.0	0.0	0.0	0.0	0.0	0.0	0.0	0.0	0.0	0.0	0.0
HMR_6934	0.0	0.0	0.0	0.0	0.0	0.0	0.0	0.0	0.0	0.0	0.0	0.0	0.0	0.0	0.0	0.0	0.0	0.0	0.0	0.0	0.0	0.0	0.0	0.0	0.0	0.0	0.0	0.0	0.0	0.0	0.0	0.0	0.0	0.0	0.0	0.0	0.0	0.0	0.0	0.0	0.0	0.0	0.0	0.0	0.0	0.0	0.0	0.0	0.0
HMR_6935	0.0	0.0	0.0	0.0	0.0	0.0	0.0	0.0	0.0	0.0	0.0	0.0	0.0	0.0	0.0	0.0	0.0	0.0	0.0	0.0	0.0	0.0	0.0	0.0	0.0	0.0	0.0	0.0	0.0	0.0	0.0	0.0	0.0	0.0	0.0	0.0	0.0	0.0	0.0	0.0	0.0	0.0	0.0	0.0	0.0	0.0	0.0	0.0	0.0
HMR_6936	0.0	0.0	0.0	0.0	0.0	0.0	0.0	0.0	0.0	0.0	0.0	0.0	0.0	0.0	0.0	0.0	0.0	0.0	0.0	0.0	0.0	0.0	0.0	0.0	0.0	0.0	0.0	0.0	0.0	0.0	0.0	0.0	0.0	0.0	0.0	0.0	0.0	0.0	0.0	0.0	0.0	0.0	0.0	0.0	0.0	0.0	0.0	0.0	0.0
HMR_6938	0.0	0.0	0.0	0.0	0.0	0.0	0.0	0.0	0.0	0.0	0.0	0.0	0.0	0.0	0.0	0.0	0.0	0.0	0.0	0.0	0.0	0.0	0.0	0.0	0.0	0.0	0.0	0.0	0.0	0.0	0.0	0.0	0.0	0.0	0.0	0.0	0.0	0.0	0.0	0.0	0.0	0.0	0.0	0.0	0.0	0.0	0.0	0.0	0.0
HMR_6939	0.0	0.0	0.0	0.0	0.0	0.0	0.0	0.0	0.0	0.0	0.0	0.0	0.0	0.0	0.0	0.0	0.0	0.0	0.0	0.0	0.0	0.0	0.0	0.0	0.0	0.0	0.0	0.0	0.0	0.0	0.0	0.0	0.0	0.0	0.0	0.0	0.0	0.0	0.0	0.0	0.0	0.0	0.0	0.0	0.0	0.0	0.0	0.0	0.0
HMR_6940	0.0	0.0	0.0	0.0	0.0	0.0	0.0	0.0	0.0	0.0	0.0	0.0	0.0	0.0	0.0	0.0	0.0	0.0	0.0	0.0	0.0	0.0	0.0	0.0	0.0	0.0	0.0	0.0	0.0	0.0	0.0	0.0	0.0	0.0	0.0	0.0	0.0	0.0	0.0	0.0	0.0	0.0	0.0	0.0	0.0	0.0	0.0	0.0	0.0
HMR_6941	0.0	0.0	0.0	0.0	0.0	0.0	0.0	0.0	0.0	0.0	0.0	0.0	0.0	0.0	0.0	0.0	0.0	0.0	0.0	0.0	0.0	0.0	0.0	0.0	0.0	0.0	0.0	0.0	0.0	0.0	0.0	0.0	0.0	0.0	0.0	0.0	0.0	0.0	0.0	0.0	0.0	0.0	0.0	0.0	0.0	0.0	0.0	0.0	0.0
HMR_6942	0.0	0.0	0.0	0.0	0.0	0.0	0.0	0.0	0.0	0.0	0.0	0.0	0.0	0.0	0.0	0.0	0.0	0.0	0.0	0.0	0.0	0.0	0.0	0.0	0.0	0.0	0.0	0.0	0.0	0.0	0.0	0.0	0.0	0.0	0.0	0.0	0.0	0.0	0.0	0.0	0.0	0.0	0.0	0.0	0.0	0.0	0.0	0.0	0.0
HMR_6943	0.0	0.0	0.0	0.0	0.0	0.0	0.0	0.0	0.0	0.0	0.0	0.0	0.0	0.0	0.0	0.0	0.0	0.0	0.0	0.0	0.0	0.0	0.0	0.0	0.0	0.0	0.0	0.0	0.0	0.0	0.0	0.0	0.0	0.0	0.0	0.0	0.0	0.0	0.0	0.0	0.0	0.0	0.0	0.0	0.0	0.0	0.0	0.0	0.0
HMR_6944	0.0	0.0	0.0	0.0	0.0	0.0	0.0	0.0	0.0	0.0	0.0	0.0	0.0	0.0	0.0	0.0	0.0	0.0	0.0	0.0	0.0	0.0	0.0	0.0	0.0	0.0	0.0	0.0	0.0	0.0	0.0	0.0	0.0	0.0	0.0	0.0	0.0	0.0	0.0	0.0	0.0	0.0	0.0	0.0	0.0	0.0	0.0	0.0	0.0
HMR_6945	0.0	0.0	0.0	0.0	0.0	0.0	0.0	0.0	0.0	0.0	0.0	0.0	0.0	0.0	0.0	0.0	0.0	0.0	0.0	0.0	0.0	0.0	0.0	0.0	0.0	0.0	0.0	0.0	0.0	0.0	0.0	0.0	0.0	0.0	0.0	0.0	0.0	0.0	0.0	0.0	0.0	0.0	0.0	0.0	0.0	0.0	0.0	0.0	0.0
HMR_6946	0.0	0.0	0.0	0.0	0.0	0.0	0.0	0.0	0.0	0.0	0.0	0.0	0.0	0.0	0.0	0.0	0.0	0.0	0.0	0.0	0.0	0.0	0.0	0.0	0.0	0.0	0.0	0.0	0.0	0.0	0.0	0.0	0.0	0.0	0.0	0.0	0.0	0.0	0.0	0.0	0.0	0.0	0.0	0.0	0.0	0.0	0.0	0.0	0.0
HMR_6947	0.0	0.0	0.0	0.0	0.0	0.0	0.0	0.0	0.0	0.0	0.0	0.0	0.0	0.0	0.0	0.0	0.0	0.0	0.0	0.0	0.0	0.0	0.0	0.0	0.0	0.0	0.0	0.0	0.0	0.0	0.0	0.0	0.0	0.0	0.0	0.0	0.0	0.0	0.0	0.0	0.0	0.0	0.0	0.0	0.0	0.0	0.0	0.0	0.0
HMR_6948	0.0	0.0	0.0	0.0	0.0	0.0	0.0	0.0	0.0	0.0	0.0	0.0	0.0	0.0	0.0	0.0	0.0	0.0	0.0	0.0	0.0	0.0	0.0	0.0	0.0	0.0	0.0	0.0	0.0	0.0	0.0	0.0	0.0	0.0	0.0	0.0	0.0	0.0	0.0	0.0	0.0	0.0	0.0	0.0	0.0	0.0	0.0	0.0	0.0
HMR_6949	0.0	0.0	0.0	0.0	0.0	0.0	0.0	0.0	0.0	0.0	0.0	0.0	0.0	0.0	0.0	0.0	0.0	0.0	0.0	0.0	0.0	0.0	0.0	0.0	0.0	0.0	0.0	0.0	0.0	0.0	0.0	0.0	0.0	0.0	0.0	0.0	0.0	0.0	0.0	0.0	0.0	0.0	0.0	0.0	0.0	0.0	0.0	0.0	0.0
HMR_6950	0.0	0.0	0.0	0.0	0.0	0.0	0.0	0.0	0.0	0.0	0.0	0.0	0.0	0.0	0.0	0.0	0.0	0.0	0.0	0.0	0.0	0.0	0.0	0.0	0.0	0.0	0.0	0.0	0.0	0.0	0.0	0.0	0.0	0.0	0.0	0.0	0.0	0.0	0.0	0.0	0.0	0.0	0.0	0.0	0.0	0.0	0.0	0.0	0.0
HMR_6951	0.0	0.0	0.0	0.0	0.0	0.0	0.0	0.0	0.0	0.0	0.0	0.0	0.0	0.0	0.0	0.0	0.0	0.0	0.0	0.0	0.0	0.0	0.0	0.0	0.0	0.0	0.0	0.0	0.0	0.0	0.0	0.0	0.0	0.0	0.0	0.0	0.0	0.0	0.0	0.0	0.0	0.0	0.0	0.0	0.0	0.0	0.0	0.0	0.0
HMR_6952	0.0	0.0	0.0	0.0	0.0	0.0	0.0	0.0	0.0	0.0	0.0	0.0	0.0	0.0	0.0	0.0	0.0	0.0	0.0	0.0	0.0	0.0	0.0	0.0	0.0	0.0	0.0	0.0	0.0	0.0	0.0	0.0	0.0	0.0	0.0	0.0	0.0	0.0	0.0	0.0	0.0	0.0	0.0	0.0	0.0	0.0	0.0	0.0	0.0
HMR_6953	0.0	0.0	0.0	0.0	0.0	0.0	0.0	0.0	0.0	0.0	0.0	0.0	0.0	0.0	0.0	0.0	0.0	0.0	0.0	0.0	0.0	0.0	0.0	0.0	0.0	0.0	0.0	0.0	0.0	0.0	0.0	0.0	0.0	0.0	0.0	0.0	0.0	0.0	0.0	0.0	0.0	0.0	0.0	0.0	0.0	0.0	0.0	0.0	0.0
HMR_6954	0.0	0.0	0.0	0.0	0.0	0.0	0.0	0.0	0.0	0.0	0.0	0.0	0.0	0.0	0.0	0.0	0.0	0.0	0.0	0.0	0.0	0.0	0.0	0.0	0.0	0.0	0.0	0.0	0.0	0.0	0.0	0.0	0.0	0.0	0.0	0.0	0.0	0.0	0.0	0.0	0.0	0.0	0.0	0.0	0.0	0.0	0.0	0.0	0.0
HMR_6955	0.0	0.0	0.0	0.0	0.0	0.0	0.0	0.0	0.0	0.0	0.0	0.0	0.0	0.0	0.0	0.0	0.0	0.0	0.0	0.0	0.0	0.0	0.0	0.0	0.0	0.0	0.0	0.0	0.0	0.0	0.0	0.0	0.0	0.0	0.0	0.0	0.0	0.0	0.0	0.0	0.0	0.0	0.0	0.0	0.0	0.0	0.0	0.0	0.0
HMR_6956	0.0	0.0	0.0	0.0	0.0	0.0	0.0	0.0	0.0	0.0	0.0	0.0	0.0	0.0	0.0	0.0	0.0	0.0	0.0	0.0	0.0	0.0	0.0	0.0	0.0	0.0	0.0	0.0	0.0	0.0	0.0	0.0	0.0	0.0	0.0	0.0	0.0	0.0	0.0	0.0	0.0	0.0	0.0	0.0	0.0	0.0	0.0	0.0	0.0
HMR_6957	0.0	0.0	0.0	0.0	0.0	0.0	0.0	0.0	0.0	0.0	0.0	0.0	0.0	0.0	0.0	0.0	0.0	0.0	0.0	0.0	0.0	0.0	0.0	0.0	0.0	0.0	0.0	0.0	0.0	0.0	0.0	0.0	0.0	0.0	0.0	0.0	0.0	0.0	0.0	0.0	0.0	0.0	0.0	0.0	0.0	0.0	0.0	0.0	0.0
HMR_6958	0.0	0.0	0.0	0.0	0.0	0.0	0.0	0.0	0.0	0.0	0.0	0.0	0.0	0.0	0.0	0.0	0.0	0.0	0.0	0.0	0.0	0.0	0.0	0.0	0.0	0.0	0.0	0.0	0.0	0.0	0.0	0.0	0.0	0.0	0.0	0.0	0.0	0.0	0.0	0.0	0.0	0.0	0.0	0.0	0.0	0.0	0.0	0.0	0.0
HMR_6959	0.0	0.0	0.0	0.0	0.0	0.0	0.0	0.0	0.0	0.0	0.0	0.0	0.0	0.0	0.0	0.0	0.0	0.0	0.0	0.0	0.0	0.0	0.0	0.0	0.0	0.0	0.0	0.0	0.0	0.0	0.0	0.0	0.0	0.0	0.0	0.0	0.0	0.0	0.0	0.0	0.0	0.0	0.0	0.0	0.0	0.0	0.0	0.0	0.0
HMR_6960	0.0	0.0	0.0	0.0	0.0	0.0	0.0	0.0	0.0	0.0	0.0	0.0	0.0	0.0	0.0	0.0	0.0	0.0	0.0	0.0	0.0	0.0	0.0	0.0	0.0	0.0	0.0	0.0	0.0	0.0	0.0	0.0	0.0	0.0	0.0	0.0	0.0	0.0	0.0	0.0	0.0	0.0	0.0	0.0	0.0	0.0	0.0	0.0	0.0
HMR_6961	0.0	0.0	0.0	0.0	0.0	0.0	0.0	0.0	0.0	0.0	0.0	0.0	0.0	0.0	0.0	0.0	0.0	0.0	0.0	0.0	0.0	0.0	0.0	0.0	0.0	0.0	0.0	0.0	0.0	0.0	0.0	0.0	0.0	0.0	0.0	0.0	0.0	0.0	0.0	0.0	0.0	0.0	0.0	0.0	0.0	0.0	0.0	0.0	0.0
HMR_6962	0.0	0.0	0.0	0.0	0.0	0.0	0.0	0.0	0.0	0.0	0.0	0.0	0.0	0.0	0.0	0.0	0.0	0.0	0.0	0.0	0.0	0.0	0.0	0.0	0.0	0.0	0.0	0.0	0.0	0.0	0.0	0.0	0.0	0.0	0.0	0.0	0.0	0.0	0.0	0.0	0.0	0.0	0.0	0.0	0.0	0.0	0.0	0.0	0.0
HMR_6963	0.0	0.0	0.0	0.0	0.0	0.0	0.0	0.0	0.0	0.0	0.0	0.0	0.0	0.0	0.0	0.0	0.0	0.0	0.0	0.0	0.0	0.0	0.0	0.0	0.0	0.0	0.0	0.0	0.0	0.0	0.0	0.0	0.0	0.0	0.0	0.0	0.0	0.0	0.0	0.0	0.0	0.0	0.0	0.0	0.0	0.0	0.0	0.0	0.0
HMR_6964	0.0	0.0	0.0	0.0	0.0	0.0	0.0	0.0	0.0	0.0	0.0	0.0	0.0	0.0	0.0	0.0	0.0	0.0	0.0	0.0	0.0	0.0	0.0	0.0	0.0	0.0	0.0	0.0	0.0	0.0	0.0	0.0	0.0	0.0	0.0	0.0	0.0	0.0	0.0	0.0	0.0	0.0	0.0	0.0	0.0	0.0	0.0	0.0	0.0
HMR_6965	0.0	0.0	0.0	0.0	0.0	0.0	0.0	0.0	0.0	0.0	0.0	0.0	0.0	0.0	0.0	0.0	0.0	0.0	0.0	0.0	0.0	0.0	0.0	0.0	0.0	0.0	0.0	0.0	0.0	0.0	0.0	0.0	0.0	0.0	0.0	0.0	0.0	0.0	0.0	0.0	0.0	0.0	0.0	0.0	0.0	0.0	0.0	0.0	0.0
HMR_6966	0.0	0.0	0.0	0.0	0.0	0.0	0.0	0.0	0.0	0.0	0.0	0.0	0.0	0.0	0.0	0.0	0.0	0.0	0.0	0.0	0.0	0.0	0.0	0.0	0.0	0.0	0.0	0.0	0.0	0.0	0.0	0.0	0.0	0.0	0.0	0.0	0.0	0.0	0.0	0.0	0.0	0.0	0.0	0.0	0.0	0.0	0.0	0.0	0.0
HMR_6967	0.0	0.0	0.0	0.0	0.0	0.0	0.0	0.0	0.0	0.0	0.0	0.0	0.0	0.0	0.0	0.0	0.0	0.0	0.0	0.0	0.0	0.0	0.0	0.0	0.0	0.0	0.0	0.0	0.0	0.0	0.0	0.0	0.0	0.0	0.0	0.0	0.0	0.0	0.0	0.0	0.0	0.0	0.0	0.0	0.0	0.0	0.0	0.0	0.0
HMR_6973	0.0	0.0	0.0	0.0	0.0	0.0	0.0	0.0	0.0	0.0	0.0	0.0	0.0	0.0	0.0	0.0	0.0	0.0	0.0	0.0	0.0	0.0	0.0	0.0	0.0	0.0	0.0	0.0	0.0	0.0	0.0	0.0	0.0	0.0	0.0	0.0	0.0	0.0	0.0	0.0	0.0	0.0	0.0	0.0	0.0	0.0	0.0	0.0	0.0
HMR_8096	-0.3352277375375303	-2.3866751187910547	-4.391402198482878	0.0	0.0	0.0	0.0	0.0	0.0	0.0	0.0	0.0	0.0	0.0	0.0	0.0	0.0	0.0	0.0	0.0	0.0	0.0	0.0	0.0	0.0	-2.3191256933938416	-2.0	-1.0969285864038127	-3.9563227140529014	-4.765311220329238	-7.0	-1.0	-2.0	-1.2738424218917404	-3.4591989622470587	-1.9999999999999991	-0.3749744682267786	-3.0947116025626187	-1.9999999999999856	-2.5666829537751283	-1.0	-1.9999999999999953	0.0	0.0	0.0	0.0	0.0	0.0	0.0
HMR_8097	0.3352277375375303	2.3866751187910547	4.391402198482878	0.0	0.0	0.0	0.0	0.0	0.0	0.0	0.0	0.0	0.0	0.0	0.0	0.0	0.0	0.0	0.0	0.0	0.0	0.0	0.0	0.0	0.0	2.3191256933938416	2.0	1.0969285864038127	3.9563227140529014	4.765311220329238	7.0	1.0	2.0	1.2738424218917404	3.4591989622470587	1.9999999999999991	0.3749744682267786	3.0947116025626187	1.9999999999999856	2.5666829537751283	1.0	1.9999999999999953	0.0	0.0	0.0	0.0	0.0	0.0	0.0
HMR_8098	0.0	0.0	0.0	0.0	0.0	0.0	0.0	0.0	0.0	0.0	0.0	0.0	0.0	0.0	0.0	0.0	0.0	0.0	0.0	0.0	0.0	0.0	0.0	0.0	0.0	0.0	0.0	0.0	0.0	0.0	0.0	0.0	0.0	0.0	0.0	0.0	0.0	0.0	0.0	0.0	0.0	0.0	0.0	0.0	0.0	0.0	0.0	0.0	0.0
HMR_8416	0.0	0.0	0.0	0.0	0.0	0.0	0.0	0.0	0.0	0.0	0.0	0.0	0.0	0.0	0.0	0.0	0.0	0.0	0.0	0.0	0.0	0.0	0.0	0.0	0.0	0.0	0.0	0.0	0.0	0.0	0.0	0.0	0.0	0.0	0.0	0.0	0.0	0.0	0.0	0.0	0.0	0.0	0.0	0.0	0.0	0.0	0.0	0.0	0.0
HMR_8425	0.0	0.0	0.0	0.0	0.0	0.0	0.0	0.0	0.0	0.0	0.0	0.0	0.0	0.0	0.0	0.0	0.0	0.0	0.0	0.0	0.0	0.0	0.0	0.0	0.0	0.0	0.0	0.0	0.0	0.0	0.0	0.0	0.0	0.0	0.0	0.0	0.0	0.0	0.0	0.0	0.0	0.0	0.0	0.0	0.0	0.0	0.0	0.0	0.0
HMR_8426	4.0	4.0	4.0	4.0	5.981404233603894	4.0	4.0	4.0	4.0	4.0	2.0	3.0	3.0	2.0	5.0	5.987681609897405	3.0	5.0	2.0	5.981261264587147	2.0	5.0	3.0	2.0	4.0	4.0	5.0	4.0	4.0	4.0	4.0	2.0	4.0	5.0	5.0	4.0	5.0	4.0	4.0	4.0	2.0	5.0	5.98273049641153	4.0	5.0	2.0	5.0	5.0	5.0
HMR_8427	3.0	3.0	4.0	3.0	5.0	3.0	3.0	3.0	4.0	3.0	2.0	2.0	0.0	0.0	0.0	0.0	0.0	3.0	2.0	2.7824892475789853	2.0	3.0	2.0	0.0	0.0	3.0	0.0	3.0	3.0	4.0	4.0	2.0	0.0	3.0	5.0	1.3941146672935398	4.0	5.0	3.1633359852131915	5.0	0.0	0.0	0.0	0.0	0.0	0.0	0.0	0.0	0.0
HMR_8428	3.0	3.0	4.0	3.0	5.0	3.0	3.0	3.0	4.0	3.0	2.0	2.0	0.0	0.0	0.0	0.0	0.0	3.0	2.0	2.7824892475789853	2.0	3.0	2.0	0.0	0.0	3.0	0.0	3.0	3.0	4.0	4.0	2.0	0.0	3.0	5.0	1.3941146672935398	4.0	5.0	3.1633359852131915	5.0	0.0	0.0	0.0	0.0	0.0	0.0	0.0	0.0	0.0
HMR_8430	3.0	3.0	4.0	3.0	5.0	3.0	3.0	3.0	4.0	3.0	2.0	2.0	0.0	0.0	0.0	0.0	0.0	3.0	2.0	2.7824892475789853	2.0	3.0	2.0	0.0	0.0	3.0	0.0	3.0	3.0	4.0	4.0	2.0	0.0	3.0	5.0	1.3941146672935398	4.0	5.0	3.1633359852131915	5.0	0.0	0.0	0.0	0.0	0.0	0.0	0.0	0.0	0.0
HMR_8431	0.0	0.0	0.0	0.0	0.0	0.0	0.0	0.0	0.0	0.0	0.0	0.0	0.0	0.0	0.0	0.0	0.0	0.0	0.0	0.0	0.0	0.0	0.0	0.0	0.0	0.0	0.0	0.0	0.0	0.0	0.0	0.0	0.0	0.0	0.0	0.0	0.0	0.0	0.0	0.0	0.0	0.0	0.0	0.0	0.0	0.0	0.0	0.0	0.0
HMR_8432	0.0	0.0	0.0	0.0	0.0	0.0	0.0	0.0	0.0	0.0	0.0	0.0	0.0	0.0	0.0	0.0	0.0	0.0	0.0	0.0	0.0	0.0	0.0	0.0	0.0	0.0	0.0	0.0	0.0	0.0	0.0	0.0	0.0	0.0	0.0	0.0	0.0	0.0	0.0	0.0	0.0	0.0	0.0	0.0	0.0	0.0	0.0	0.0	0.0
HMR_8603	0.0	0.0	0.0	0.0	0.0	0.0	0.0	0.0	0.0	0.0	0.0	0.0	0.0	0.0	0.0	0.0	0.0	0.0	0.0	0.0	0.0	0.0	0.0	0.0	0.0	0.0	0.0	0.0	0.0	0.0	0.0	0.0	0.0	0.0	0.0	0.0	0.0	0.0	0.0	0.0	0.0	0.0	0.0	0.0	0.0	0.0	0.0	0.0	0.0
HMR_8604	0.0	0.0	0.0	0.0	0.0	0.0	0.0	0.0	0.0	0.0	0.0	0.0	0.0	0.0	0.0	0.0	0.0	0.0	0.0	0.0	0.0	0.0	0.0	0.0	0.0	0.0	0.0	0.0	0.0	0.0	0.0	0.0	0.0	0.0	0.0	0.0	0.0	0.0	0.0	0.0	0.0	0.0	0.0	0.0	0.0	0.0	0.0	0.0	0.0
HMR_8605	0.0	0.0	0.0	0.0	0.0	0.0	0.0	0.0	0.0	0.0	0.0	0.0	0.0	0.0	0.0	0.0	0.0	0.0	0.0	0.0	0.0	0.0	0.0	0.0	0.0	0.0	0.0	0.0	0.0	0.0	0.0	0.0	0.0	0.0	0.0	0.0	0.0	0.0	0.0	0.0	0.0	0.0	0.0	0.0	0.0	0.0	0.0	0.0	0.0
HMR_8606	0.0	0.0	0.0	0.0	0.0	0.0	0.0	0.0	0.0	0.0	0.0	0.0	0.0	0.0	0.0	0.0	0.0	0.0	0.0	0.0	0.0	0.0	0.0	0.0	0.0	0.0	0.0	0.0	0.0	0.0	0.0	0.0	0.0	0.0	0.0	0.0	0.0	0.0	0.0	0.0	0.0	0.0	0.0	0.0	0.0	0.0	0.0	0.0	0.0
HMR_8607	0.0	0.0	0.0	0.0	0.0	0.0	0.0	0.0	0.0	0.0	0.0	0.0	0.0	0.0	0.0	0.0	0.0	0.0	0.0	0.0	0.0	0.0	0.0	0.0	0.0	0.0	0.0	0.0	0.0	0.0	0.0	0.0	0.0	0.0	0.0	0.0	0.0	0.0	0.0	0.0	0.0	0.0	0.0	0.0	0.0	0.0	0.0	0.0	0.0
HMR_8608	0.0	0.0	0.0	0.0	0.0	0.0	0.0	0.0	0.0	0.0	0.0	0.0	0.0	0.0	0.0	0.0	0.0	0.0	0.0	0.0	0.0	0.0	0.0	0.0	0.0	0.0	0.0	0.0	0.0	0.0	0.0	0.0	0.0	0.0	0.0	0.0	0.0	0.0	0.0	0.0	0.0	0.0	0.0	0.0	0.0	0.0	0.0	0.0	0.0
HMR_8609	0.0	0.0	0.0	0.0	0.0	0.0	0.0	0.0	0.0	0.0	0.0	0.0	0.0	0.0	0.0	0.0	0.0	0.0	0.0	0.0	0.0	0.0	0.0	0.0	0.0	0.0	0.0	0.0	0.0	0.0	0.0	0.0	0.0	0.0	0.0	0.0	0.0	0.0	0.0	0.0	0.0	0.0	0.0	0.0	0.0	0.0	0.0	0.0	0.0
HMR_8610	0.0	0.0	0.0	0.0	0.0	0.0	0.0	0.0	0.0	0.0	0.0	0.0	0.0	1.3679637491448194e-16	0.0	0.0	0.0	0.0	0.0	0.0	0.0	0.0	0.0	0.0	0.0	0.0	0.0	0.0	0.0	0.0	0.0	0.0	0.0	0.0	0.0	0.0	0.0	0.0	0.0	0.0	0.0	0.0	0.0	0.0	0.0	0.0	0.0	0.0	0.0
HMR_8611	0.0	0.0	0.0	0.0	0.0	0.0	0.0	0.0	0.05125372546540996	1.562468662188036	0.0	0.0	0.0	0.0	0.0	0.0	0.0	0.4326871952699758	2.775738374207315	1.6291702886719357	1.76724311019478	0.6526230692899913	3.0	1.8011526541549414	0.0	1.015350349808818	0.0	0.0	5.7039594993364275	3.606715996644304	6.0	1.7272529330111719	0.8286778226754166	0.0	0.0	0.0	0.0	0.0	0.0	0.0	0.0	0.0	0.0	0.0	0.0	0.0	0.0	0.0	0.0
HMR_4285	0.0	0.0	0.0	0.0	0.0	0.0	0.0	0.0	0.0	0.0	0.0	0.0	0.0	0.0	0.0	0.0	0.0	0.0	0.0	0.0	0.0	0.0	0.0	0.0	0.0	0.0	0.0	0.0	0.0	0.0	0.0	0.0	0.0	0.0	0.0	0.0	0.0	0.0	0.0	0.0	0.0	0.0	0.0	0.0	0.0	0.0	0.0	0.0	0.0
HMR_0457	0.0	0.0	0.0	0.0	0.0	0.0	0.0	0.0	0.0	0.0	0.0	0.0	0.0	0.0	0.0	0.0	0.0	0.0	0.0	0.0	0.0	0.0	0.0	0.0	0.0	0.0	0.0	0.0	0.0	0.0	0.0	0.0	0.0	0.0	0.0	0.0	0.0	0.0	0.0	0.0	0.0	0.0	0.0	0.0	0.0	0.0	0.0	0.0	0.0
HMR_0460	0.0	0.0	0.0	0.0	0.0	0.0	0.0	0.0	0.0	0.0	0.0	0.0	0.0	0.0	0.0	0.0	0.0	0.0	0.0	0.0	0.0	0.0	0.0	0.0	0.0	0.0	0.0	0.0	0.0	0.0	0.0	0.0	0.0	0.0	0.0	0.0	0.0	0.0	0.0	0.0	0.0	0.0	0.0	0.0	0.0	0.0	0.0	0.0	0.0
HMR_3750	0.0	0.0	0.0	0.0	0.0	0.0	0.0	0.0	0.0	0.0	0.0	0.0	0.0	0.0	0.0	0.0	0.0	0.0	0.0	0.0	0.0	0.0	0.0	0.0	0.0	0.0	0.0	0.0	0.0	0.0	0.0	0.0	0.0	0.0	0.0	0.0	0.0	0.0	0.0	0.0	0.0	0.0	0.0	0.0	0.0	0.0	0.0	0.0	0.0
HMR_3752	0.0	0.0	0.0	0.0	0.0	0.0	0.0	0.0	0.0	0.0	0.0	0.0	0.0	0.0	0.0	0.0	1.0	4.0	1.1503030045206293	5.0	1.155996638912007	3.0	1.1540150859874168	1.1332700296621134	4.0	4.0	1.0	4.0	4.0	1.0	4.0	1.182798566173364	2.0	4.0	5.0	6.0	6.0	5.0	5.0	6.0	1.152453691848862	6.0	6.0	7.0	6.0	1.147714198838053	5.0	5.0	6.0
HMR_3770	3.0	5.0	4.0	3.0	5.0	4.0	3.0	4.0	4.0	5.0	2.0	2.0	3.0	2.0	5.0	2.0	1.0	4.0	2.0	5.0	2.0	3.0	2.0	2.0	4.0	4.0	1.0	4.0	4.0	1.0	4.0	2.0	2.0	4.0	5.0	6.0	6.0	5.0	5.0	6.0	2.0	6.0	6.0	7.0	6.0	2.0	5.0	5.0	6.0
HMR_3771	0.0	0.0	0.0	0.0	0.0	0.0	0.0	0.0	0.0	0.0	0.0	0.0	0.0	0.0	0.0	0.0	0.0	0.0	0.0	0.0	0.0	0.0	0.0	0.0	0.0	0.0	0.0	0.0	0.0	0.0	0.0	0.0	0.0	0.0	0.0	0.0	0.0	0.0	0.0	0.0	0.0	0.0	0.0	0.0	0.0	0.0	0.0	0.0	0.0
HMR_3772	0.0	0.0	0.0	0.0	0.0	0.0	0.0	0.0	0.0	0.0	0.0	0.0	0.0	0.0	0.0	0.0	0.0	0.0	0.0	0.0	0.0	0.0	0.0	0.0	0.0	0.0	0.0	0.0	0.0	0.0	0.0	0.0	0.0	0.0	0.0	0.0	0.0	0.0	0.0	0.0	0.0	0.0	0.0	0.0	0.0	0.0	0.0	0.0	0.0
HMR_3782	0.0	0.0	0.0	0.0	0.0	0.0	0.0	0.0	0.0	0.0	0.0	0.0	0.0	0.0	0.0	0.0	0.0	0.0	0.0	0.0	0.0	0.0	0.0	0.0	0.0	0.0	0.0	0.0	0.0	0.0	0.0	0.0	0.0	0.0	0.0	0.0	0.0	0.0	0.0	0.0	0.0	0.0	0.0	0.0	0.0	0.0	0.0	0.0	0.0
HMR_3784	0.0	0.0	0.0	0.0	0.0	0.0	0.0	0.0	0.0	0.0	0.0	0.0	0.0	0.0	0.0	0.0	-1.0	-4.0	-2.0	-5.0	-2.0	-3.0	-2.0	-2.0	-4.0	-4.0	-1.0	-4.0	-4.0	-1.0	-4.0	-2.0	-2.0	-4.0	-5.0	-6.0	-6.0	-5.0	-5.0	-6.0	-2.0	-6.0	-6.0	-7.0	-6.0	-2.0	-5.0	-5.0	-6.0
HMR_3794	0.0	0.0	0.0	0.0	0.0	0.0	0.0	0.0	0.0	0.0	0.0	0.0	0.0	0.0	0.0	0.0	0.0	0.0	0.0	0.0	0.0	0.0	0.0	0.0	0.0	0.0	0.0	0.0	0.0	0.0	0.0	0.0	0.0	0.0	0.0	0.0	0.0	0.0	0.0	0.0	0.0	0.0	0.0	0.0	0.0	0.0	0.0	0.0	0.0
HMR_3839	3.922840234470584	1.9277067659039984	0.0	2.743983196646429	0.0	0.0	0.0	0.0	0.0	0.0	3.0	9.0	6.646335217727669	7.0	0.4640036162169554	7.0	1.7688494078498658	9.591282893337363	3.0	4.0	5.0	5.211156741145866	2.0	3.0	2.034381996460875	12.0	3.0	11.0	4.544447422463293	2.0	4.454202880340968	6.000000000000073	3.0	4.479153170858412	3.999999999999978	4.0	4.0	4.0	4.0	4.0	3.0	1.1046085436935265	4.0	4.0	0.9483414357672448	2.0	4.0	3.568729969245416	2.033572417080096
HMR_3841	3.922840234470584	1.9277067659039984	0.0	2.743983196646429	0.0	0.0	0.0	0.0	0.0	0.0	3.0	9.0	6.646335217727669	7.0	0.4640036162169554	7.0	1.7688494078498658	9.591282893337363	3.0	4.0	5.0	5.211156741145866	2.0	3.0	2.034381996460875	12.0	3.0	11.0	4.544447422463293	2.0	4.454202880340968	6.0	3.0	4.479153170858412	4.0	4.0	4.0	4.0	4.0	4.0	3.0	1.1046085436935265	4.0	4.0	0.9483414357672448	2.0	4.0	3.568729969245416	2.033572417080096
HMR_3843	3.922840234470584	1.9277067659039984	0.0	2.743983196646429	0.0	0.0	0.0	0.0	0.0	0.0	3.0	9.0	6.646335217727669	7.0	0.4640036162169554	7.0	1.7688494078498658	9.591282893337363	3.0	4.0	5.0	5.211156741145866	2.0	3.0	2.034381996460875	12.0	3.0	11.0	4.544447422463293	2.0	4.454202880340968	6.000000000000073	3.0	4.479153170858412	3.999999999999978	4.0	4.0	4.0	4.0	4.0	3.0	1.1046085436935265	4.0	4.0	0.9483414357672448	2.0	4.0	3.568729969245416	2.033572417080096
HMR_3845	-0.7214049823526818	-1.3967378684683869	-1.4103653872764694	-3.4733892607648347	0.039393663023324296	-1.3613386235863356	0.0	-1.3960003842000082	0.0	-2.2274558585468447	-1.5627305193301972	-0.2526136825044024	0.0	-1.558195311672169	-1.3473645941466177	-0.5850311288852206	-2.870833864142297	-3.525568231553452	-3.6467581173518164	-0.10643298284935554	-1.6185201240891862	-3.4528351403909285	-1.9306240903623015	-0.21008539398124795	-3.5554421251369615	-1.9868714113477144	-3.754581145800607	-1.989401487672208	-0.4097615363956884	-3.7501914329058774	-1.983863978538503	0.0	0.4784697761549133	-2.922733059465044	-1.984093973251973	-3.202001681412572	-2.013021917067988	-2.0479349529629083	-1.98436306056302	-1.9849798163929824	0.0	-1.9845372883360817	-1.9852300298256493	-1.4713548082856427	0.0	-0.0016119605032174356	-2.060215494009796	0.0	-1.9846440669462384
HMR_3847	0.0	0.0	0.0	0.0	0.0	0.0	0.0	0.0	0.0	0.0	0.0	0.0	0.0	0.0	0.0	0.0	0.0	0.0	0.0	0.0	0.0	0.0	0.0	0.0	0.0	0.0	0.0	0.0	0.0	0.0	0.0	0.0	0.0	0.0	0.0	0.0	0.0	0.0	0.0	0.0	0.0	0.0	0.0	0.0	0.0	0.0	0.0	0.0	0.0
HMR_3849	0.0	0.0	0.0	0.0	0.0	0.0	0.0	0.0	0.0	0.0	0.0	0.0	0.027434431917227463	0.0	0.0	0.0	0.011148244639319422	0.0	2.0	2.0236699815741312	0.0	0.0	0.0	0.0	0.0	0.0	0.009945213171433024	2.0156531874379766	0.4367764815880759	2.0101230993841366	3.0	0.0	0.5732942912317189	2.0174793035250045	2.023491977966371	2.0220414721101534	2.0239345405251203	2.0233825933174017	2.023094556706904	2.022183655788781	0.02601392360912469	0.0	0.0	0.0	0.03792643017114112	0.02520520059540976	2.0235849175217906	2.0228869668183127	2.0226795318947857
HMR_3852	0.0	0.0	0.0	0.0	0.0	0.0	0.0	0.0	0.0	0.0	0.0	0.0	0.0	0.0	0.0	0.0	0.0	0.0	0.0	0.0	0.0	0.0	0.0	0.0	0.0	0.0	0.0	0.0	0.0	0.0	0.0	0.0	0.0	0.0	0.0	0.0	0.0	0.0	0.0	0.0	0.0	0.0	0.0	0.0	0.0	0.0	0.0	0.0	0.0
HMR_3856	0.0	0.0	0.0	0.0	0.0	0.0	0.0	0.0	0.0	0.0	0.0	0.0	0.0	0.0	0.0	0.0	0.0	0.0	0.0	0.0	0.0	0.0	0.0	0.0	0.0	0.0	0.0	0.0	0.0	0.0	0.0	0.0	0.0	0.0	0.0	0.0	0.0	0.0	0.0	0.0	0.0	0.0	0.0	0.0	0.0	0.0	0.0	0.0	0.0
HMR_3860	0.0	0.0	0.0	0.0	0.0	0.0	0.0	0.0	0.0	0.0	0.0	0.0	0.0	0.0	0.0	0.0	0.0	0.0	0.0	0.0	0.0	0.0	0.0	0.0	0.0	0.0	0.0	0.0	0.0	0.0	0.0	0.0	0.0	0.0	0.0	0.0	0.0	0.0	0.0	0.0	0.0	0.0	0.0	0.0	0.0	0.0	0.0	0.0	0.0
HMR_3883	0.0	0.0	0.0	0.0	0.0	0.0	0.0	0.0	0.0	0.0	0.0	3.512247767262225	1.6633794755890197	0.0	0.0	0.0	0.0	0.0	0.0	2.8245696017108615	0.5624286377119434	0.0	0.0	0.0	0.0	0.0	4.161168883318874	0.0	1.6325188658212864	0.0	0.0	0.0	0.0	0.0	0.0	0.0	0.0	0.0	0.0	0.0	0.0	0.0	0.0	0.0	0.0	0.0	0.0	0.0	0.0
HMR_3901	0.0	0.0	0.0	0.0	0.0	0.0	0.0	0.0	0.0	0.0	0.0	0.0	0.027434431917227463	0.0	0.0	0.0	0.011148244639319422	0.0	2.0	2.0236699815741312	0.0	0.0	0.0	0.0	0.0	0.0	0.009945213171433024	2.0156531874379766	0.4367764815880759	2.0101230993841366	3.0	0.0	0.5732942912317189	2.0174793035250045	2.023491977966371	2.0220414721101534	2.0239345405251203	2.0233825933174017	2.023094556706904	2.022183655788781	0.02601392360912469	0.0	0.0	0.0	0.03792643017114112	0.02520520059540976	2.0235849175217906	2.0228869668183127	2.0226795318947857
HMR_3939	0.0	0.0	0.0	0.0	0.0	0.0	0.0	0.0	0.0	0.0	0.0	0.0	0.0	0.0	0.0	0.0	0.0	0.0	0.0	0.0	0.0	0.0	0.0	0.0	0.0	0.0	0.0	0.0	0.0	0.0	0.0	0.0	0.0	0.0	0.0	0.0	0.0	0.0	0.0	0.0	0.0	0.0	0.0	0.0	0.0	0.0	0.0	0.0	0.0
HMR_3974	0.0	0.0	0.0	0.0	0.0	0.1395341767761415	0.0	1.5601962867714616	0.0314367071369383	0.0	0.0	0.0	0.0	0.0	0.0	0.0	0.0	0.0	0.0	0.0	0.0	0.0	0.0	0.0	0.0	0.0	0.0	0.0	0.0	0.0	2.164424957958192	2.0	0.0	0.0	0.0	0.0	0.0	0.0	0.0	0.0	0.0	0.0	0.0	0.0	0.0	0.0	0.0	0.0	0.0
HMR_4198	0.0	0.0	0.0	0.0	0.0	0.0	0.0	0.0	0.0	2.8955453020054263	1.1010205141588951	4.114858774011072	2.0	3.830554589744549	0.0	0.0	0.0	0.0	0.0	0.0	0.0	0.0	0.0	0.8173907021184643	2.634907479682667	11.453343959095207	0.0	11.152401288467038	0.0	0.0	0.0	0.0	0.0	0.0	0.0	0.0	0.6985767704066546	0.0	0.2810140470981581	0.0	0.0	0.0	0.0	0.0	0.0	0.0	0.0	0.0	0.0
HMR_4199	0.0	0.0	0.0	0.0	0.0	0.0	0.0	0.0	0.0	0.0	0.0	0.0	0.0	0.0	0.0	0.0	0.0	0.0	0.0	0.0	0.0	0.0	0.0	0.0	0.0	0.0	0.0	0.0	0.0	0.0	0.0	0.0	0.0	0.0	0.0	0.0	0.0	0.0	0.0	0.0	0.0	0.0	0.0	0.0	0.0	0.0	0.0	0.0	0.0
HMR_4200	0.0	0.0	0.0	0.0	0.0	0.1395341767761415	0.0	1.5601962867714616	0.0314367071369383	0.0	0.0	0.0	0.0	0.0	0.0	0.0	0.0	0.0	0.0	0.0	0.0	0.0	0.0	0.0	0.0	0.0	0.0	0.0	0.0	0.0	2.164424957958192	2.0	0.0	0.0	-3.155443620884042e-30	0.0	0.0	0.0	0.0	0.0	0.0	0.0	0.0	0.0	0.0	0.0	0.0	0.0	0.0
HMR_4284	0.0	0.0	0.0	0.0	0.0	0.0	0.0	0.0	0.0	0.0	0.0	0.0	0.0	0.0	0.0	0.0	0.0	0.053751577311546436	0.0	0.0	0.0	0.0	0.0	0.0	0.0	0.0	0.0	0.0	0.0	0.0	0.0	0.0	0.0	0.04886921943865448	0.10507765977867342	0.09858966795936508	0.06691698621813608	0.06537383381657116	0.06456853145973487	0.062021804309467236	0.0	0.0	0.06098861530450514	0.06292538776911248	0.06322642147797994	0.0	0.0	0.0	0.06340819125583956
HMR_4348	1.6206398874409196	1.583467688492168	1.578375606444392	1.6216583038504635	1.5835527051819986	1.5590256946628576	1.5849953131064975	1.5829584802873888	1.5356021172431	1.5048681270239612	1.7287188685208117	1.6579732389427166	1.7099788625893095	1.6949486492762809	1.549377095025372	1.7241328953340482	1.8023509127482469	0.0	1.7462145697479063	1.5803509516752876	1.7366009132656368	1.606891265911932	1.7399467496522003	1.7749746126141692	1.6806089054382027	1.6562329555972706	1.8236796581479977	1.7224820310476183	1.7144134365376078	1.8205258838352647	1.5774844841928963	1.6913460717985431	1.806123440288237	1.6412372951492489	0.06802475659633707	0.0	1.5087435557220281	0.0	0.0	0.0	1.7425831512631196	1.5951148422779995	1.5522653964379225	1.5380470042464165	1.5358370309977225	1.7505857475968971	1.5818590664365837	1.5942331507837144	1.534502607859515
HMR_4466	0.0	0.0	0.0	0.0	0.0	0.0	0.0	0.0	0.0	0.0	0.0	0.0	0.0	0.0	0.0	0.0	0.0	0.0	0.0	0.0	0.0	0.0	0.0	0.0	0.0	0.0	0.0	0.0	0.0	0.0	0.0	0.0	0.0	0.0	0.0	0.0	0.0	0.0	0.0	0.0	0.0	0.0	0.0	0.0	0.0	0.0	0.0	0.0	0.0
HMR_4467	2.6647722624624697	2.6133248812089453	1.6085978015171207	2.64877797889761	0.0	0.0	0.0	0.0	0.0	0.0	2.0	2.0	3.0	2.0	0.0	1.7190404772937038	4.0	3.0	2.0	2.0	2.0	3.0	2.0	2.0	4.0	3.0	3.0	3.0	4.0	2.2346887796707664	0.0	2.0	4.0	3.0	3.1367523363064107	0.0	3.625025531773221	0.9052883974373888	4.0	0.4333170462248717	2.0	4.0	3.3420001530668992	1.2670465082034452	0.5515255147722342	2.0	4.750585921740496	3.455497952975254	5.0
HMR_4582	-4.0	-4.0	-4.0	-4.0	-4.0	-4.0	-3.1627755885723667	-4.0	-4.0	-4.0	-2.0	-2.0	-1.0129504150665178	-0.013621564427145929	-3.020121821843756	-4.0	-3.9999999999999734	-4.0	-2.01133236938846	-4.0	-2.0117616513465526	-4.0	-3.0116122485466703	-0.010048137157064208	-2.014261882013322	-4.0	-4.0	-4.0	-4.0	-2.0080141203457886	-4.0	-0.4683125171489004	-2.008657237683956	-4.0	-4.0	-4.0	-4.0	-4.0	-4.0	-4.0	-2.0114945243854234	-4.0	-4.0	-3.4865938179912828	-3.0179031595839287	-0.01113718165844535	-4.0	-4.0	-4.0
HMR_4584	-3.0	-3.0	-4.0	-3.0	-5.0	-3.0	-3.0	-3.0	-4.0	-3.0	-2.0	-2.0	0.0	0.0	0.0	0.0	0.0	-3.0	-2.0	-2.7824892475789853	-2.0	-3.0	-2.0	0.0	0.0	-3.0	0.0	-3.0	-3.0	-4.0	-4.0	-2.0	0.0	-3.0	-5.0	-1.3941146672935398	-4.0	-5.0	-3.1633359852131915	-5.0	0.0	0.0	0.0	0.0	0.0	0.0	0.0	0.0	0.0
HMR_4696	0.0	0.0	0.0	0.0	0.0	0.0	0.0	0.0	0.0	0.0	0.0	0.0	0.0	0.0	0.0	0.0	0.0	0.0	0.0	0.0	0.0	0.0	0.0	0.0	0.0	0.0	0.0	0.0	0.0	0.0	0.0	0.0	0.0	0.0	0.0	0.0	0.0	0.0	0.0	0.0	0.0	0.0	0.0	0.0	0.0	0.0	0.0	0.0	0.0
HMR_4697	0.0	0.0	0.0	0.0	0.0	0.0	0.0	0.0	0.0	0.0	0.0	0.0	0.0	0.0	0.0	0.0	0.0	0.0	0.0	0.0	0.0	0.0	0.0	0.0	0.0	0.0	0.0	0.0	0.0	0.0	0.0	0.0	0.0	0.0	0.0	0.0	0.0	0.0	0.0	0.0	0.0	0.0	0.0	0.0	0.0	0.0	0.0	0.0	0.0
HMR_4698	0.0	0.0	0.0	0.0	0.0	0.0	0.0	0.0	0.0	0.0	0.0	0.0	0.0	0.0	0.0	0.0	0.0	0.0	0.0	0.0	0.0	0.0	0.0	0.0	0.0	0.0	0.0	0.0	0.0	0.0	0.0	0.0	0.0	0.0	0.0	0.0	0.0	0.0	0.0	0.0	0.0	0.0	0.0	0.0	0.0	0.0	0.0	0.0	0.0
HMR_4699	0.0	0.0	0.0	0.0	0.0	0.0	0.0	0.0	0.0	0.0	0.0	0.0	0.0	0.0	0.0	0.0	0.0	0.0	0.0	0.0	0.0	0.0	0.0	0.0	0.0	0.0	0.0	0.0	0.0	0.0	0.0	0.0	0.0	0.0	0.0	0.0	0.0	0.0	0.0	0.0	0.0	0.0	0.0	0.0	0.0	0.0	0.0	0.0	0.0
HMR_4700	0.0	0.0	0.0	0.0	0.0	0.0	0.0	0.0	0.0	0.0	0.0	0.0	0.0	0.0	0.0	0.0	0.0	0.0	0.0	0.0	0.0	0.0	0.0	0.0	0.0	0.0	0.0	0.0	0.0	0.0	0.9761683375337952	0.0	0.0	0.0	0.0	0.0	0.0	0.0	0.0	0.0	0.0	0.0	0.0	0.0	0.0	0.0	0.0	0.0	0.0
HMR_4742	0.0	0.0	0.0	0.0	0.0	0.0	0.0	0.0	0.0	0.0	0.0	0.0	0.0	0.0	0.0	0.0	0.0	0.0	0.0	0.0	0.0	0.0	0.0	0.0	0.0	0.0	0.0	0.0	0.0	0.0	0.0	0.0	0.0	0.0	0.0	0.0	0.0	0.0	0.0	0.0	0.0	0.0	0.0	0.0	0.0	0.0	0.0	0.0	0.0
HMR_4788	3.0	3.0	4.0	3.0	1.6319995702665826	0.0	1.633274354237473	2.5735529268751782	1.5383735273745565	0.0	2.0	2.0	3.0	2.0	1.6017997361446294	3.0	3.8253441673169117	2.26611171577113	2.0	6.0	2.0	3.0	0.0	2.0	4.0	2.6808743066061584	3.0	1.9030714135961864	3.043677285947098	4.0	0.0	2.0	4.0	2.72615757810826	3.4040487014465333	6.0	5.0	5.0	4.0	6.0	2.0	4.0	5.0	6.0	5.0	2.0	3.3915118470098093	5.1859395668712285	3.644687333648351
HMR_4789	0.0	0.0	0.0	0.0	0.0	0.0	0.0	0.0	0.0	0.0	0.0	0.0	0.0	0.0	0.0	0.0	0.0	0.0	0.0	0.0	0.0	0.0	2.0	0.0	2.2822351387902042	0.0	0.0	0.0	0.0	0.0	0.0	0.0	0.0	0.0	0.0	0.0	0.0	0.0	0.0	0.0	0.0	0.0	0.0	0.0	0.0	0.0	0.0	0.0	0.0
HMR_4791	2.66477226246247	2.6133248812089453	1.6085978015171207	2.6487779788976127	0.0	0.0	0.0	0.0	0.0	0.0	2.000000000000001	2.0	3.0	2.0	0.0	1.7190404772937056	4.0	3.0	2.0	2.0	2.0	3.0	2.0	2.0	4.0	3.0	3.0	3.0	0.0	2.2346887796707606	0.0	2.0	4.0	3.0	3.1367523363064107	8.881784197001252e-16	3.625025531773221	0.9052883974373888	4.000000000000013	0.4333170462248717	2.0	4.0	3.3420001530668983	1.2670465082034497	0.5515255147722371	2.000000000000011	4.750585921740498	3.455497952975254	5.0
HMR_4792	-2.285190622040524	-0.9161448791079652	0.0	-4.550850870023033	-0.1658617572495563	-1.3606207781891868	-0.18299170886386665	0.0	0.0	0.0	-2.563995793234353	0.0	-0.8414029085224733	-3.867916877982368	0.0	-7.1239048983585045	-2.1080049047339813	-11.253701727674846	-5.964072327771211	-0.11330597830057255	-5.2769162110297385	-6.6065247674657925	-3.2064781592824967	-1.7873737555482794	-0.06553817330988401	-0.6087900632434368	-1.1024295197241316	-0.09047360164255648	0.0	-5.032715171772876	-1.7396864295564851	-3.0078100047145613	0.0	-5.6171383324820985	-3.7926497094979	-8.212431423133845	-2.614858472562707	-6.0928655430463134	-2.6664996446441727	-6.555709057150962	0.0	0.0	-3.6638672390442046	-5.193844733446907	-1.0473212360141826	-1.3306846907015928	-2.1848255474592246	-0.9833310731587248	0.0
HMR_4937	0.0	0.0	0.0	0.0	0.0	0.0	0.0	0.0	0.0	0.0	0.0	0.0	0.0	0.0	0.0	0.0	0.0	0.0	0.0	0.0	0.0	0.0	0.0	0.0	0.0	0.0	0.0	0.0	0.0	0.0	0.0	0.0	0.0	0.0	0.0	0.0	0.0	0.0	0.0	0.0	0.0	0.0	0.0	0.0	0.0	0.0	0.0	0.0	0.0
HMR_5392	0.0	0.0	0.0	0.0	0.0	0.0	0.0	0.0	0.0	0.0	0.0	0.0	0.0	0.0	0.0	0.0	0.0	0.0	0.0	0.0	0.0	0.0	0.0	0.0	0.0	0.0	0.0	0.0	0.0	0.0	0.0	0.0	0.0	0.0	0.0	0.0	0.0	0.0	0.0	0.0	0.0	0.0	0.0	0.0	0.0	0.0	0.0	0.0	0.0
HMR_5393	0.0	0.0	0.0	0.0	0.0	0.0	0.0	0.0	0.0	0.0	0.0	0.0	0.0	0.0	0.0	0.0	0.0	0.0	0.0	0.0	0.0	0.0	0.0	0.0	0.0	0.0	0.0	0.0	0.0	0.0	0.0	0.0	0.0	0.0	0.0	0.0	0.0	0.0	0.0	0.0	0.0	0.0	0.0	0.0	0.0	0.0	0.0	0.0	0.0
HMR_6409	0.0	-1.3013355655210972	-1.0892974024190396	0.0	0.0	0.0	0.0	0.0	0.0	0.0	0.0	0.0	0.0	0.0	0.0	0.0	0.0	0.0	0.0	0.0	0.0	0.0	0.0	0.0	0.0	0.0	0.0	0.0	0.0	0.0	0.0	0.0	0.0	0.0	-1.4018123812014842	-1.5376069343432022	0.0	-3.5631569279027797	0.0	-2.8877770478666616	0.0	0.0	0.0	0.0	7.105427357601002e-15	0.0	3.0198066269804264e-14	0.0	0.0
HMR_7702	-75.0	-84.0	-87.0	-54.0	-54.0	-87.0	-59.0	-68.0	-92.0	-90.0	-46.0	-29.0	-29.0	-42.0	-94.0	-28.0	-23.0	-26.8660104759725	-44.0	-44.0	-43.0	-68.0	-31.0	-43.0	-80.0	-91.0	-22.0	-67.0	-79.0	-25.0	-88.75133805216998	-40.0	-26.0	-53.0	-53.0	-53.0	-53.0	-53.0	-53.0	-53.0	-41.0	-41.0	-41.0	-41.0	-41.0	-45.0	-45.0	-45.0	-45.0
HMR_7703	3.0	3.0	3.0	3.0	4.0	3.0	3.0	3.0	3.0	3.0	2.0	2.0	3.0	2.0	3.0	3.0	6.0	0.0	2.0	4.0	2.0	3.0	2.0	2.0	3.0	3.0	7.0	3.0	3.0	6.0	0.0	2.0	7.0	3.0	5.0	5.0	4.0	5.0	4.0	5.0	2.0	4.0	4.0	5.0	4.0	2.0	5.0	4.0	5.0
HMR_8433	0.0	0.0	0.0	0.0	0.0	0.0	0.0	0.0	0.0	0.0	0.0	0.0	0.0	0.0	0.0	0.0	0.0	0.0	0.0	0.0	0.0	0.0	0.0	0.0	0.0	0.0	0.0	0.0	0.0	0.0	0.0	0.0	0.0	0.0	0.0	0.0	0.0	0.0	0.0	0.0	0.0	0.0	0.0	0.0	0.0	0.0	0.0	0.0	0.0
HMR_8434	0.0	0.0	0.0	0.0	0.0	0.0	0.0	0.0	0.0	0.0	0.0	0.0	0.0	0.0	0.0	0.0	0.0	0.0	0.0	0.0	0.0	0.0	0.0	0.0	0.0	0.0	0.0	0.0	0.0	0.0	0.0	0.0	0.0	0.0	0.0	0.0	0.0	0.0	0.0	0.0	0.0	0.0	0.0	0.0	0.0	0.0	0.0	0.0	0.0
HMR_8435	0.0	0.0	0.0	0.0	0.0	0.0	0.0	0.0	0.0	0.0	0.0	0.0	0.0	0.0	0.0	0.0	0.0	0.0	0.0	0.0	0.0	0.0	0.0	0.0	0.0	0.0	0.0	0.0	0.0	0.0	0.0	0.0	0.0	0.0	0.0	0.0	0.0	0.0	0.0	0.0	0.0	0.0	0.0	0.0	0.0	0.0	0.0	0.0	0.0
HMR_8436	0.0	0.0	0.0	0.0	0.0	0.0	0.0	0.0	0.0	0.0	0.0	0.0	0.0	0.0	0.0	0.0	0.0	0.0	0.0	0.0	0.0	0.0	0.0	0.0	0.0	0.0	0.0	0.0	0.0	0.0	0.0	0.0	0.0	0.0	0.0	0.0	0.0	0.0	0.0	0.0	0.0	0.0	0.0	0.0	0.0	0.0	0.0	0.0	0.0
HMR_8437	0.0	0.0	0.0	0.0	0.0	0.0	0.0	0.0	0.0	0.0	0.0	0.0	0.0	0.0	0.0	0.0	0.0	0.0	0.0	0.0	0.0	0.0	0.0	0.0	0.0	0.0	0.0	0.0	0.0	0.0	0.0	0.0	0.0	0.0	0.0	0.0	0.0	0.0	0.0	0.0	0.0	0.0	0.0	0.0	0.0	0.0	0.0	0.0	0.0
HMR_8439	0.0	0.0	0.0	0.0	0.0	0.0	0.0	0.0	0.0	0.0	0.0	0.0	0.0	0.0	0.0	0.0	0.0	0.0	0.0	0.0	0.0	0.0	0.0	0.0	0.0	0.0	0.0	0.0	0.0	0.0	0.0	0.0	0.0	0.0	0.0	0.0	0.0	0.0	0.0	0.0	0.0	0.0	0.0	0.0	0.0	0.0	0.0	0.0	0.0
HMR_8440	0.0	0.0	0.0	0.0	0.0	0.0	0.0	0.0	0.0	0.0	0.0	0.0	0.0	0.0	0.0	0.0	0.0	0.0	0.0	0.0	0.0	0.0	0.0	0.0	0.0	0.0	0.0	0.0	0.0	0.0	0.0	0.0	0.0	0.0	0.0	0.0	0.0	0.0	0.0	0.0	0.0	0.0	0.0	0.0	0.0	0.0	0.0	0.0	0.0
HMR_8441	0.0	0.0	0.0	0.0	0.0	0.0	0.0	0.0	0.0	0.0	0.0	0.0	0.0	0.0	0.0	0.0	0.0	0.0	0.0	0.0	0.0	0.0	0.0	0.0	0.0	0.0	0.0	0.0	0.0	0.0	0.0	0.0	0.0	0.0	0.0	0.0	0.0	0.0	0.0	0.0	0.0	0.0	0.0	0.0	0.0	0.0	0.0	0.0	0.0
HMR_8442	1.6420374026028899	1.606961872925042	1.6021570058458834	1.64299837601871	1.6070420943139194	1.5838985109450603	1.6084033330487868	1.6064813862171248	1.5617961223809744	1.5327956592247252	1.7440202719414941	1.6772649951480634	1.7263372816207	1.7121548359210967	1.5747941331437998	1.7396929670425867	1.8134991573875936	0.01922560142290833	1.7605291416070143	1.6040209332494193	1.7514577360191617	1.6290642614891653	1.7546148530795735	1.7876669963915135	1.698623914297147	1.6756228711452426	1.8336248713194307	1.7381352184855907	1.7305217268386597	1.8306489832194093	1.601316146659101	1.708755459053151	1.8170588984153402	1.6587165986742536	0.09151673456270501	0.022041472110153355	1.5326780962471414	0.023382593317402167	0.02309455670690963	0.02218365578878112	1.75710255048682	1.6179520779661969	1.5740795062338846	1.5605538493501254	1.5584515483668993	1.764653766533857	1.6054439839583745	1.6171201176020245	1.557182139754301
HMR_9718	0.0	0.0	0.0	0.0	0.0	0.0	0.0	0.0	0.0	0.0	0.0	0.0	0.0	0.0	0.0	0.0	0.0	0.0	0.0	0.0	0.0	0.0	0.0	0.0	0.0	0.0	0.0	0.0	0.0	0.0	0.0	0.0	0.0	0.0	0.0	0.0	0.0	0.0	0.0	0.0	0.0	0.0	0.0	0.0	0.0	0.0	0.0	0.0	0.0
HMR_9486	0.0	0.0	0.0	0.0	0.0	0.0	0.0	0.0	0.0	0.0	0.0	0.0	0.0	0.0	0.0	0.0	0.0	0.0	0.0	0.0	0.0	0.0	4.1885686838130883e-16	0.0	0.0	0.0	0.0	0.0	0.0	0.0	0.0	0.0	0.0	0.0	0.0	0.0	0.0	0.0	0.0	0.0	0.0	0.0	0.0	0.0	0.0	0.0	0.0	0.0	0.0
HMR_4426	0.0	0.0	0.0	0.0	0.0	0.0	0.0	0.0	0.0	0.0	0.0	0.0	0.0	0.0	0.0	0.0	0.0	0.0	0.0	0.0	0.0	0.0	0.0	0.0	0.0	0.0	0.0	0.0	0.0	0.0	0.0	0.0	0.0	0.0	0.0	0.0	0.0	0.0	0.0	0.0	0.0	0.0	0.0	0.0	0.0	0.0	0.0	0.0	0.0
HMR_4428	0.0	0.0	0.0	0.0	0.0	0.0	0.0	0.0	0.0	0.0	0.0	0.0	0.0	0.0	0.0	0.0	0.0	0.0	0.0	0.0	0.0	0.0	0.0	0.0	0.0	0.0	0.0	0.0	0.0	0.0	0.0	0.0	0.0	0.0	0.0	0.0	0.0	0.0	0.0	0.0	0.0	0.0	0.0	0.0	0.0	0.0	0.0	0.0	0.0
HMR_4429	0.0	0.0	0.0	0.0	0.0	0.0	0.0	0.0	0.0	0.0	0.0	0.0	0.0	0.0	0.0	0.0	0.0	0.0	0.0	0.0	0.0	0.0	0.0	0.0	0.0	0.0	0.0	0.0	0.0	0.0	0.0	0.0	0.0	0.0	0.0	0.0	0.0	0.0	0.0	0.0	0.0	0.0	0.0	0.0	0.0	0.0	0.0	0.0	0.0
HMR_4430	0.0	0.0	0.0	0.0	0.0	0.0	0.0	0.0	0.0	0.0	0.0	0.0	0.0	0.0	0.0	0.0	0.0	0.0	0.0	0.0	0.0	0.0	0.0	0.0	0.0	0.0	0.0	0.0	0.0	0.0	0.0	0.0	0.0	0.0	0.0	0.0	0.0	0.0	0.0	0.0	0.0	0.0	0.0	0.0	0.0	0.0	0.0	0.0	0.0
HMR_4431	0.0	0.0	0.0	0.0	0.0	0.0	0.0	0.0	0.0	0.0	0.0	0.0	0.0	0.0	0.0	0.0	0.0	0.0	0.0	0.0	0.0	0.0	0.0	0.0	0.0	0.0	0.0	0.0	0.0	0.0	0.0	0.0	0.0	0.0	0.0	0.0	0.0	0.0	0.0	0.0	0.0	0.0	0.0	0.0	0.0	0.0	0.0	0.0	0.0
HMR_4437	-0.7572903984055688	-1.4361395736110194	-1.4292464143642063	-1.4878382679620847	0.0	-1.4030524092263357	0.0	-1.4354502576863362	-0.04392952944998285	-0.6822754299005338	0.0	-0.2849675653071185	0.0	-1.587051520524413	-1.3899910851577308	0.0	-0.8783821547835483	-1.5385855658502123	-1.6564502753814203	-0.14612951444764133	-1.6434362539154097	-1.4678481061463504	0.0	0.0	-1.567639787385214	-1.887379141862766e-15	-1.761314883885445	0.0	0.0	-1.757045614780524	0.0	-0.6364541267120889	0.0	-0.9345680045601	0.0	-1.216925594820489	-0.02922759554852955	-0.06376691718823176	0.0	0.0	-0.1553691976746893	0.0	0.0	0.0	0.0	0.0	-0.07618444858183662	0.0	0.0
HMR_4658	-0.7572903984055688	-1.4361395736110194	-1.4292464143642063	-1.4878382679620847	0.0	-1.4030524092263357	0.0	-1.4354502576863362	-0.04392952944998285	-0.6822754299005338	0.0	-0.2849675653071185	0.0	-1.587051520524413	-1.3899910851577308	0.0	-0.8783821547835483	-1.5385855658502123	-1.6564502753814203	-0.14612951444764133	-1.6434362539154097	-1.4678481061463504	0.0	0.0	-1.567639787385214	-1.887379141862766e-15	-1.761314883885445	0.0	0.0	-1.757045614780524	-2.204084079286577e-14	-0.6364541267120889	0.0	-0.9345680045601	-1.4610123079302075e-15	-1.216925594820489	-0.02922759554852955	-0.06376691718823176	4.551914400963143e-15	0.0	-0.1553691976746893	0.0	0.0	0.0	0.0	0.0	-0.07618444858183662	0.0	0.0
HMR_4660	0.7572903984055688	1.4361395736110194	1.4292464143642063	1.4878382679620847	0.0	1.4030524092263357	0.0	1.4354502576863362	0.04392952944998285	0.6822754299005338	0.0	0.2849675653071185	0.0	1.587051520524413	1.3899910851577308	0.0	0.8783821547835483	1.5385855658502123	1.6564502753814203	0.14612951444764133	1.6434362539154097	1.4678481061463504	0.0	0.0	1.567639787385214	0.0	1.761314883885445	0.0	0.0	1.757045614780524	0.0	0.6364541267120889	0.0	0.9345680045601	0.0	1.216925594820489	0.02922759554852955	0.06376691718823176	-4.551914400963143e-15	0.0	0.1553691976746893	0.0	0.0	0.0	0.0	0.0	0.07618444858183662	0.0	0.0
HMR_4712	0.7572903984055688	1.4361395736110194	1.4292464143642063	1.4878382679620847	0.0	1.4030524092263357	0.0	1.4354502576863362	0.04392952944998285	0.6822754299005338	0.0	0.2849675653071185	0.0	1.587051520524413	1.3899910851577308	0.0	0.8783821547835483	1.5385855658502123	1.6564502753814203	0.14612951444764133	1.6434362539154097	1.4678481061463504	0.0	0.0	1.567639787385214	1.887379141862766e-15	1.761314883885445	0.0	0.0	1.757045614780524	0.0	0.6364541267120889	0.0	0.9345680045601	0.0	1.216925594820489	0.02922759554852955	0.06376691718823176	0.0	0.0	0.1553691976746893	0.0	0.0	0.0	0.0	0.0	0.07618444858183662	0.0	0.0
HMR_5336	0.0	0.0	0.0	0.0	0.0	0.0	0.0	0.0	0.0	0.0	0.0	0.0	0.0	0.0	0.0	0.0	0.0	0.0	0.0	0.0	0.0	0.0	0.0	0.0	0.0	0.0	0.0	0.0	0.0	0.0	0.0	0.0	0.0	0.0	0.0	0.0	0.0	0.0	0.0	0.0	0.0	0.0	0.0	0.0	0.0	0.0	0.0	0.0	0.0
HMR_5337	0.0	0.0	0.0	0.0	0.0	0.0	0.0	0.0	0.0	0.0	0.0	0.0	0.0	0.0	0.0	0.0	0.0	0.0	0.0	0.0	0.0	0.0	0.0	0.0	0.0	0.0	0.0	0.0	0.0	0.0	0.0	0.0	0.0	0.0	0.0	0.0	0.0	0.0	0.0	0.0	0.0	0.0	0.0	0.0	0.0	0.0	0.0	0.0	0.0
HMR_5338	0.0	0.0	0.0	0.0	0.0	0.0	0.0	0.0	0.0	0.0	0.0	0.0	0.0	0.0	0.0	0.0	0.0	0.0	0.0	0.0	0.0	0.0	0.0	0.0	0.0	0.0	0.0	0.0	0.0	0.0	0.0	0.0	0.0	0.0	0.0	0.0	0.0	0.0	0.0	0.0	0.0	0.0	0.0	0.0	0.0	0.0	0.0	0.0	0.0
HMR_5339	0.0	0.0	0.0	0.0	0.0	0.0	0.0	0.0	0.0	0.0	0.0	0.0	0.0	0.0	0.0	0.0	0.0	0.0	0.0	0.0	0.0	0.0	0.0	0.0	0.0	0.0	0.0	0.0	0.0	0.0	0.0	0.0	0.0	0.0	0.0	0.0	0.0	0.0	0.0	0.0	0.0	0.0	0.0	0.0	0.0	0.0	0.0	0.0	0.0
HMR_5340	0.0	0.0	0.0	0.0	0.0	0.0	0.0	0.0	0.0	0.0	0.0	0.0	0.0	0.0	0.0	0.0	0.0	0.0	0.0	0.0	0.0	0.0	0.0	0.0	0.0	0.0	0.0	0.0	0.0	0.0	0.0	0.0	0.0	0.0	0.0	0.0	0.0	0.0	0.0	0.0	0.0	0.0	0.0	0.0	0.0	0.0	0.0	0.0	0.0
HMR_8783	0.0	0.0	0.0	0.0	0.0	0.0	0.0	0.0	0.0	0.0	0.0	0.0	0.0	0.0	0.0	0.0	0.0	0.0	0.0	0.0	0.0	0.0	0.0	0.0	0.0	0.0	0.0	0.0	0.0	0.0	0.0	0.0	0.0	0.0	0.0	0.0	0.0	0.0	0.0	0.0	0.0	0.0	0.0	0.0	0.0	0.0	0.0	0.0	0.0
HMR_8784	0.0	0.0	0.0	0.0	0.0	0.0	0.0	0.0	0.0	0.0	0.0	0.0	0.0	0.0	0.0	0.0	0.0	0.0	0.0	0.0	0.0	0.0	0.0	0.0	0.0	0.0	0.0	0.0	0.0	0.0	0.0	0.0	0.0	0.0	0.0	0.0	0.0	0.0	0.0	0.0	0.0	0.0	0.0	0.0	0.0	0.0	0.0	0.0	0.0
HMR_8786	0.0	0.0	0.0	0.0	0.0	0.0	0.0	0.0	0.0	0.0	0.0	0.0	0.0	0.0	0.0	0.0	0.0	0.0	0.0	0.0	0.0	0.0	0.0	0.0	0.0	0.0	0.0	0.0	0.0	0.0	0.0	0.0	0.0	0.0	0.0	0.0	0.0	0.0	0.0	0.0	0.0	0.0	0.0	0.0	0.0	0.0	0.0	0.0	0.0
HMR_4239	3.6647722624624817	3.631924443884971	3.627424742709968	3.665672202697472	2.5394240341690657	3.6103258782449617	3.633274354237465	3.6314744737674696	3.5896272528399646	3.5624686621880386	1.8814141234897483	1.850488889408568	1.8732222525067248	1.866652053502692	3.60179973614463	1.7082080359424825	1.9136011040450216	1.8477973220686448	1.8890620680919168	3.6291702886719306	1.884859623660184	3.652623069289979	1.8863221984378595	1.9016340257255824	3.2003715478228894	3.4452813314278816	1.9229245979213268	1.8786877973557163	1.8751607501668504	1.9215459797728824	3.626637288029436	1.8650772487767642	1.915250199514952	2.630007352165741	2.2587403407993283	3.6546836036076216	3.6250255317732174	3.633672704694024	3.1385564167543163	2.6538929802815203	1.8874746560163325	2.7691488533684345	1.8309406490812947	1.825571950446253	1.824737490388888	1.8909728532385908	3.630502958825277	3.6414375198464786	1.824233627815408
HMR_4241	0.0	0.0	0.0	0.0	0.0	0.0	0.0	0.0	0.0	0.0	0.0	0.0	0.0	0.0	0.0	0.0	0.0	0.0	0.0	0.0	0.0	0.0	0.0	0.0	0.0	0.0	0.0	0.0	0.0	0.0	0.0	0.0	0.0	0.0	0.0	0.0	0.0	0.0	0.0	0.0	0.0	0.0	0.0	0.0	0.0	0.0	0.0	0.0	0.0
HMR_4288	1.8341692574947441	1.817920070645225	1.8156941546384413	1.8346144406960896	1.8179572342276185	1.8072356738126685	1.8185878454472584	1.817697479044546	1.7969964601814727	1.7835616254440818	1.8814141234897068	1.850488889408568	1.8732222525067248	1.8666520535026758	1.803017954582184	1.7082080359424825	1.9136011040450376	0.0	1.8890620680919168	1.8165576428004784	1.8848596236601844	1.8281592842764283	1.8863221984378595	1.9016340257255824	1.8603836813431447	1.8497281545031503	1.9229245979213336	1.8786877973557163	1.8751607501668504	1.9215459797728816	1.8153046158869035	1.8650772487767635	1.915250199514952	1.8645353976812136	1.817937170760779	1.829178591146316	1.814507310930369	1.8187849017901327	1.8210171855214503	1.8280766676369733	1.8874746560163331	1.82301142341647	1.830940649081296	1.8255719504462524	1.8247374903889533	1.8909728532385883	1.817216889206121	1.8226260071581104	1.824233627815408
HMR_4596	-33.32903402967031	-29.8763863492135	-28.679970485391344	-33.085885930273804	-31.996549199229644	-35.89161888406803	-36.0100333880991	-30.781275154028396	-31.734460244778923	-19.667980387043897	-40.439320450352156	-36.439480360807316	-34.74766451299637	-31.38890688346984	-12.180635510634424	-29.59901610174039	-41.69760740276964	-11.704791786593391	-36.47442450411563	-24.75415184126201	-39.844667235617045	-28.634495267155184	-37.17516295002481	-39.497041910339156	-19.818007889646466	-26.707368356584638	-36.0	-35.308326221785016	-30.99895259155571	-34.0	-30.92058575134365	-37.16937859109171	-42.0	-36.65579551308478	-27.526875344486843	-24.17248148072477	-30.801425254597106	-27.38149881956481	-28.23036762242725	-30.550763424514003	-44.137379817623994	-30.42123128475425	-29.53556283651988	-30.630842961398592	-28.71912002524257	-42.93713927766971	-28.334721777288713	-31.09953770543661	-31.174189240544987
HMR_4597	31.49486477217557	28.058466278568268	26.864276330752894	31.251271489577714	30.17859196500203	34.08438321025536	34.19144554265184	28.96357767498384	29.937463784597448	17.884418761599818	38.55790632686245	34.58899147139874	32.874442260489644	29.52225482996716	10.37761755605224	27.89080806579789	39.78400629872458	11.704791786593391	34.585362436023715	22.937594198461532	37.95980761195686	26.80633598287876	35.28884075158695	37.59540788461357	17.957624208303326	24.85764020208148	34.07707540207862	33.4296384244293	29.12379184138885	32.07845402022713	29.10528113545675	35.304301342314936	40.08474980048491	34.791260115403574	25.708938173726054	22.343302889578474	28.98691794366674	25.562713917774683	26.409350436905807	28.72268675687705	42.24990516160767	28.598219861337785	27.70462218743857	28.80527101095234	26.894382534853698	41.04616642443112	26.51750488808259	29.276911698278518	29.349955612729588
HMR_4599	0.0	0.0	0.0	0.0	0.0	0.0	0.0	0.0	0.0	0.0	0.0	0.0	0.0	0.0	0.0	0.0	0.0	0.0	0.0	0.0	0.0	0.0	0.0	0.0	0.0	0.0	0.0	0.0	0.0	0.0	0.0	0.0	0.0	0.0	0.0	0.0	0.0	0.0	0.0	0.0	0.0	0.0	0.0	0.0	0.0	0.0	0.0	0.0	0.0
HMR_4667	-1.8341692574947441	-1.817920070645225	-1.8156941546384413	-1.8346144406960896	-1.8179572342276185	-1.8072356738126685	-1.8185878454472584	-1.817697479044546	-1.7969964601814727	-1.7835616254440818	-1.8814141234897068	-1.850488889408568	-1.8732222525067248	-1.8666520535026758	-1.803017954582184	-1.7082080359424825	-1.913601104045069	0.0	-1.8890620680919168	-1.8165576428004784	-1.8848596236601844	-1.8281592842764283	-1.8863221984378595	0.0	0.0	1.1502718454968497	0.0	0.0	0.0	0.0	0.0	0.0	0.0	0.0	0.0	0.0	0.0	0.0	0.0	2.171923332363027	0.11252534398366733	3.176988576583529	2.1690593509187046	2.174428049553748	2.1752625096110467	0.1090271467614119	0.0	0.0	0.0
HMR_4668	0.0	0.0	0.0	0.0	0.0	0.0	0.0	0.0	0.0	0.0	0.0	0.0	0.0	0.0	0.0	0.0	0.0	0.0	0.0	0.0	0.0	0.0	0.0	-1.9016340257255824	-1.8603836813431447	-3.0	-1.9229245979213336	-1.8786877973557163	-1.8751607501668504	-1.9215459797728816	-1.8153046158869035	-1.8650772487767635	-1.915250199514952	-1.8645353976812136	-1.817937170760779	-1.829178591146316	-1.814507310930369	-1.8187849017901327	-1.8210171855214503	-4.0	-2.0	-5.0	-4.0	-4.0	-4.0	-2.0	-1.817216889206121	-1.8226260071581104	-1.824233627815408
HMR_4737	0.0	0.0	0.0	0.0	0.0	0.0	0.0	0.0	0.0	0.0	0.0	0.0	0.0	-7.030743835206403e-16	0.0	0.0	-6.891609629510735e-15	0.0	0.0	0.0	0.0	0.0	0.0	0.0	-3.916866830877553e-15	0.0	0.0	0.0	0.0	-9.117756558133348e-15	0.0	0.0	0.0	0.0	0.0	0.0	0.0	0.0	0.0	0.0	0.0	0.0	0.0	0.0	-8.526512829121202e-14	2.591061486142263e-15	0.0	-1.2434497875801752e-14	0.0
HMR_4739	1.8341692574947441	1.817920070645225	1.8156941546384413	1.8346144406960896	1.8179572342276185	1.8072356738126685	1.8185878454472584	1.817697479044546	1.7969964601814727	1.7835616254440818	1.8814141234897068	1.850488889408568	1.8732222525067248	1.8666520535026758	1.803017954582184	1.7082080359424825	1.913601104045069	0.0	1.8890620680919168	1.8165576428004784	1.8848596236601844	1.8281592842764283	1.8863221984378595	1.9016340257255824	1.8603836813431447	1.8497281545031599	1.9229245979213336	1.8786877973557163	1.8751607501668504	1.9215459797728816	1.8153046158869035	1.8650772487767635	1.915250199514952	1.8645353976812136	1.817937170760779	1.829178591146316	1.814507310930369	1.8187849017901327	1.8210171855214503	1.8280766676369733	1.8874746560163331	1.82301142341647	1.8309406490812952	1.8255719504462529	1.8247374903889533	1.8909728532385883	1.817216889206121	1.8226260071581109	1.824233627815408
HMR_4740	0.0	0.0	0.0	0.0	0.0	0.0	0.0	0.0	0.0	0.0	0.0	0.0	0.0	0.0	0.0	0.0	-6.891609629510735e-15	0.0	0.0	0.0	0.0	0.0	0.0	0.0	-3.916866830877553e-15	0.0	0.0	0.0	0.0	-9.117756558133348e-15	0.0	0.0	0.0	0.0	0.0	0.0	0.0	0.0	0.0	0.0	0.0	0.0	0.0	0.0	-8.526512829121202e-14	2.591061486142263e-15	0.0	-1.2434497875801752e-14	0.0
HMR_6415	0.0	0.0	0.0	0.0	0.0	0.0	0.0	0.0	0.0	0.0	0.0	0.0	0.0	0.0	0.0	0.0	0.0	0.0	0.0	0.0	0.0	0.0	0.0	0.0	0.0	0.0	0.0	0.0	0.0	0.0	0.0	0.0	0.0	0.0	0.0	0.0	0.0	0.0	0.0	0.0	0.0	0.0	0.0	0.0	0.0	0.0	0.0	0.0	0.0
HMR_6974	0.0	0.0	0.0	0.0	0.0	0.0	0.0	0.0	0.0	0.0	0.0	0.0	0.0	0.0	0.0	0.0	0.0	0.0	0.0	0.0	0.0	0.0	0.0	0.0	0.0	0.0	0.0	0.0	1.1102230246251563e-16	0.0	0.0	0.0	0.0	0.0	0.0	0.0	0.0	0.0	0.0	0.0	0.0	0.0	0.0	0.0	0.0	0.0	0.0	0.0	0.0
HMR_6975	0.0	0.0	0.0	0.0	0.0	0.0	0.0	0.0	0.0	0.0	0.0	0.0	0.0	0.0	0.0	0.0	0.0	0.0	0.0	0.0	0.0	0.0	0.0	0.0	0.0	0.0	0.0	0.0	1.1102230246251563e-16	0.0	0.0	0.0	0.0	0.0	0.0	0.0	0.0	0.0	0.0	0.0	0.0	0.0	0.0	0.0	0.0	0.0	0.0	0.0	0.0
HMR_6976	0.0	0.0	0.0	0.0	0.0	0.0	0.0	0.0	0.0	0.0	0.0	0.0	0.0	0.0	0.0	0.0	0.0	0.0	0.0	0.0	0.0	0.0	0.0	0.0	0.0	0.0	0.0	0.0	1.1102230246251563e-16	0.0	0.0	0.0	0.0	0.0	0.0	0.0	0.0	0.0	0.0	0.0	0.0	0.0	0.0	0.0	0.0	0.0	0.0	0.0	0.0
HMR_6977	0.0	0.0	0.0	0.0	0.0	0.0	0.0	0.0	0.0	0.0	0.0	0.0	0.0	0.0	0.0	0.0	0.0	0.0	0.0	0.0	0.0	0.0	0.0	0.0	0.0	0.0	0.0	0.0	1.1102230246251563e-16	0.0	0.0	0.0	0.0	0.0	0.0	0.0	0.0	0.0	0.0	0.0	0.0	0.0	0.0	0.0	0.0	0.0	0.0	0.0	0.0
HMR_6978	0.0	0.0	0.0	0.0	0.0	0.0	0.0	0.0	0.0	0.0	0.0	0.0	0.0	0.0	0.0	0.0	0.0	0.0	0.0	0.0	0.0	0.0	0.0	0.0	0.0	0.0	0.0	0.0	1.1102230246251563e-16	0.0	0.0	0.0	0.0	0.0	0.0	0.0	0.0	0.0	0.0	0.0	0.0	0.0	0.0	0.0	0.0	0.0	0.0	0.0	0.0
HMR_6979	0.0	0.0	0.0	0.0	0.0	0.0	0.0	0.0	0.0	0.0	0.0	0.0	0.0	0.0	0.0	0.0	0.0	0.0	0.0	0.0	0.0	0.0	0.0	0.0	0.0	0.0	0.0	0.0	1.1102230246251563e-16	0.0	0.0	0.0	0.0	0.0	0.0	0.0	0.0	0.0	0.0	0.0	0.0	0.0	0.0	0.0	0.0	0.0	0.0	0.0	0.0
HMR_6980	0.0	0.0	0.0	0.0	0.0	0.0	0.0	0.0	0.0	0.0	0.0	0.0	0.0	0.0	0.0	0.0	0.0	0.0	0.0	0.0	0.0	0.0	0.0	0.0	0.0	0.0	0.0	0.0	1.1102230246251563e-16	0.0	0.0	0.0	0.0	0.0	0.0	0.0	0.0	0.0	0.0	0.0	0.0	0.0	0.0	0.0	0.0	0.0	0.0	0.0	0.0
HMR_6981	0.0	0.0	0.0	0.0	0.0	0.0	0.0	0.0	0.0	0.0	0.0	0.0	0.0	0.0	0.0	0.0	0.0	0.0	0.0	0.0	0.0	0.0	0.0	0.0	0.0	0.0	0.0	0.0	1.1102230246251563e-16	0.0	0.0	0.0	0.0	0.0	0.0	0.0	0.0	0.0	0.0	0.0	0.0	0.0	0.0	0.0	0.0	0.0	0.0	0.0	0.0
HMR_6982	0.0	0.0	0.0	0.0	0.0	0.0	0.0	0.0	0.0	0.0	0.0	0.0	0.0	0.0	0.0	0.0	0.0	0.0	0.0	0.0	0.0	0.0	0.0	0.0	0.0	0.0	0.0	0.0	1.1102230246251563e-16	0.0	0.0	0.0	0.0	0.0	0.0	0.0	0.0	0.0	0.0	0.0	0.0	0.0	0.0	0.0	0.0	0.0	0.0	0.0	0.0
HMR_6983	0.0	0.0	0.0	0.0	0.0	0.0	0.0	0.0	0.0	0.0	0.0	0.0	0.0	0.0	0.0	0.0	0.0	0.0	0.0	0.0	0.0	0.0	0.0	0.0	0.0	0.0	0.0	0.0	0.0	0.0	0.0	0.0	0.0	0.0	0.0	0.0	0.0	0.0	0.0	0.0	0.0	0.0	0.0	0.0	0.0	0.0	0.0	0.0	0.0
HMR_6984	0.0	0.0	0.0	0.0	0.0	0.0	0.0	0.0	0.0	0.0	0.0	0.0	0.0	0.0	0.0	0.0	0.0	0.0	0.0	0.0	0.0	0.0	0.0	0.0	0.0	0.0	0.0	0.0	0.0	0.0	0.0	0.0	0.0	0.0	0.0	0.0	0.0	0.0	0.0	0.0	0.0	0.0	0.0	0.0	0.0	0.0	0.0	0.0	0.0
HMR_6985	0.0	0.0	0.0	0.0	0.0	0.0	0.0	0.0	0.0	0.0	0.0	0.0	0.0	0.0	0.0	0.0	0.0	0.0	0.0	0.0	0.0	0.0	0.0	0.0	0.0	0.0	0.0	0.0	0.0	0.0	0.0	0.0	0.0	0.0	0.0	0.0	0.0	0.0	0.0	0.0	0.0	0.0	0.0	0.0	0.0	0.0	0.0	0.0	0.0
HMR_8017	0.0	0.0	0.0	0.0	0.0	0.0	0.0	0.0	0.0	0.0	0.0	0.0	0.0	0.0	0.0	0.0	-6.891609629510735e-15	0.0	0.0	0.0	0.0	0.0	0.0	0.0	0.0	0.0	0.0	0.0	0.0	-9.117756558133348e-15	0.0	0.0	0.0	0.0	0.0	0.0	0.0	0.0	0.0	0.0	0.0	0.0	0.0	0.0	0.0	2.591061486142263e-15	0.0	-1.2434497875801752e-14	0.0
HMR_8018	0.0	0.0	0.0	0.0	0.0	0.0	0.0	0.0	0.0	0.0	0.0	0.0	0.0	0.0	0.0	0.0	0.0	0.0	0.0	0.0	0.0	0.0	0.0	0.0	0.0	0.0	0.0	0.0	0.0	-9.117756558133348e-15	0.0	0.0	0.0	0.0	0.0	0.0	0.0	0.0	0.0	0.0	0.0	0.0	0.0	0.0	-8.526512829121202e-14	0.0	0.0	0.0	0.0
HMR_8019	0.0	0.0	0.0	0.0	0.0	0.0	0.0	0.0	0.0	0.0	0.0	0.0	0.0	-7.030743835206403e-16	0.0	0.0	-6.891609629510735e-15	0.0	0.0	0.0	0.0	0.0	0.0	0.0	-3.916866830877553e-15	0.0	0.0	0.0	0.0	-9.117756558133348e-15	0.0	0.0	0.0	0.0	0.0	0.0	0.0	0.0	0.0	0.0	0.0	0.0	0.0	0.0	-8.526512829121202e-14	2.591061486142263e-15	0.0	-1.2434497875801752e-14	0.0
HMR_8021	0.0	0.0	0.0	0.0	0.0	0.0	0.0	0.0	0.0	0.0	0.0	0.0	0.0	-7.030743835206403e-16	0.0	0.0	-6.891609629510735e-15	0.0	0.0	0.0	0.0	0.0	0.0	0.0	-3.916866830877553e-15	0.0	0.0	0.0	0.0	-9.117756558133348e-15	0.0	0.0	0.0	0.0	0.0	0.0	0.0	0.0	0.0	0.0	0.0	0.0	0.0	0.0	-8.526512829121202e-14	2.591061486142263e-15	0.0	-1.2434497875801752e-14	0.0
HMR_8022	33.32903402967031	29.8763863492135	28.679970485391344	33.085885930273804	31.996549199229644	35.89161888406803	36.0100333880991	30.781275154028396	31.734460244778923	19.667980387043897	40.439320450352156	36.439480360807316	34.74766451299637	31.38890688346984	12.180635510634424	29.59901610174039	41.69760740276965	11.704791786593391	36.47442450411563	24.75415184126201	39.844667235617045	28.634495267155184	37.17516295002481	39.497041910339156	19.818007889646466	26.707368356584638	35.99999999999995	35.308326221785016	30.99895259155571	34.00000000000001	30.92058575134365	37.16937859109171	42.0	36.65579551308478	27.526875344486843	24.17248148072477	30.801425254597106	27.38149881956481	28.23036762242725	30.550763424514003	44.137379817623994	30.42123128475425	29.53556283651988	30.630842961398592	28.71912002524265	42.93713927766971	28.334721777288713	31.09953770543661	31.174189240544987
HMR_8025	0.0	0.0	0.0	0.0	0.0	0.0	0.0	0.0	0.0	0.0	0.0	0.0	0.0	0.0	0.0	0.0	0.0	0.0	0.0	0.0	0.0	0.0	0.0	0.0	0.0	0.0	0.0	0.0	0.0	0.0	0.0	0.0	0.0	0.0	0.0	0.0	0.0	0.0	0.0	0.0	0.0	0.0	0.0	0.0	0.0	0.0	0.0	0.0	0.0
HMR_8026	0.0	0.0	0.0	0.0	0.0	0.0	0.0	0.0	0.0	0.0	0.0	0.0	0.0	0.0	0.0	0.0	0.0	0.0	0.0	0.0	0.0	0.0	0.0	0.0	0.0	0.0	0.0	0.0	0.0	0.0	0.0	0.0	0.0	0.0	0.0	0.0	0.0	0.0	0.0	0.0	0.0	0.0	0.0	0.0	0.0	0.0	0.0	0.0	0.0
HMR_8027	0.0	0.0	0.0	0.0	0.0	0.0	0.0	0.0	0.0	0.0	0.0	0.0	0.0	0.0	0.0	0.0	0.0	0.0	0.0	0.0	0.0	0.0	0.0	0.0	0.0	0.0	0.0	0.0	0.0	0.0	0.0	0.0	0.0	0.0	0.0	0.0	0.0	0.0	0.0	0.0	0.0	0.0	0.0	0.0	0.0	0.0	0.0	0.0	0.0
HMR_8029	0.0	0.0	0.0	0.0	0.0	0.0	0.0	0.0	0.0	0.0	0.0	0.0	0.0	0.0	0.0	0.0	0.0	0.0	0.0	0.0	0.0	0.0	0.0	0.0	0.0	0.0	0.0	0.0	0.0	0.0	0.0	0.0	0.0	0.0	0.0	0.0	0.0	0.0	0.0	0.0	0.0	0.0	0.0	0.0	0.0	0.0	0.0	0.0	0.0
HMR_3164	3.7324575105927122	4.0002016693487565	4.036878951370148	4.7251220541884384	2.907013774479272	4.176252623051372	4.989198484742381	5.003869397550913	4.3449681203497255	3.566339106978411	1.9765787679816944	2.6148370954593334	1.8732222525067248	1.8666520535026832	3.60179973614463	1.7082080359424825	1.9136011040450216	1.8477973220686448	1.8890620680919168	3.6291702886719306	1.884859623660184	3.831486172050407	1.8863221984378733	1.9016340257255824	3.2003715478228894	3.4452813314278816	1.9229245979213268	1.8786877973557163	1.8751607501668504	1.9215459797728824	4.004878550305076	2.297295825366449	1.915250199514952	2.630007352165741	2.2587403407993145	3.8146906571165844	3.6250255317732174	3.9859515108944463	3.138556416754326	3.8342843994587104	1.8874746560163325	3.043241686038596	1.9583515804730696	2.0522978662345057	1.8247374903888944	1.8909728532385908	3.630502958825273	3.64143751984649	2.075717031448609
HMR_3166	3.7324575105927122	4.0002016693487565	4.036878951370148	4.7251220541884384	2.907013774479272	4.176252623051372	4.989198484742381	5.003869397550913	4.3449681203497255	3.566339106978411	1.9765787679816944	2.6148370954593334	1.8732222525067248	1.8666520535026832	3.60179973614463	1.7082080359424825	1.9136011040450216	1.8477973220686448	1.8890620680919168	3.6291702886719306	1.884859623660184	3.831486172050407	1.8863221984378733	1.9016340257255824	3.2003715478228894	3.4452813314278816	1.9229245979213268	1.8786877973557163	1.8751607501668504	1.9215459797728824	4.004878550305076	2.297295825366449	1.915250199514952	2.630007352165741	2.2587403407993145	3.8146906571165844	3.6250255317732174	3.9859515108944463	3.138556416754326	3.8342843994587104	1.8874746560163325	3.043241686038596	1.9583515804730696	2.0522978662345057	1.8247374903888944	1.8909728532385908	3.630502958825273	3.64143751984649	2.075717031448609
HMR_3885	0.7324575105927109	4.0002016693487565	4.036878951370148	1.7251220541884391	-2.0585170735596092	1.1762526230513721	1.9891984847423807	1.003869397550912	4.344968120349725	4.2099074336528615	-0.02342123201830569	0.6148370954593343	-1.126777747493275	-0.13334794649731685	0.6017997361446299	-1.2917919640575175	-1.0863988959549409	1.8477973220686448	-0.11093793190808343	2.3329404757561	-0.11514037633981535	0.8314861720504072	-0.11367780156211847	-0.0983659742744174	-0.7996284521771108	3.4452813314278874	-1.0770754020786664	-1.1213122026442837	-1.1248392498331494	-1.0784540202271178	4.004878550305076	0.2972958253664466	-1.084749800485048	-0.36999264783425895	1.07765634397537	1.6447876429341561	2.4405301152254766	2.805710687406154	1.9605358754718976	2.663285386086856	-0.11252534398368094	-1.9567583139614009	-2.4703088275775587	-0.9601471202342934	-3.175262509611095	-0.10902714676140923	-1.1247340102328134	-1.3585624801535099	-1.3189949272533874
HMR_4250	0.0	0.0	0.0	0.0	0.0	0.0	0.0	0.0	1.5543122344752196e-15	-2.2204460492503127e-15	-2.859880478048946e-14	0.0	0.0	-1.7236212457305562e-14	0.0	0.0	0.0	8.881784197001252e-16	9.325873406851317e-15	3.969047313034936e-15	0.0	0.0	0.0	0.0	0.0	0.0	0.0	0.0	0.0	-4.99780347410301e-15	0.0	-6.661338147750938e-16	0.0	0.0	3.3861802251067274e-15	0.0	0.0	0.0	0.0	0.0	0.0	0.0	0.0	0.0	-4.0398323803732816e-14	1.0752020665436456e-15	0.0	0.0	0.0
HMR_8091	0.0	0.0	0.0	0.0	0.0	0.0	0.0	0.0	0.0	0.0	0.0	0.0	0.0	0.0	0.0	0.0	0.0	0.0	0.0	0.0	0.0	0.0	0.0	0.0	0.0	0.0	0.0	0.0	0.0	0.0	0.0	0.0	0.0	0.0	0.0	0.0	0.0	0.0	0.0	0.0	0.0	0.0	0.0	0.0	0.0	0.0	0.0	0.0	0.0
HMR_8092	0.0	0.0	0.0	0.0	0.0	0.0	0.0	0.0	0.0	0.0	0.0	0.0	0.0	0.0	0.0	0.0	0.0	0.0	0.0	0.0	0.0	0.0	0.0	0.0	0.0	0.0	0.0	0.0	0.0	0.0	0.0	0.0	0.0	0.0	0.0	0.0	0.0	0.0	0.0	0.0	0.0	0.0	0.0	0.0	0.0	0.0	0.0	0.0	0.0
HMR_8563	0.0	0.0	0.0	0.0	0.0	0.0	0.0	0.0	0.0	0.0	0.0	0.0	0.0	0.0	0.0	0.0	0.0	0.0	0.0	0.0	0.0	0.0	0.0	0.0	0.0	0.0	0.0	0.0	0.0	0.0	0.0	0.0	0.0	0.0	0.0	0.0	0.0	0.0	0.0	0.0	0.0	0.0	0.0	0.0	0.0	0.0	0.0	0.0	0.0
HMR_8564	0.0	0.0	0.0	0.0	0.0	0.0	0.0	0.0	0.0	0.0	0.0	0.0	0.0	0.0	0.0	0.0	0.0	0.0	0.0	0.0	0.0	0.0	0.0	0.0	0.0	0.0	0.0	0.0	0.0	0.0	0.0	0.0	0.0	0.0	0.0	0.0	0.0	0.0	0.0	0.0	0.0	0.0	0.0	0.0	0.0	0.0	0.0	0.0	0.0
HMR_8565	0.0	0.0	0.0	0.0	0.0	0.0	0.0	0.0	0.0	0.0	0.0	0.0	0.0	0.0	0.0	0.0	0.0	0.0	0.0	0.0	0.0	0.0	0.0	0.0	0.0	0.0	0.0	0.0	0.0	0.0	0.0	0.0	0.0	0.0	0.0	0.0	0.0	0.0	0.0	0.0	0.0	0.0	0.0	0.0	0.0	0.0	0.0	0.0	0.0
HMR_8566	17.0	24.0	13.0	22.0	38.0	27.0	25.0	5.0	15.0	25.0	10.0	3.0	10.813318068613308	10.0	24.0	16.0	-3.952393967665557e-14	0.0	9.0	0.0	1.894780628693601e-14	0.0	2.386561588018079	10.0	16.0	18.0	8.0	17.963610540635838	29.580621395713703	13.509777180358364	30.00000000000001	0.0	0.0	0.0	0.0	0.0	0.0	0.0	0.0	0.0	0.0	0.0	0.0	0.0	0.0	4.3254001559784445	0.0	0.0	0.0
HMR_3935	0.0	0.0	0.0	0.0	0.0	0.0	0.0	0.0	0.0	0.0	0.0	0.0	0.0	0.0	0.0	0.0	0.0	0.0	0.0	0.0	0.0	0.0	0.0	0.0	0.0	0.0	0.0	0.0	0.0	0.0	0.0	0.0	0.0	0.0	0.0	0.0	0.0	0.0	0.0	0.0	0.0	0.0	0.0	0.0	0.0	0.0	0.0	0.0	0.0
HMR_4681	0.0	0.0	0.0	0.0	0.0	0.0	0.0	0.0	0.0	0.0	0.0	0.0	0.0	0.0	0.0	0.0	0.0	0.0	0.0	0.0	0.0	0.0	0.0	0.0	0.0	0.0	0.0	0.0	0.0	0.0	0.0	0.0	0.0	0.0	0.0	0.0	0.0	0.0	0.0	0.0	0.0	0.0	0.0	0.0	0.0	0.0	0.0	0.0	0.0
HMR_4682	0.0	0.0	0.0	0.0	0.0	0.0	0.0	0.0	0.0	0.0	0.0	0.0	0.0	0.0	0.0	0.0	0.0	0.0	0.0	0.0	0.0	0.0	0.0	0.0	0.0	0.0	0.0	0.0	0.0	0.0	0.0	0.0	0.0	0.0	0.0	0.0	0.0	0.0	0.0	0.0	0.0	0.0	0.0	0.0	0.0	0.0	0.0	0.0	0.0
HMR_4683	0.0	0.0	0.0	0.0	0.0	0.0	0.0	0.0	0.0	0.0	0.0	0.0	0.0	0.0	0.0	0.0	0.0	0.0	0.0	0.0	0.0	0.0	0.0	0.0	0.0	0.0	0.0	0.0	0.0	0.0	0.0	0.0	0.0	0.0	0.0	0.0	0.0	0.0	0.0	0.0	0.0	0.0	0.0	0.0	0.0	0.0	0.0	0.0	0.0
HMR_4685	0.0	0.0	0.0	0.0	0.0	0.0	0.0	0.0	0.0	0.0	0.0	0.0	0.0	0.0	0.0	0.0	0.0	0.0	0.0	0.0	0.0	0.0	0.0	0.0	0.0	0.0	0.0	0.0	0.0	0.0	0.0	0.0	0.0	0.0	0.0	0.0	0.0	0.0	0.0	0.0	0.0	0.0	0.0	0.0	0.0	0.0	0.0	0.0	0.0
HMR_4686	0.0	0.0	0.0	0.0	0.0	0.0	0.0	0.0	0.0	0.0	0.0	0.0	0.0	0.0	0.0	0.0	0.0	0.0	0.0	0.0	0.0	0.0	0.0	0.0	0.0	0.0	0.0	0.0	0.0	0.0	0.0	0.0	0.0	0.0	0.0	0.0	0.0	0.0	0.0	0.0	0.0	0.0	0.0	0.0	0.0	0.0	0.0	0.0	0.0
HMR_4687	0.0	0.0	0.0	0.0	0.0	0.0	0.0	0.0	0.0	0.0	0.0	0.0	0.0	0.0	0.0	0.0	0.0	0.0	0.0	0.0	0.0	0.0	0.0	0.0	0.0	0.0	0.0	0.0	0.0	0.0	0.0	0.0	0.0	0.0	0.0	0.0	0.0	0.0	0.0	0.0	0.0	0.0	0.0	0.0	0.0	0.0	0.0	0.0	0.0
HMR_4702	0.0	0.0	0.0	0.0	0.0	0.0	0.0	0.0	0.0	0.0	0.0	0.0	0.0	0.0	0.0	0.0	0.0	0.0	0.0	0.0	0.0	0.0	0.0	0.0	0.0	0.0	0.0	0.0	0.0	0.0	0.0	0.0	0.0	0.0	0.0	0.0	0.0	0.0	0.0	0.0	0.0	0.0	0.0	0.0	0.0	0.0	0.0	0.0	0.0
HMR_4703	0.0	0.0	0.0	0.0	0.0	0.0	0.0	0.0	0.0	0.0	0.0	0.0	0.0	0.0	0.0	0.0	0.0	0.0	0.0	0.0	0.0	0.0	0.0	0.0	0.0	0.0	0.0	0.0	0.0	0.0	0.0	0.0	0.0	0.0	0.0	0.0	0.0	0.0	0.0	0.0	0.0	0.0	0.0	0.0	0.0	0.0	0.0	0.0	0.0
HMR_4704	0.0	0.0	0.0	0.0	0.0	0.0	0.0	0.0	0.0	0.0	0.0	0.0	0.0	0.0	0.0	0.0	0.0	0.0	0.0	0.0	0.0	0.0	0.0	0.0	0.0	0.0	0.0	0.0	0.0	0.0	0.0	0.0	0.0	0.0	0.0	0.0	0.0	0.0	0.0	0.0	0.0	0.0	0.0	0.0	0.0	0.0	0.0	0.0	0.0
HMR_6988	0.0	0.0	0.0	0.0	0.0	0.0	0.0	0.0	0.0	0.0	0.0	0.0	0.0	0.0	0.0	0.0	0.0	0.0	0.0	0.0	0.0	0.0	0.0	0.0	0.0	0.0	0.0	0.0	0.0	0.0	0.0	0.0	0.0	0.0	0.0	0.0	0.0	0.0	0.0	0.0	0.0	0.0	0.0	0.0	0.0	0.0	0.0	0.0	0.0
HMR_7689	0.0	0.0	0.0	0.0	0.0	0.0	0.0	0.0	0.0	0.0	0.0	0.0	0.0	0.0	0.0	0.0	0.0	0.0	0.0	0.0	0.0	0.0	0.0	0.0	0.0	0.0	0.0	0.0	0.0	0.0	0.0	0.0	0.0	0.0	0.0	0.0	0.0	0.0	0.0	0.0	0.0	0.0	0.0	0.0	0.0	0.0	0.0	0.0	0.0
HMR_7701	0.0	0.0	0.7896337044609739	0.0	0.0	0.0	0.0	0.0	0.0	0.0	0.0	0.0	0.0	0.0	0.0	0.0	0.0	0.0	2.0	5.0	2.0	3.0	2.0	2.0	3.0	3.0	4.0	3.0	3.0	4.0	3.0	2.0	4.0	4.0	5.0	5.0	5.0	5.0	4.0	5.0	2.0	4.0	5.0	6.0	5.0	2.0	5.0	5.0	4.0
HMR_8094	0.0	0.0	0.0	0.0	0.0	0.0	0.0	0.0	0.0	0.0	0.0	0.0	0.0	0.0	0.0	0.0	0.0	0.0	0.0	0.0	0.0	0.0	0.0	0.0	0.0	0.0	0.0	0.0	0.0	0.0	0.0	0.0	0.0	0.0	0.0	0.0	0.0	0.0	0.0	0.0	0.0	0.0	0.0	0.0	0.0	0.0	0.0	0.0	0.0
HMR_8529	0.0	0.0	0.0	0.0	0.0	0.0	0.0	0.0	0.0	0.0	0.0	0.0	0.0	0.0	0.0	0.0	0.0	0.0	0.0	0.0	0.0	0.0	0.0	0.0	0.0	0.0	0.0	0.0	0.0	0.0	0.0	0.0	0.0	0.0	0.0	0.0	0.0	0.0	0.0	0.0	0.0	0.0	0.0	0.0	0.0	0.0	0.0	0.0	0.0
HMR_8530	0.0	0.0	0.0	0.0	0.0	0.0	0.0	0.0	0.0	0.0	0.0	0.0	0.0	0.0	0.0	0.0	0.0	0.0	0.0	2.0236699815741312	0.0	0.0	0.0	0.0	0.0	0.0	0.0	0.0	0.0	0.0	0.0	0.0	0.5732942912317189	0.0	0.0	0.0	0.0	0.0	0.0	0.0	0.0260139236091254	0.0	0.0	0.0	-1.796164227453222e-14	7.993605777301127e-15	0.0	0.0	0.0
HMR_8533	0.0	0.0	0.0	0.0	0.0	0.0	0.0	0.0	0.0	0.0	0.0	0.0	0.0	0.0	0.0	0.0	0.0	0.0	0.0	0.0	0.0	0.0	0.0	0.0	0.0	0.0	0.0	0.0	0.0	0.0	0.0	0.0	0.0	0.0	0.0	0.0	0.0	0.0	0.0	0.0	0.0	0.0	0.0	0.0	0.0	0.0	0.0	0.0	0.0
HMR_8534	0.0	0.0	0.0	0.0	0.0	0.0	0.0	0.0	0.0	0.0	0.0	0.0	0.0	0.0	0.0	0.0	0.0	0.0	0.0	0.0	0.0	0.0	0.0	0.0	0.0	0.0	0.0	0.0	0.0	0.0	0.0	0.0	0.0	0.0	0.0	0.0	0.0	0.0	0.0	0.0	0.0	0.0	0.0	0.0	0.0	0.0	0.0	0.0	0.0
HMR_8535	0.0	0.0	0.0	0.0	0.0	0.0	0.0	0.0	0.0	0.0	0.0	0.0	0.0	0.0	0.0	0.0	0.0	0.0	0.0	0.0	0.0	0.0	0.0	0.0	0.0	0.0	0.0	0.0	0.0	0.0	0.0	0.0	0.0	0.0	0.0	0.0	0.0	0.0	0.0	0.0	0.0	0.0	0.0	0.0	0.0	0.0	0.0	0.0	0.0
HMR_8537	0.0	0.0	0.0	0.0	0.0	0.0	0.0	0.0	0.0	0.0	0.0	0.0	0.0	0.0	0.0	0.0	0.0	0.0	0.0	0.0	0.0	0.0	0.0	0.0	0.0	0.0	0.0	0.0	0.0	0.0	0.0	0.0	0.0	0.0	0.0	0.0	0.0	0.0	0.0	0.0	0.0	0.0	0.0	0.0	0.0	0.0	0.0	0.0	0.0
HMR_8541	0.0	0.0	0.0	0.0	0.0	0.0	0.0	0.0	0.0	0.0	0.0	0.0	0.0	0.0	0.0	0.0	0.0	0.0	0.0	0.0	0.0	0.0	0.0	0.0	0.0	0.0	0.0	0.0	0.0	0.0	0.0	0.0	0.0	0.0	0.0	0.0	0.0	0.0	0.0	0.0	0.0	0.0	0.0	0.0	0.0	0.0	0.0	0.0	0.0
HMR_8542	0.0	0.0	0.0	0.0	0.0	0.0	0.0	0.0	0.0	0.0	0.0	0.0	0.0	0.0	0.0	0.0	0.0	0.0	0.0	0.0	0.0	0.0	0.0	0.0	0.0	0.0	0.0	0.0	0.0	0.0	0.0	0.0	0.0	0.0	0.0	0.0	0.0	0.0	0.0	0.0	0.0	0.0	0.0	0.0	0.0	0.0	0.0	0.0	0.0
HMR_8543	0.0	0.0	0.0	0.0	0.0	0.0	0.0	0.0	0.0	0.0	0.0	0.0	0.0	0.0	0.0	0.0	0.0	0.0	0.0	0.0	0.0	0.0	0.0	0.0	0.0	0.0	0.0	0.0	0.0	0.0	0.0	0.0	0.0	0.0	0.0	0.0	0.0	0.0	0.0	0.0	0.0	0.0	0.0	0.0	0.0	0.0	0.0	0.0	0.0
HMR_8544	0.0	0.0	0.0	0.0	0.0	0.0	0.0	0.0	0.0	0.0	0.0	0.0	0.0	0.0	0.0	0.0	0.0	0.0	0.0	0.0	0.0	0.0	0.0	0.0	0.0	0.0	0.0	0.0	0.0	0.0	0.0	0.0	0.0	0.0	0.0	0.0	0.0	0.0	0.0	0.0	0.0	0.0	0.0	0.0	0.0	0.0	0.0	0.0	0.0
HMR_8630	0.0	0.0	0.0	0.0	0.0	0.0	0.0	0.0	0.0	0.0	0.0	0.0	0.0	0.0	0.0	0.0	0.0	0.0	0.0	0.0	0.0	0.0	0.0	0.0	0.0	0.0	0.0	0.0	0.0	0.0	0.0	0.0	0.0	0.0	0.0	0.0	0.0	0.0	0.0	0.0	0.0	0.0	0.0	0.0	0.0	0.0	0.0	0.0	0.0
HMR_8540	0.0	0.0	0.0	0.0	0.0	0.0	0.0	0.0	0.0	0.0	0.0	0.0	0.0	0.0	0.0	0.0	0.0	0.0	0.0	0.0	0.0	0.0	0.0	0.0	0.0	0.0	0.0	0.0	0.0	0.0	0.0	0.0	0.0	0.0	0.0	0.0	0.0	0.0	0.0	0.0	0.0	0.0	0.0	0.0	0.0	0.0	0.0	0.0	0.0
HMR_9733	0.0	0.0	0.0	0.0	0.0	0.0	0.0	0.0	0.0	0.0	0.0	0.0	0.0	0.0	0.0	0.0	0.0	0.0	0.0	0.0	0.0	0.0	0.0	0.0	0.0	0.0	0.0	0.0	0.0	0.0	0.0	0.0	0.0	0.0	0.0	0.0	0.0	0.0	0.0	0.0	0.0	0.0	0.0	0.0	0.0	0.0	0.0	0.0	0.0
HMR_9734	0.0	0.0	0.0	0.0	0.0	0.0	0.0	0.0	0.0	0.0	0.0	0.0	0.0	0.0	0.0	0.0	0.0	0.0	0.0	0.0	0.0	0.0	0.0	0.0	0.0	0.0	0.0	0.0	0.0	0.0	0.0	0.0	0.0	0.0	0.0	0.0	0.0	0.0	0.0	0.0	0.0	0.0	0.0	0.0	0.0	0.0	0.0	0.0	0.0
HMR_3206	1.933132765118843	1.9265806736472681	1.92568312687034	1.9333122744742297	1.9265956589627489	1.9222724491180123	1.926849937680346	1.9264909189695751	1.9181437339441425	1.9127264618726136	1.9521831143103656	1.9397132618582893	0.0	0.7231503969608244	1.9205717558799127	0.0	0.04000298555027031	0.0	1.9552669629402888	1.9260313075808384	1.9535724288952359	1.9307093888211444	0.1301319595924113	0.258613753161007	1.9437030973157907	1.9394065139125616	3.596906941023336e-15	1.9510837892563369	1.9496615928092136	-5.689893001203928e-16	1.9255260547931081	1.945595664829356	0.0	0.0	1.9265875688551528	1.9311203996557718	1.911058900020125	1.8131140141995	1.9278295102909075	1.9306760756600592	1.827592870889444	1.928633638474383	1.9318309068876187	1.9296661090509093	1.9293296332213337	1.781139206509562	1.9262971327444085	1.9284782286927813	1.9291264628287936
HMR_3208	0.0	0.0	0.0	0.0	0.0	0.0	0.0	0.0	0.0	0.0	0.0	0.0	0.0	0.0	0.0	0.0	0.0	0.014776327027479325	0.0	0.0	0.0	0.0	0.0	0.0	0.0	0.0	0.0	0.0	0.0	0.0	0.0	0.0	0.0	0.0	0.0	0.0	0.0	0.0	0.0	0.0	0.0	0.0	0.0	0.0	-1.971756091734278e-13	0.0	0.0	0.0	0.0
HMR_3211	5.3446111271856935	5.280391814815965	5.271594648737915	5.3463705604012945	5.280538691070673	5.238165417641318	5.283030964639374	5.279512098208158	5.197698453682344	5.144601898351503	3.692878928782311	3.6127868360460575	1.7218380935743445	2.4305728764648857	5.22256075667346	1.7354133549054254	1.8504359512158548	0.0	3.7122275526596535	5.275998545589613	3.701592655621935	5.320858778774994	3.7273117142869183	2.042789860777689	5.448214605273832	5.406914322528475	1.83088955905401	4.8020882764806805	5.506615878364447	1.8278647454728505	5.2710531593566206	3.650568675573078	1.8140512310856407	1.6546411273596568	3.7659611493485743	1.947099627752502	3.4381564230368387	1.8300655041110887	2.0187554972267465	2.8551188097318168	3.580702033793856	5.300513632420081	5.270862549543229	5.247707845507332	5.245055952346773	3.541923732225241	0.0	0.0	0.0
HMR_3213	0.0	0.0	0.0	0.0	0.0	0.0	0.0	0.0	0.0	0.0	0.0	0.0	0.0	0.0	0.0	0.0	0.0	0.014776327027479325	0.0	0.0	0.0	0.0	0.0	0.0	0.0	0.0	0.0	0.0	0.0	0.0	0.0	0.0	0.0	0.0	0.0	0.0	0.0	0.0	0.0	0.0	0.0	0.0	0.0	0.0	0.0	0.0	0.0	0.0	0.0
HMR_3215	0.0	0.0	0.0	0.0	0.0	0.0	0.0	0.0	0.0	0.0	1.8393352640827505	1.7974365598438673	1.8282366001704016	1.8193350402294293	0.0	0.0	1.882943431286857	1.812907512086948	1.8496969954793707	-2.664535259100376e-15	1.8440033610879905	0.0	0.0	1.8667299703378863	0.0	0.0	1.895575261699876	0.7191225687514206	0.0	1.8937074564664955	0.0	1.817201433826636	1.8851776896653327	1.816467312987451	0.0	1.7685645428433951	1.7486873244863097	1.754482770167277	1.6842910015963968	0.858711185996429	1.847546308151139	0.0	0.0	0.0	0.0	1.8522858011619527	0.0	0.0	0.0
HMR_3744	1.7753260907993136	1.753311063454821	1.7502953062843405	1.775929242233412	1.753361414114836	1.7388354290365218	1.7542157906059628	1.7530094877377718	1.7249629460523181	1.7067609118919818	1.839335264082843	1.7974365598438673	1.8282366001704016	1.8193350402294293	1.7331210997565067	0.0	1.882943431286857	1.7981311850594652	1.8496969954793707	1.7514651934716177	1.8440033610879931	1.7671835464390369	1.8459849140125832	1.8667299703378863	1.8108424069810387	1.796405886746207	1.8955752616998718	1.835641531901292	1.8308629518389576	1.8937074564664955	1.7497675441048417	1.817201433826636	1.8851776896654189	1.816467312987451	1.7533342313533131	1.768564542843394	1.7486873244863097	1.754482770167277	1.7575071545774488	1.7670716142177982	1.847546308151139	1.7602090252739269	1.7709518471423993	1.7636781264110557	1.7625475676236826	1.8522858011619467	1.7523583660211963	1.7596868484077453	1.7618649151047463
HMR_3747	0.0	0.0	0.0	0.0	0.0	0.0	0.0	0.0	0.0	0.0	0.0	0.0	0.0	0.0	0.0	0.0	0.0	0.0	0.0	0.0	0.0	0.0	0.0	0.0	0.0	0.0	0.0	0.0	0.0	0.0	0.0	0.0	0.0	0.0	0.0	0.0	0.0	0.0	0.0	0.0	0.0	0.0	0.0	0.0	0.0	0.0	0.0	0.0	0.0
HMR_3757	1.7753260907993136	1.753311063454821	1.7502953062843405	1.775929242233412	1.753361414114836	1.7388354290365218	1.7542157906059628	1.7530094877377718	1.7249629460523181	1.7067609118919818	1.839335264082843	1.7974365598438673	1.8282366001704016	1.8193350402294293	1.7331210997565067	0.0	1.882943431286857	1.7981311850594652	1.8496969954793707	1.7514651934716177	1.8440033610879931	1.7671835464390369	1.8459849140125832	1.8667299703378863	1.8108424069810387	1.796405886746207	1.8955752616998718	1.835641531901292	1.8308629518389576	1.8937074564664955	1.7497675441048417	1.817201433826636	1.8851776896654189	1.816467312987451	1.7533342313533131	1.768564542843394	1.7486873244863097	1.754482770167277	1.7575071545774488	1.7670716142177982	1.847546308151139	1.7602090252739269	1.7709518471423993	1.7636781264110557	1.7625475676236828	1.8522858011619467	1.7523583660211963	1.7596868484077453	1.7618649151047463
HMR_3761	0.0	0.0	0.0	0.0	-1.2975731600306515e-15	0.0	0.0	0.0	0.0	0.0	1.8393352640827505	1.7974365598438673	1.8282366001704016	1.8193350402294293	0.0	0.0	0.0	0.0	0.0	0.0	1.8440033610879905	0.0	0.0	1.8667299703378863	0.0	0.0	1.895575261699876	0.7191225687514198	0.0	1.8937074564664955	0.0	1.817201433826636	1.8851776896653327	1.816467312987451	0.0	1.7685645428433951	1.7486873244863097	1.754482770167277	1.6842910015963968	0.858711185996429	1.847546308151139	0.0	0.0	0.0	0.0	0.0	0.0	0.0	0.0
HMR_3765	0.0	0.0	0.0	0.0	0.0	0.0	0.0	0.0	0.0	0.0	0.0	0.0	0.0	0.0	0.0	0.0	0.0	0.0	0.0	0.0	0.0	0.0	0.0	0.0	0.0	0.0	7.999999999999997	3.0	3.0	6.0	3.0	2.0	5.0	3.0	4.0	4.0	3.999999999999996	4.0	4.0	3.0	2.0	3.0	4.0	4.0	4.0	2.0	4.0	4.0	4.0
HMR_3777	-1.9331327651188432	-1.9265806736472681	-1.92568312687034	-1.9333122744742297	-1.9265956589627489	-1.9222724491180123	-1.926849937680346	-1.9264909189695751	-1.9181437339441425	-1.9127264618726136	-1.9521831143103656	-1.9397132618582893	-1.5543122344752196e-15	-0.7231503969608244	-1.9205717558799127	0.0	-0.04000298555027031	0.0	0.0	0.0	0.0	0.0	0.0	0.0	0.0	0.0	0.0	-1.9510837892563369	-1.9496615928092136	5.689893001203928e-16	-1.9255260547931081	-1.945595664829356	4.496403249731884e-14	0.0	0.0	0.0	0.0	0.0	0.0	0.0	0.0	0.0	0.0	0.0	0.0	0.0	0.0	0.0	0.0
HMR_3778	2.220446049250313e-16	0.0	0.0	0.0	0.0	0.0	0.0	0.0	0.0	0.0	0.0	0.0	0.0	0.0	0.0	0.0	0.0	0.0	-1.9552669629402888	-1.9260313075808384	-1.9535724288952359	-1.9307093888211444	-0.1301319595924113	-0.258613753161007	-1.9437030973157907	-1.9394065139125616	-3.596906941023336e-15	0.0	0.0	0.0	0.0	0.0	0.0	0.0	-1.9265875688551528	-1.9311203996557718	-1.911058900020125	-1.8131140141995	-1.9278295102909075	-1.9306760756600592	-1.8275928708894296	-1.928633638474383	-1.9318309068876187	-1.9296661090509093	-1.9293296332213337	-1.781139206509566	-1.9262971327444085	-1.9284782286927813	-1.9291264628287936
HMR_3795	1.7753260907993131	1.753311063454821	1.7502953062843405	1.775929242233412	1.7533614141148373	1.7388354290365218	1.7542157906059628	1.7530094877377718	1.7249629460523181	1.7067609118919818	0.0	0.0	0.0	0.0	1.7331210997565067	0.0	0.0	0.0	0.0	1.7514651934716203	0.0	1.7671835464390375	1.8459849140125832	0.0	1.8108424069810407	1.796405886746207	0.0	1.1165189631498722	1.8308629518389576	0.0	1.7497675441048417	0.0	0.0	0.0	1.7533342313533131	0.0	0.0	0.0	0.0732161529810518	0.9083604282213692	0.0	1.7602090252739269	1.7709518471423993	1.7636781264110557	1.7625475676236828	0.0	1.7523583660212183	1.7596868484077453	1.7618649151047463
HMR_4797	0.0	0.0	0.0	0.0	0.0	0.0	0.0	0.0	0.0	0.0	0.0	0.0	0.0	0.0	0.0	0.0	0.0	0.0	0.0	0.0	0.0	0.0	0.0	0.0	0.0	0.0	0.0	0.0	0.0	0.0	0.0	0.0	0.0	0.0	0.0	0.0	0.0	0.0	0.0	0.0	0.0	0.0	0.0	0.0	0.0	0.0	0.0	0.0	0.0
HMR_6417	0.0	0.0	0.0	0.0	0.0	0.0	0.0	0.0	0.0	0.0	0.0	0.0	0.0	0.0	0.0	0.0	0.0	0.0	0.0	0.0	0.0	0.0	0.0	0.0	0.0	0.0	0.0	0.0	0.0	0.0	0.0	0.0	0.0	0.0	0.0	0.0	0.0	0.0	0.0	0.0	0.0	0.0	0.0	0.0	0.0	0.0	0.0	0.0	0.0
HMR_6419	0.0	0.0	0.0	0.0	0.0	0.0	0.0	0.0	0.0	0.0	0.0	0.0	0.0	0.0	0.0	0.0	0.0	0.0	0.0	0.0	0.0	0.0	0.0	0.0	0.0	0.0	0.0	0.0	0.0	0.0	0.0	0.0	0.0	0.0	0.0	0.0	0.0	0.0	0.0	0.0	0.0	0.0	0.0	0.0	0.0	0.0	0.0	0.0	0.0
HMR_6420	0.0	0.0	0.0	0.0	0.0	0.0	0.0	0.0	0.0	0.0	0.0	0.0	0.0	0.0	0.0	0.0	0.0	0.0	0.0	0.0	0.0	0.0	0.0	0.0	0.0	0.0	0.0	0.0	0.0	0.0	0.0	0.0	0.0	0.0	0.0	0.0	0.0	0.0	0.0	0.0	0.0	0.0	0.0	0.0	0.0	0.0	0.0	0.0	0.0
HMR_6421	0.0	0.0	0.0	0.0	0.0	0.0	0.0	0.0	0.0	0.0	0.0	0.0	0.0	0.0	0.0	0.0	0.0	0.0	0.0	0.0	0.0	0.0	0.0	0.0	0.0	0.0	0.0	0.0	0.0	0.0	0.0	0.0	0.0	0.0	0.0	0.0	0.0	0.0	0.0	0.0	0.0	0.0	0.0	0.0	0.0	0.0	0.0	0.0	0.0
HMR_6422	0.0	0.0	0.0	0.0	0.0	0.0	0.0	0.0	0.0	0.0	0.0	0.0	0.0	0.0	0.0	0.0	0.0	0.0	0.0	0.0	0.0	0.0	0.0	0.0	0.0	0.0	0.0	0.0	0.0	0.0	0.0	0.0	0.0	0.0	0.0	0.0	0.0	0.0	0.0	0.0	0.0	0.0	0.0	0.0	0.0	0.0	0.0	0.0	0.0
HMR_6923	0.0	0.0	0.0	0.0	0.0	0.0	0.0	0.0	0.0	0.0	0.0	0.0	0.0	0.0	0.0	0.0	0.0	0.0	0.0	0.0	0.0	0.0	0.0	0.0	0.0	0.0	-8.0	-3.0	-3.0	-6.0	-3.0	-2.0	-5.0	-3.0	-4.0	-4.0	-4.0	-4.0	-4.0	-3.0	-2.0	-3.0	-4.0	-4.0	-4.0	-2.0	-4.0	-4.0	-4.0
HMR_6924	0.0	0.0	0.0	0.0	0.0	0.0	0.0	0.0	0.0	0.0	0.0	0.0	0.0	0.0	0.0	0.0	0.0	0.0	0.0	0.0	0.0	0.0	0.0	0.0	0.0	0.0	0.0	0.0	0.0	0.0	0.0	0.0	0.0	0.0	0.0	0.0	0.0	0.0	0.0	0.0	0.0	0.0	0.0	0.0	0.0	0.0	0.0	0.0	0.0
HMR_6925	0.0	0.0	0.0	0.0	0.0	0.0	0.0	0.0	0.0	0.0	0.0	0.0	0.0	0.0	0.0	0.0	0.0	0.0	0.0	0.0	0.0	0.0	0.0	0.0	0.0	0.0	0.0	0.0	0.0	0.0	0.0	0.0	0.0	0.0	0.0	0.0	0.0	0.0	0.0	0.0	0.0	0.0	0.0	0.0	0.0	0.0	0.0	0.0	0.0
HMR_6926	0.0	0.0	0.0	0.0	0.0	0.0	0.0	0.0	0.0	0.0	0.0	0.0	0.0	0.0	0.0	0.0	0.0	0.0	0.0	0.0	0.0	0.0	0.0	0.0	0.0	0.0	0.0	0.0	0.0	0.0	0.0	0.0	0.0	0.0	0.0	0.0	0.0	0.0	0.0	0.0	0.0	0.0	0.0	0.0	0.0	0.0	0.0	0.0	0.0
HMR_6927	0.0	0.0	0.0	0.0	0.0	0.0	0.0	0.0	0.0	0.0	0.0	0.0	0.0	0.0	0.0	0.0	0.0	0.0	0.0	0.0	0.0	0.0	0.0	0.0	0.0	0.0	0.0	0.0	0.0	0.0	0.0	0.0	0.0	0.0	0.0	0.0	0.0	0.0	0.0	0.0	0.0	0.0	0.0	0.0	0.0	0.0	0.0	0.0	0.0
HMR_8088	0.0	0.0	0.0	0.0	0.0	0.0	0.0	0.0	0.0	0.0	0.0	0.0	0.0	0.0	0.0	0.0	0.0	0.0	0.0	0.0	0.0	0.0	0.0	0.0	0.0	0.0	0.0	0.0	0.0	0.0	0.0	0.0	0.0	0.0	0.0	0.0	0.0	0.0	0.0	0.0	0.0	0.0	0.0	0.0	0.0	0.0	0.0	0.0	0.0
HMR_8787	0.0	0.0	0.0	0.0	0.0	0.0	0.0	0.0	0.0	0.0	0.0	0.0	0.0	0.0	0.0	0.0	0.0	0.0	0.0	0.0	0.0	0.0	0.0	0.0	0.0	0.0	0.0	0.0	0.0	0.0	0.0	0.0	0.0	0.0	0.0	0.0	0.0	0.0	0.0	0.0	0.0	0.0	0.0	0.0	0.0	0.0	0.0	0.0	0.0
HMR_3743	0.0	0.0	0.0	0.0	0.0	0.0	0.0	0.0	0.0	0.0	0.0	0.0	0.0	0.0	0.0	0.0	0.0	0.0	0.0	0.0	0.0	0.0	0.0	0.0	0.0	0.0	0.0	0.0	0.0	0.0	0.0	0.0	0.0	0.0	0.0	0.0	0.0	0.0	0.0	0.0	0.0	0.0	0.0	0.0	0.0	0.0	0.0	0.0	0.0
HMR_3940	0.0	0.0	0.0	0.0	0.0	1.9227906327905588	1.9273376047624768	1.9269809795097776	1.9186894423845149	1.913308285460129	1.9525018935482967	1.9401151734459048	-1.8545770979533862e-16	1.9465891289567163	1.92110127750738	0.0	0.0	1.0885178732179726	1.9555651831873533	1.926524432196966	1.953881946035935	1.9311713262289985	1.954467762277072	1.960600725357828	1.9440784100003463	1.939810470486488	0.0	0.0	0.0	0.0	1.1097249459381555	0.0	0.0	0.0	0.0	0.0	0.0	0.0	0.0	0.0	0.0	0.0	0.0	0.0	0.0	0.0	0.0	0.0	0.0
HMR_4214	1.8306030049677384	1.8140043732397464	1.8117305880715264	1.8310577620013817	0.7214667999414476	1.8030902044322927	1.8146865087902064	1.813776994722924	1.7926307926584937	1.7789070367439546	1.2739809207573671e-14	0.0	0.0	0.0	1.7987817815624452	0.0	0.0	1.8477973220686463	9.325873406851317e-15	1.812612645871456	0.0	1.8244637850135512	0.0	0.0	1.339987866479749	1.595553176924722	-7.105427357601002e-15	0.0	0.0	0.0	1.8113326721425318	0.0	0.0	0.7654719544845272	0.4408031700385521	1.8255050124613124	1.8105182208428483	1.814887802903896	1.317539231232872	0.8258163126445807	-4.996003610813204e-16	0.9461374299519644	-3.608224830031759e-16	3.885780586188048e-16	-4.0398323803732816e-14	1.0752020665436456e-15	1.8132860696191544	1.8188115126883804	5.551115123125783e-17
HMR_4216	1.8306030049677384	1.8140043732397464	1.8117305880715264	1.8310577620013817	0.7214667999414476	1.8030902044322927	1.8146865087902064	1.813776994722924	1.7926307926584937	1.7789070367439546	1.2739809207573671e-14	0.0	0.0	0.0	1.7987817815624452	0.0	0.0	1.8477973220686463	9.325873406851317e-15	1.812612645871456	0.0	1.8244637850135512	0.0	0.0	1.339987866479749	1.595553176924722	-7.105427357601002e-15	0.0	0.0	0.0	1.8113326721425318	-4.163336342344337e-16	0.0	0.7654719544845272	0.4408031700385521	1.8255050124613124	1.8105182208428483	1.814887802903896	1.317539231232872	0.8258163126445807	-4.996003610813204e-16	0.9461374299519644	-3.608224830031759e-16	3.885780586188048e-16	-4.0398323803732816e-14	1.0752020665436456e-15	1.8132860696191544	1.8188115126883804	5.551115123125783e-17
HMR_4218	0.0	0.0	0.0	0.0	0.0	0.0	0.0	0.0	0.0	0.0	0.0	0.0	0.0	0.0	0.0	0.0	0.0	0.0	0.0	0.0	0.0	0.0	0.0	0.0	0.0	0.0	0.0	0.0	0.0	0.0	0.0	0.0	0.0	0.0	0.0	0.0	0.0	0.0	0.0	0.0	0.0	0.0	0.0	0.0	0.0	0.0	0.0	0.0	0.0
HMR_4219	0.0	0.0	0.0	0.0	0.0	0.0	0.0	0.0	0.0	0.0	0.0	0.0	0.0	0.0	0.0	0.0	0.0	0.0	0.0	0.0	0.0	0.0	0.0	0.0	0.0	0.0	0.0	0.0	0.0	0.0	0.0	0.0	0.0	0.0	0.0	0.0	0.0	0.0	0.0	0.0	0.0	0.0	0.0	0.0	0.0	0.0	0.0	0.0	0.0
HMR_4220	-1.8306030049677384	-1.8140043732397464	-1.8117305880715264	-1.8310577620013817	-0.7214667999414476	-1.8030902044322927	-1.8146865087902044	-1.813776994722924	-1.7926307926584937	-1.7789070367439546	-1.2739809207573671e-14	0.0	0.0	0.0	-1.7987817815624452	0.0	0.0	-1.8477973220686463	-9.325873406851317e-15	-1.812612645871456	0.0	-1.8244637850135512	0.0	0.0	-1.339987866479749	-1.595553176924722	7.105427357601002e-15	0.0	0.0	0.0	-1.8113326721425318	4.163336342344337e-16	0.0	-0.7654719544845272	-0.4408031700385521	-1.8255050124613124	-1.8105182208428483	-1.814887802903896	-1.317539231232872	-0.8258163126445807	0.0	-0.9461374299519644	0.0	0.0	4.0398323803732816e-14	-1.0752020665436456e-15	-1.8132860696191544	-1.8188115126883804	-5.551115123125783e-17
HMR_4222	0.0	0.0	0.0	0.0	0.0	0.0	0.0	0.0	0.0	0.0	0.0	0.0	0.0	0.0	0.0	0.0	0.0	0.0	0.0	0.0	0.0	0.0	0.0	0.0	0.0	0.0	0.0	0.0	0.0	0.0	0.0	0.0	0.0	0.0	0.0	0.0	0.0	0.0	0.0	0.0	0.0	0.0	0.0	0.0	0.0	0.0	0.0	0.0	0.0
HMR_4224	0.0	0.0	0.0	0.0	0.0	0.0	0.0	0.0	0.0	0.0	0.0	0.0	0.0	0.0	0.0	0.0	0.0	0.0	0.0	0.0	0.0	0.0	0.0	0.0	0.0	0.0	0.0	0.0	0.0	0.0	0.0	0.0	0.0	0.0	0.0	0.0	0.0	0.0	0.0	0.0	0.0	0.0	0.0	0.0	0.0	0.0	0.0	0.0	0.0
HMR_4225	1.8306030049677384	1.8140043732397464	1.8117305880715264	1.8310577620013817	0.7214667999414476	1.8030902044322927	1.8146865087902064	1.813776994722924	1.7926307926584937	1.7789070367439546	1.2739809207573671e-14	0.0	0.0	0.0	1.7987817815624452	0.0	0.0	1.8477973220686463	9.325873406851317e-15	1.812612645871456	0.0	1.8244637850135512	0.0	0.0	1.339987866479749	1.595553176924722	0.0	0.0	0.0	0.0	1.8113326721425318	-4.163336342344337e-16	0.0	0.7654719544845272	0.4408031700385521	1.8255050124613124	1.8105182208428483	1.814887802903896	1.317539231232872	0.8258163126445807	0.0	0.9461374299519644	0.0	0.0	-4.0398323803732816e-14	1.0752020665436456e-15	1.8132860696191544	1.8188115126883804	0.0
HMR_4227	0.0	0.0	0.0	0.0	0.0	0.0	0.0	0.0	0.0	0.0	0.0	0.0	0.0	0.0	0.0	0.0	0.0	0.0	0.0	0.0	0.0	0.0	0.0	0.0	0.0	0.0	0.0	0.0	0.0	0.0	0.0	0.0	0.0	0.0	0.0	0.0	0.0	0.0	0.0	0.0	0.0	0.0	0.0	0.0	0.0	0.0	0.0	0.0	0.0
HMR_4231	1.8306030049677384	1.8140043732397464	1.8117305880715264	1.8310577620013817	0.7214667999414476	1.8030902044322927	1.8146865087902064	1.813776994722924	1.792630792658492	1.7789070367439568	0.0	0.0	0.0	1.7236212457305562e-14	1.7987817815624452	0.0	0.0	1.8477973220686448	0.0	1.8126126458714518	0.0	1.8244637850135512	0.0	0.0	1.339987866479749	1.595553176924722	-7.105427357601002e-15	0.0	0.0	4.99780347410301e-15	1.8113326721425318	2.498001805406602e-16	0.0	0.7654719544845272	0.4408031700385489	1.8255050124613124	1.8105182208428483	1.814887802903896	1.317539231232872	0.8258163126445807	-4.996003610813204e-16	0.9461374299519644	-3.608224830031759e-16	3.885780586188048e-16	0.0	0.0	1.8132860696191544	1.8188115126883804	0.0
HMR_4232	0.0	0.0	0.0	0.0	0.0	0.0	0.0	0.0	0.0	0.0	0.0	0.0	0.0	0.0	0.0	0.0	0.0	0.0	0.0	0.0	0.0	0.0	0.0	0.0	0.0	0.0	0.0	0.0	0.0	0.0	0.0	0.0	0.0	0.0	0.0	0.0	0.0	0.0	0.0	0.0	0.0	0.0	0.0	0.0	0.0	0.0	0.0	0.0	0.0
HMR_4233	1.8306030049677384	1.8140043732397464	1.8117305880715264	1.8310577620013817	0.7214667999414476	1.8030902044322927	1.8146865087902064	1.813776994722924	1.792630792658492	1.7789070367439568	0.0	0.0	0.0	1.7236212457305562e-14	1.7987817815624452	0.0	0.0	1.8477973220686448	0.0	1.8126126458714518	0.0	1.8244637850135512	0.0	0.0	1.339987866479749	1.595553176924722	-7.105427357601002e-15	0.0	0.0	4.99780347410301e-15	1.8113326721425318	2.498001805406602e-16	0.0	0.7654719544845272	0.4408031700385489	1.8255050124613124	1.8105182208428483	1.814887802903896	1.317539231232872	0.8258163126445807	-4.996003610813204e-16	0.9461374299519644	-3.608224830031759e-16	3.885780586188048e-16	0.0	0.0	1.8132860696191544	1.8188115126883804	0.0
HMR_4235	1.8306030049677384	1.8140043732397464	1.8117305880715264	1.8310577620013817	0.7214667999414476	1.8030902044322927	1.8146865087902064	1.813776994722924	1.792630792658492	1.7789070367439568	4.134192987947928e-14	0.0	0.0	1.7236212457305562e-14	1.7987817815624452	0.0	-4.0151857102684564e-14	1.8477973220686448	0.0	1.8126126458714518	-2.220446049250313e-16	1.8244637850135512	0.0	0.0	1.339987866479749	1.595553176924722	-7.105427357601002e-15	0.0	0.0	4.99780347410301e-15	1.8113326721425318	2.498001805406602e-16	0.0	0.7654719544845272	0.4408031700385489	1.8255050124613124	1.8105182208428483	1.814887802903896	1.317539231232872	0.8258163126445807	-4.996003610813204e-16	0.9461374299519644	-3.608224830031759e-16	3.885780586188048e-16	0.0	0.0	1.8132860696191544	1.8188115126883804	0.0
HMR_4242	-3.6647722624624817	-3.631924443884971	-3.627424742709968	-3.665672202697472	-2.5394240341690657	-3.6103258782449617	-3.633274354237465	-3.6314744737674696	-3.5896272528399646	-3.5624686621880386	-1.8814141234897483	-1.850488889408568	-1.8732222525067248	-1.866652053502692	-3.60179973614463	-1.7082080359424825	-13.0	-9.419342473564583	-1.8890620680919168	-3.6291702886719306	-1.884859623660184	-3.652623069289979	-1.8863221984378595	-1.9016340257255824	-3.2003715478228894	-3.4452813314278816	-1.9229245979213268	-1.8786877973557163	-1.8751607501668504	-1.9215459797728824	-3.626637288029436	-1.8650772487767642	-1.915250199514952	-2.630007352165741	-2.2587403407993283	-3.6546836036076216	-3.6250255317732174	-3.633672704694024	-3.1385564167543163	-2.6538929802815203	-1.8874746560163325	-2.7691488533684345	-1.8309406490812947	-1.825571950446253	-1.824737490388888	-1.8909728532385908	-3.630502958825277	-3.6414375198464786	-1.824233627815408
HMR_4243	0.0	0.0	0.0	0.0	0.0	0.0	0.0	0.0	0.0	0.0	0.0	0.0	0.0	0.0	0.0	0.0	11.08639889595498	7.5715451514959415	0.0	0.0	0.0	0.0	0.0	0.0	0.0	0.0	0.0	0.0	0.0	0.0	0.0	0.0	0.0	0.0	0.0	0.0	0.0	0.0	0.0	0.0	0.0	0.0	0.0	0.0	0.0	0.0	0.0	0.0	0.0
HMR_4244	0.0	0.0	0.0	0.0	0.0	0.0	0.0	0.0	0.0	0.0	0.0	0.0	0.0	0.0	0.0	0.0	0.0	0.0	0.0	0.0	0.0	0.0	0.0	0.0	0.0	0.0	0.0	0.0	0.0	0.0	0.0	0.0	0.0	0.0	0.0	0.0	0.0	0.0	0.0	0.0	0.0	0.0	0.0	0.0	0.0	0.0	0.0	0.0	0.0
HMR_4245	0.0	0.0	0.0	0.0	0.0	0.0	0.0	0.0	0.0	0.0	0.0	0.0	0.0	0.0	0.0	0.0	0.0	0.0	0.0	0.0	0.0	0.0	0.0	0.0	0.0	0.0	0.0	0.0	0.0	0.0	0.0	0.0	0.0	0.0	0.0	0.0	0.0	0.0	0.0	0.0	0.0	0.0	0.0	0.0	0.0	0.0	0.0	0.0	0.0
HMR_4246	0.0	0.0	0.0	0.0	0.0	0.0	0.0	0.0	0.0	0.0	0.0	0.0	0.0	0.0	0.0	0.0	0.0	0.0	0.0	0.0	0.0	0.0	0.0	0.0	0.0	0.0	0.0	0.0	0.0	0.0	0.0	0.0	0.0	0.0	0.0	0.0	0.0	0.0	0.0	0.0	0.0	0.0	0.0	0.0	0.0	0.0	0.0	0.0	0.0
HMR_4248	0.0	0.0	0.0	0.0	0.0	0.0	0.0	0.0	0.0	0.0	0.0	0.0	0.0	0.0	0.0	0.0	0.0	0.0	0.0	0.0	0.0	0.0	0.0	0.0	0.0	0.0	0.0	0.0	0.0	0.0	0.0	0.0	0.0	0.0	0.0	0.0	0.0	0.0	0.0	0.0	0.0	0.0	0.0	0.0	0.0	0.0	0.0	0.0	0.0
HMR_6707	0.0	0.0	0.0	0.0	0.0	0.0	0.0	0.0	0.0	0.0	0.0	0.0	0.0	0.0	0.0	0.0	0.0	0.0	0.0	0.0	0.0	0.0	0.0	0.0	0.0	0.0	0.0	0.0	0.0	0.0	0.0	0.0	0.0	0.0	0.0	0.0	0.0	0.0	0.0	0.0	0.0	0.0	0.0	0.0	0.0	0.0	0.0	0.0	0.0
HMR_6708	0.0	0.0	0.0	0.0	0.0	0.0	0.0	0.0	0.0	0.0	0.0	0.0	0.0	0.0	0.0	0.0	0.0	0.0	0.0	0.0	0.0	0.0	0.0	0.0	0.0	0.0	0.0	0.0	0.0	0.0	0.0	0.0	0.0	0.0	0.0	0.0	0.0	0.0	0.0	0.0	0.0	0.0	0.0	0.0	0.0	0.0	0.0	0.0	0.0
HMR_6709	0.0	0.0	0.0	0.0	0.0	0.0	0.0	0.0	0.0	0.0	0.0	0.0	0.0	0.0	0.0	0.0	0.0	0.0	0.0	0.0	0.0	0.0	0.0	0.0	0.0	0.0	0.0	0.0	0.0	0.0	0.0	0.0	0.0	0.0	0.0	0.0	0.0	0.0	0.0	0.0	0.0	0.0	0.0	0.0	0.0	0.0	0.0	0.0	0.0
HMR_6710	0.0	0.0	0.0	0.0	0.0	0.0	0.0	0.0	0.0	0.0	0.0	0.0	0.0	0.0	0.0	0.0	0.0	0.0	0.0	0.0	0.0	0.0	0.0	0.0	0.0	0.0	0.0	0.0	0.0	0.0	0.0	0.0	0.0	0.0	0.0	0.0	0.0	0.0	0.0	0.0	0.0	0.0	0.0	0.0	0.0	0.0	0.0	0.0	0.0
HMR_6711	0.0	0.0	0.0	0.0	0.0	0.0	0.0	0.0	0.0	0.0	0.0	0.0	0.0	0.0	0.0	0.0	0.0	0.0	0.0	0.0	0.0	0.0	0.0	0.0	0.0	0.0	0.0	0.0	0.0	0.0	0.0	0.0	0.0	0.0	0.0	0.0	0.0	0.0	0.0	0.0	0.0	0.0	0.0	0.0	0.0	0.0	0.0	0.0	0.0
HMR_6712	0.0	0.0	0.0	0.0	0.0	0.0	0.0	0.0	0.0	0.0	0.0	0.0	0.0	0.0	0.0	0.0	0.0	0.0	0.0	0.0	0.0	0.0	0.0	0.0	0.0	0.0	0.0	0.0	0.0	0.0	0.0	0.0	0.0	0.0	0.0	0.0	0.0	0.0	0.0	0.0	0.0	0.0	0.0	0.0	0.0	0.0	0.0	0.0	0.0
HMR_6713	0.0	0.0	0.0	0.0	0.0	0.0	0.0	0.0	0.0	0.0	0.0	0.0	0.0	0.0	0.0	0.0	0.0	0.0	0.0	0.0	0.0	0.0	0.0	0.0	0.0	0.0	0.0	0.0	0.0	0.0	0.0	0.0	0.0	0.0	0.0	0.0	0.0	0.0	0.0	0.0	0.0	0.0	0.0	0.0	0.0	0.0	0.0	0.0	0.0
HMR_6714	0.0	0.0	0.0	0.0	0.0	0.0	0.0	0.0	0.0	0.0	0.0	0.0	0.0	0.0	0.0	0.0	0.0	0.0	0.0	0.0	0.0	0.0	0.0	0.0	0.0	0.0	0.0	0.0	0.0	0.0	0.0	0.0	0.0	0.0	0.0	0.0	0.0	0.0	0.0	0.0	0.0	0.0	0.0	0.0	0.0	0.0	0.0	0.0	0.0
HMR_6715	0.0	0.0	0.0	0.0	0.0	0.0	0.0	0.0	0.0	0.0	0.0	0.0	0.0	0.0	0.0	0.0	0.0	0.0	0.0	0.0	0.0	0.0	0.0	0.0	0.0	0.0	0.0	0.0	0.0	0.0	0.0	0.0	0.0	0.0	0.0	0.0	0.0	0.0	0.0	0.0	0.0	0.0	0.0	0.0	0.0	0.0	0.0	0.0	0.0
HMR_6716	0.0	0.0	0.0	0.0	0.0	0.0	0.0	0.0	0.0	0.0	0.0	0.0	0.0	0.0	0.0	0.0	0.0	0.0	0.0	0.0	0.0	0.0	0.0	0.0	0.0	0.0	0.0	0.0	0.0	0.0	0.0	0.0	0.0	0.0	0.0	0.0	0.0	0.0	0.0	0.0	0.0	0.0	0.0	0.0	0.0	0.0	0.0	0.0	0.0
HMR_6717	0.0	0.0	0.0	0.0	0.0	0.0	0.0	0.0	0.0	0.0	0.0	0.0	0.0	0.0	0.0	0.0	0.0	0.0	0.0	0.0	0.0	0.0	0.0	0.0	0.0	0.0	0.0	0.0	0.0	0.0	0.0	0.0	0.0	0.0	0.0	0.0	0.0	0.0	0.0	0.0	0.0	0.0	0.0	0.0	0.0	0.0	0.0	0.0	0.0
HMR_6718	0.0	0.0	0.0	0.0	0.0	0.0	0.0	0.0	0.0	0.0	0.0	0.0	0.0	0.0	0.0	0.0	0.0	0.0	0.0	0.0	0.0	0.0	0.0	0.0	0.0	0.0	0.0	0.0	0.0	0.0	0.0	0.0	0.0	0.0	0.0	0.0	0.0	0.0	0.0	0.0	0.0	0.0	0.0	0.0	0.0	0.0	0.0	0.0	0.0
HMR_6719	0.0	0.0	0.0	0.0	0.0	0.0	0.0	0.0	0.0	0.0	0.0	0.0	0.0	0.0	0.0	0.0	0.0	0.0	0.0	0.0	0.0	0.0	0.0	0.0	0.0	0.0	0.0	0.0	0.0	0.0	0.0	0.0	0.0	0.0	0.0	0.0	0.0	0.0	0.0	0.0	0.0	0.0	0.0	0.0	0.0	0.0	0.0	0.0	0.0
HMR_6720	0.0	0.0	0.0	0.0	0.0	0.0	0.0	0.0	0.0	0.0	0.0	0.0	0.0	0.0	0.0	0.0	0.0	0.0	0.0	0.0	0.0	0.0	0.0	0.0	0.0	0.0	0.0	0.0	0.0	0.0	0.0	0.0	0.0	0.0	0.0	0.0	0.0	0.0	0.0	0.0	0.0	0.0	0.0	0.0	0.0	0.0	0.0	0.0	0.0
HMR_6721	0.0	0.0	0.0	0.0	0.0	0.0	0.0	0.0	0.0	0.0	0.0	0.0	0.0	0.0	0.0	0.0	0.0	0.0	0.0	0.0	0.0	0.0	0.0	0.0	0.0	0.0	0.0	0.0	0.0	0.0	0.0	0.0	0.0	0.0	0.0	0.0	0.0	0.0	0.0	0.0	0.0	0.0	0.0	0.0	0.0	0.0	0.0	0.0	0.0
HMR_6722	0.0	0.0	0.0	0.0	0.0	0.0	0.0	0.0	0.0	0.0	0.0	0.0	0.0	0.0	0.0	0.0	0.0	0.0	0.0	0.0	0.0	0.0	0.0	0.0	0.0	0.0	0.0	0.0	0.0	0.0	0.0	0.0	0.0	0.0	0.0	0.0	0.0	0.0	0.0	0.0	0.0	0.0	0.0	0.0	0.0	0.0	0.0	0.0	0.0
HMR_6723	0.0	0.0	0.0	0.0	0.0	0.0	0.0	0.0	0.0	0.0	0.0	0.0	0.0	0.0	0.0	0.0	0.0	0.0	0.0	0.0	0.0	0.0	0.0	0.0	0.0	0.0	0.0	0.0	0.0	0.0	0.0	0.0	0.0	0.0	0.0	0.0	0.0	0.0	0.0	0.0	0.0	0.0	0.0	0.0	0.0	0.0	0.0	0.0	0.0
HMR_6725	0.0	0.0	0.0	0.0	0.0	0.0	0.0	0.0	0.0	0.0	0.0	0.0	0.0	0.0	0.0	0.0	0.0	0.0	0.0	0.0	0.0	0.0	0.0	0.0	0.0	0.0	0.0	0.0	0.0	0.0	0.0	0.0	0.0	0.0	0.0	0.0	0.0	0.0	0.0	0.0	0.0	0.0	0.0	0.0	0.0	0.0	0.0	0.0	0.0
HMR_6726	0.0	0.0	0.0	0.0	0.0	0.0	0.0	0.0	0.0	0.0	0.0	0.0	0.0	0.0	0.0	0.0	0.0	0.0	0.0	0.0	0.0	0.0	0.0	0.0	0.0	0.0	0.0	0.0	0.0	0.0	0.0	0.0	0.0	0.0	0.0	0.0	0.0	0.0	0.0	0.0	0.0	0.0	0.0	0.0	0.0	0.0	0.0	0.0	0.0
HMR_6727	0.0	0.0	0.0	0.0	0.0	0.0	0.0	0.0	0.0	0.0	0.0	0.0	0.0	0.0	0.0	0.0	0.0	0.0	0.0	0.0	0.0	0.0	0.0	0.0	0.0	0.0	0.0	0.0	0.0	0.0	0.0	0.0	0.0	0.0	0.0	0.0	0.0	0.0	0.0	0.0	0.0	0.0	0.0	0.0	0.0	0.0	0.0	0.0	0.0
HMR_6728	0.0	0.0	0.0	0.0	0.0	0.0	0.0	0.0	0.0	0.0	0.0	0.0	0.0	0.0	0.0	0.0	0.0	0.0	0.0	0.0	0.0	0.0	0.0	0.0	0.0	0.0	0.0	0.0	0.0	0.0	0.0	0.0	0.0	0.0	0.0	0.0	0.0	0.0	0.0	0.0	0.0	0.0	0.0	0.0	0.0	0.0	0.0	0.0	0.0
HMR_6729	0.0	0.0	0.0	0.0	0.0	0.0	0.0	0.0	0.0	0.0	0.0	0.0	0.0	0.0	0.0	0.0	0.0	0.0	0.0	0.0	0.0	0.0	0.0	0.0	0.0	0.0	0.0	0.0	0.0	0.0	0.0	0.0	0.0	0.0	0.0	0.0	0.0	0.0	0.0	0.0	0.0	0.0	0.0	0.0	0.0	0.0	0.0	0.0	0.0
HMR_6730	0.0	0.0	0.0	0.0	0.0	0.0	0.0	0.0	0.0	0.0	0.0	0.0	0.0	0.0	0.0	0.0	0.0	0.0	0.0	0.0	0.0	0.0	0.0	0.0	0.0	0.0	0.0	0.0	0.0	0.0	0.0	0.0	0.0	0.0	0.0	0.0	0.0	0.0	0.0	0.0	0.0	0.0	0.0	0.0	0.0	0.0	0.0	0.0	0.0
HMR_6731	0.0	0.0	0.0	0.0	0.0	0.0	0.0	0.0	0.0	0.0	0.0	0.0	0.0	0.0	0.0	0.0	0.0	0.0	0.0	0.0	0.0	0.0	0.0	0.0	0.0	0.0	0.0	0.0	0.0	0.0	0.0	0.0	0.0	0.0	0.0	0.0	0.0	0.0	0.0	0.0	0.0	0.0	0.0	0.0	0.0	0.0	0.0	0.0	0.0
HMR_6734	0.0	0.0	0.0	0.0	0.0	0.0	0.0	0.0	0.0	0.0	0.0	0.0	0.0	0.0	0.0	0.0	0.0	0.0	0.0	0.0	0.0	0.0	0.0	0.0	0.0	0.0	0.0	0.0	0.0	0.0	0.0	0.0	0.0	0.0	0.0	0.0	0.0	0.0	0.0	0.0	0.0	0.0	0.0	0.0	0.0	0.0	0.0	0.0	0.0
HMR_6735	0.0	0.0	0.0	0.0	0.0	0.0	0.0	0.0	0.0	0.0	0.0	0.0	0.0	0.0	0.0	0.0	0.0	0.0	0.0	0.0	0.0	0.0	0.0	0.0	0.0	0.0	0.0	0.0	0.0	0.0	0.0	0.0	0.0	0.0	0.0	0.0	0.0	0.0	0.0	0.0	0.0	0.0	0.0	0.0	0.0	0.0	0.0	0.0	0.0
HMR_6736	0.0	0.0	0.0	0.0	0.0	0.0	0.0	0.0	0.0	0.0	0.0	0.0	0.0	0.0	0.0	0.0	0.0	0.0	0.0	0.0	0.0	0.0	0.0	0.0	0.0	0.0	0.0	0.0	0.0	0.0	0.0	0.0	0.0	0.0	0.0	0.0	0.0	0.0	0.0	0.0	0.0	0.0	0.0	0.0	0.0	0.0	0.0	0.0	0.0
HMR_6737	0.0	0.0	0.0	0.0	0.0	0.0	0.0	0.0	0.0	0.0	0.0	0.0	0.0	0.0	0.0	0.0	0.0	0.0	0.0	0.0	0.0	0.0	0.0	0.0	0.0	0.0	0.0	0.0	0.0	0.0	0.0	0.0	0.0	0.0	0.0	0.0	0.0	0.0	0.0	0.0	0.0	0.0	0.0	0.0	0.0	0.0	0.0	0.0	0.0
HMR_6738	0.0	0.0	0.0	0.0	0.0	0.0	0.0	0.0	0.0	0.0	0.0	0.0	0.0	0.0	0.0	0.0	0.0	0.0	0.0	0.0	0.0	0.0	0.0	0.0	0.0	0.0	0.0	0.0	0.0	0.0	0.0	0.0	0.0	0.0	0.0	0.0	0.0	0.0	0.0	0.0	0.0	0.0	0.0	0.0	0.0	0.0	0.0	0.0	0.0
HMR_6739	0.0	0.0	0.0	0.0	0.0	0.0	0.0	0.0	0.0	0.0	0.0	0.0	0.0	0.0	0.0	0.0	0.0	0.0	0.0	0.0	0.0	0.0	0.0	0.0	0.0	0.0	0.0	0.0	0.0	0.0	0.0	0.0	0.0	0.0	0.0	0.0	0.0	0.0	0.0	0.0	0.0	0.0	0.0	0.0	0.0	0.0	0.0	0.0	0.0
HMR_6740	0.0	0.0	0.0	0.0	0.0	0.0	0.0	0.0	0.0	0.0	0.0	0.0	0.0	0.0	0.0	0.0	0.0	0.0	0.0	0.0	0.0	0.0	0.0	0.0	0.0	0.0	0.0	0.0	0.0	0.0	0.0	0.0	0.0	0.0	0.0	0.0	0.0	0.0	0.0	0.0	0.0	0.0	0.0	0.0	0.0	0.0	0.0	0.0	0.0
HMR_6741	0.0	0.0	0.0	0.0	0.0	0.0	0.0	0.0	0.0	0.0	0.0	0.0	0.0	0.0	0.0	0.0	0.0	0.0	0.0	0.0	0.0	0.0	0.0	0.0	0.0	0.0	0.0	0.0	0.0	0.0	0.0	0.0	0.0	0.0	0.0	0.0	0.0	0.0	0.0	0.0	0.0	0.0	0.0	0.0	0.0	0.0	0.0	0.0	0.0
HMR_6742	0.0	0.0	0.0	0.0	0.0	0.0	0.0	0.0	0.0	0.0	0.0	0.0	0.0	0.0	0.0	0.0	0.0	0.0	0.0	0.0	0.0	0.0	0.0	0.0	0.0	0.0	0.0	0.0	0.0	0.0	0.0	0.0	0.0	0.0	0.0	0.0	0.0	0.0	0.0	0.0	0.0	0.0	0.0	0.0	0.0	0.0	0.0	0.0	0.0
HMR_6743	0.0	0.0	0.0	0.0	0.0	0.0	0.0	0.0	0.0	0.0	0.0	0.0	0.0	0.0	0.0	0.0	0.0	0.0	0.0	0.0	0.0	0.0	0.0	0.0	0.0	0.0	0.0	0.0	0.0	0.0	0.0	0.0	0.0	0.0	0.0	0.0	0.0	0.0	0.0	0.0	0.0	0.0	0.0	0.0	0.0	0.0	0.0	0.0	0.0
HMR_6744	0.0	0.0	0.0	0.0	0.0	0.0	0.0	0.0	0.0	0.0	0.0	0.0	0.0	0.0	0.0	0.0	0.0	0.0	0.0	0.0	0.0	0.0	0.0	0.0	0.0	0.0	0.0	0.0	0.0	0.0	0.0	0.0	0.0	0.0	0.0	0.0	0.0	0.0	0.0	0.0	0.0	0.0	0.0	0.0	0.0	0.0	0.0	0.0	0.0
HMR_6745	0.0	0.0	0.0	0.0	0.0	0.0	0.0	0.0	0.0	0.0	0.0	0.0	0.0	0.0	0.0	0.0	0.0	0.0	0.0	0.0	0.0	0.0	0.0	0.0	0.0	0.0	0.0	0.0	0.0	0.0	0.0	0.0	0.0	0.0	0.0	0.0	0.0	0.0	0.0	0.0	0.0	0.0	0.0	0.0	0.0	0.0	0.0	0.0	0.0
HMR_6746	0.0	0.0	0.0	0.0	0.0	0.0	0.0	0.0	0.0	0.0	0.0	0.0	0.0	0.0	0.0	0.0	0.0	0.0	0.0	0.0	0.0	0.0	0.0	0.0	0.0	0.0	0.0	0.0	0.0	0.0	0.0	0.0	0.0	0.0	0.0	0.0	0.0	0.0	0.0	0.0	0.0	0.0	0.0	0.0	0.0	0.0	0.0	0.0	0.0
HMR_6747	0.0	0.0	0.0	0.0	0.0	0.0	0.0	0.0	0.0	0.0	0.0	0.0	0.0	0.0	0.0	0.0	0.0	0.0	0.0	0.0	0.0	0.0	0.0	0.0	0.0	0.0	0.0	0.0	0.0	0.0	0.0	0.0	0.0	0.0	0.0	0.0	0.0	0.0	0.0	0.0	0.0	0.0	0.0	0.0	0.0	0.0	0.0	0.0	0.0
HMR_6748	0.0	0.0	0.0	0.0	0.0	0.0	0.0	0.0	0.0	0.0	0.0	0.0	0.0	0.0	0.0	0.0	0.0	0.0	0.0	0.0	0.0	0.0	0.0	0.0	0.0	0.0	0.0	0.0	0.0	0.0	0.0	0.0	0.0	0.0	0.0	0.0	0.0	0.0	0.0	0.0	0.0	0.0	0.0	0.0	0.0	0.0	0.0	0.0	0.0
HMR_6749	0.0	0.0	0.0	0.0	0.0	0.0	0.0	0.0	0.0	0.0	0.0	0.0	0.0	0.0	0.0	0.0	0.0	0.0	0.0	0.0	0.0	0.0	0.0	0.0	0.0	0.0	0.0	0.0	0.0	0.0	0.0	0.0	0.0	0.0	0.0	0.0	0.0	0.0	0.0	0.0	0.0	0.0	0.0	0.0	0.0	0.0	0.0	0.0	0.0
HMR_6750	0.0	0.0	0.0	0.0	0.0	0.0	0.0	0.0	0.0	0.0	0.0	0.0	0.0	0.0	0.0	0.0	0.0	0.0	0.0	0.0	0.0	0.0	0.0	0.0	0.0	0.0	0.0	0.0	0.0	0.0	0.0	0.0	0.0	0.0	0.0	0.0	0.0	0.0	0.0	0.0	0.0	0.0	0.0	0.0	0.0	0.0	0.0	0.0	0.0
HMR_6751	0.0	0.0	0.0	0.0	0.0	0.0	0.0	0.0	0.0	0.0	0.0	0.0	0.0	0.0	0.0	0.0	0.0	0.0	0.0	0.0	0.0	0.0	0.0	0.0	0.0	0.0	0.0	0.0	0.0	0.0	0.0	0.0	0.0	0.0	0.0	0.0	0.0	0.0	0.0	0.0	0.0	0.0	0.0	0.0	0.0	0.0	0.0	0.0	0.0
HMR_6752	0.0	0.0	0.0	0.0	0.0	0.0	0.0	0.0	0.0	0.0	0.0	0.0	0.0	0.0	0.0	0.0	0.0	0.0	0.0	0.0	0.0	0.0	0.0	0.0	0.0	0.0	0.0	0.0	0.0	0.0	0.0	0.0	0.0	0.0	0.0	0.0	0.0	0.0	0.0	0.0	0.0	0.0	0.0	0.0	0.0	0.0	0.0	0.0	0.0
HMR_6753	0.0	0.0	0.0	0.0	0.0	0.0	0.0	0.0	0.0	0.0	0.0	0.0	0.0	0.0	0.0	0.0	0.0	0.0	0.0	0.0	0.0	0.0	0.0	0.0	0.0	0.0	0.0	0.0	0.0	0.0	0.0	0.0	0.0	0.0	0.0	0.0	0.0	0.0	0.0	0.0	0.0	0.0	0.0	0.0	0.0	0.0	0.0	0.0	0.0
HMR_6754	0.0	0.0	0.0	0.0	0.0	0.0	0.0	0.0	0.0	0.0	0.0	0.0	0.0	0.0	0.0	0.0	0.0	0.0	0.0	0.0	0.0	0.0	0.0	0.0	0.0	0.0	0.0	0.0	0.0	0.0	0.0	0.0	0.0	0.0	0.0	0.0	0.0	0.0	0.0	0.0	0.0	0.0	0.0	0.0	0.0	0.0	0.0	0.0	0.0
HMR_6755	0.0	0.0	0.0	0.0	0.0	0.0	0.0	0.0	0.0	0.0	0.0	0.0	0.0	0.0	0.0	0.0	0.0	0.0	0.0	0.0	0.0	0.0	0.0	0.0	0.0	0.0	0.0	0.0	0.0	0.0	0.0	0.0	0.0	0.0	0.0	0.0	0.0	0.0	0.0	0.0	0.0	0.0	0.0	0.0	0.0	0.0	0.0	0.0	0.0
HMR_6756	0.0	0.0	0.0	0.0	0.0	0.0	0.0	0.0	0.0	0.0	0.0	0.0	0.0	0.0	0.0	0.0	0.0	0.0	0.0	0.0	0.0	0.0	0.0	0.0	0.0	0.0	0.0	0.0	0.0	0.0	0.0	0.0	0.0	0.0	0.0	0.0	0.0	0.0	0.0	0.0	0.0	0.0	0.0	0.0	0.0	0.0	0.0	0.0	0.0
HMR_6757	0.0	0.0	0.0	0.0	0.0	0.0	0.0	0.0	0.0	0.0	0.0	0.0	0.0	0.0	0.0	0.0	0.0	0.0	0.0	0.0	0.0	0.0	0.0	0.0	0.0	0.0	0.0	0.0	0.0	0.0	0.0	0.0	0.0	0.0	0.0	0.0	0.0	0.0	0.0	0.0	0.0	0.0	0.0	0.0	0.0	0.0	0.0	0.0	0.0
HMR_6758	0.0	0.0	0.0	0.0	0.0	0.0	0.0	0.0	0.0	0.0	0.0	0.0	0.0	0.0	0.0	0.0	0.0	0.0	0.0	0.0	0.0	0.0	0.0	0.0	0.0	0.0	0.0	0.0	0.0	0.0	0.0	0.0	0.0	0.0	0.0	0.0	0.0	0.0	0.0	0.0	0.0	0.0	0.0	0.0	0.0	0.0	0.0	0.0	0.0
HMR_6759	0.0	0.0	0.0	0.0	0.0	0.0	0.0	0.0	0.0	0.0	0.0	0.0	0.0	0.0	0.0	0.0	0.0	0.0	0.0	0.0	0.0	0.0	0.0	0.0	0.0	0.0	0.0	0.0	0.0	0.0	0.0	0.0	0.0	0.0	0.0	0.0	0.0	0.0	0.0	0.0	0.0	0.0	0.0	0.0	0.0	0.0	0.0	0.0	0.0
HMR_6760	0.0	0.0	0.0	0.0	0.0	0.0	0.0	0.0	0.0	0.0	0.0	0.0	0.0	0.0	0.0	0.0	0.0	0.0	0.0	0.0	0.0	0.0	0.0	0.0	0.0	0.0	0.0	0.0	0.0	0.0	0.0	0.0	0.0	0.0	0.0	0.0	0.0	0.0	0.0	0.0	0.0	0.0	0.0	0.0	0.0	0.0	0.0	0.0	0.0
HMR_6761	0.0	0.0	0.0	0.0	0.0	0.0	0.0	0.0	0.0	0.0	0.0	0.0	0.0	0.0	0.0	0.0	0.0	0.0	0.0	0.0	0.0	0.0	0.0	0.0	0.0	0.0	0.0	0.0	0.0	0.0	0.0	0.0	0.0	0.0	0.0	0.0	0.0	0.0	0.0	0.0	0.0	0.0	0.0	0.0	0.0	0.0	0.0	0.0	0.0
HMR_6762	0.0	0.0	0.0	0.0	0.0	0.0	0.0	0.0	0.0	0.0	0.0	0.0	0.0	0.0	0.0	0.0	0.0	0.0	0.0	0.0	0.0	0.0	0.0	0.0	0.0	0.0	0.0	0.0	0.0	0.0	0.0	0.0	0.0	0.0	0.0	0.0	0.0	0.0	0.0	0.0	0.0	0.0	0.0	0.0	0.0	0.0	0.0	0.0	0.0
HMR_6763	0.0	0.0	0.0	0.0	0.0	0.0	0.0	0.0	0.0	0.0	0.0	0.0	0.0	0.0	0.0	0.0	0.0	0.0	0.0	0.0	0.0	0.0	0.0	0.0	0.0	0.0	0.0	0.0	0.0	0.0	0.0	0.0	0.0	0.0	0.0	0.0	0.0	0.0	0.0	0.0	0.0	0.0	0.0	0.0	0.0	0.0	0.0	0.0	0.0
HMR_6764	0.0	0.0	0.0	0.0	0.0	0.0	0.0	0.0	0.0	0.0	0.0	0.0	0.0	0.0	0.0	0.0	0.0	0.0	0.0	0.0	0.0	0.0	0.0	0.0	0.0	0.0	0.0	0.0	0.0	0.0	0.0	0.0	0.0	0.0	0.0	0.0	0.0	0.0	0.0	0.0	0.0	0.0	0.0	0.0	0.0	0.0	0.0	0.0	0.0
HMR_6765	0.0	0.0	0.0	0.0	0.0	0.0	0.0	0.0	0.0	0.0	0.0	0.0	0.0	0.0	0.0	0.0	0.0	0.0	0.0	0.0	0.0	0.0	0.0	0.0	0.0	0.0	0.0	0.0	0.0	0.0	0.0	0.0	0.0	0.0	0.0	0.0	0.0	0.0	0.0	0.0	0.0	0.0	0.0	0.0	0.0	0.0	0.0	0.0	0.0
HMR_6766	0.0	0.0	0.0	0.0	0.0	0.0	0.0	0.0	0.0	0.0	0.0	0.0	0.0	0.0	0.0	0.0	0.0	0.0	0.0	0.0	0.0	0.0	0.0	0.0	0.0	0.0	0.0	0.0	0.0	0.0	0.0	0.0	0.0	0.0	0.0	0.0	0.0	0.0	0.0	0.0	0.0	0.0	0.0	0.0	0.0	0.0	0.0	0.0	0.0
HMR_6767	0.0	0.0	0.0	0.0	0.0	0.0	0.0	0.0	0.0	0.0	0.0	0.0	0.0	0.0	0.0	0.0	0.0	0.0	0.0	0.0	0.0	0.0	0.0	0.0	0.0	0.0	0.0	0.0	0.0	0.0	0.0	0.0	0.0	0.0	0.0	0.0	0.0	0.0	0.0	0.0	0.0	0.0	0.0	0.0	0.0	0.0	0.0	0.0	0.0
HMR_6768	-4.440892098500626e-16	0.0	0.0	0.0	0.0	0.0	0.0	0.0	1.5295592859952103	3.6435683266744494	0.0	0.0	0.0	0.0	0.0	0.0	0.0	3.0	0.0	3.0359423443402926	0.0	0.0	0.0	0.0	0.0	3.0000000000000044	0.0	0.0	0.0	0.0	3.0	0.0	0.0	0.0	3.818916003176075	3.8300969858175717	3.815504583452255	3.8197591765116914	3.8219794587175713	3.829000986628147	0.0	0.0	0.5713395919493717	1.987555013531206	0.0	0.0	0.244763030941904	0.0	1.6052880412980033
HMR_6770	0.0	0.0	0.0	0.0	0.0	0.0	0.0	0.0	0.0	0.0	0.0	0.0	0.0	0.0	0.0	0.0	0.0	0.0	0.0	0.0	0.0	0.0	0.0	0.0	0.0	0.0	0.0	0.0	0.0	0.0	0.0	0.0	0.0	0.0	0.0	0.0	0.0	0.0	0.0	0.0	6.663478117288058e-15	0.0	0.0	0.0	0.0	0.0	0.0	0.0	0.0
HMR_6771	0.0	0.0	0.0	0.0	0.0	0.0	0.0	0.0	0.0	0.0	0.0	0.0	0.0	0.0	0.0	0.0	0.0	0.0	0.0	0.0	0.0	0.0	0.0	0.0	0.0	0.0	0.0	0.0	0.0	0.0	0.0	0.0	0.0	0.0	0.0	0.0	0.0	0.0	0.0	0.0	0.0	0.0	0.0	0.0	0.0	0.0	0.0	0.0	0.0
HMR_6772	-4.440892098500626e-16	0.0	0.0	0.0	0.0	0.0	0.0	0.0	1.5295592859952103	3.6435683266744494	0.0	0.0	0.0	0.0	0.0	0.0	0.0	3.0	0.0	3.0359423443402926	0.0	0.0	0.0	0.0	0.0	3.0	0.0	0.0	0.0	0.0	3.0	-2.2204460492503127e-15	0.0	0.0	3.818916003176075	3.8300969858175717	3.815504583452255	3.8197591765116914	3.8219794587175713	3.829000986628147	6.663478117288058e-15	3.552713678800501e-15	0.5713395919493717	1.987555013531206	0.0	0.0	0.244763030941904	0.0	1.6052880412980033
HMR_6774	-4.440892098500626e-16	0.0	0.0	0.0	0.0	0.0	0.0	0.0	1.5295592859952103	3.6435683266744494	0.0	0.0	0.0	0.0	0.0	0.0	0.0	3.0	0.0	3.0359423443402926	0.0	0.0	0.0	0.0	0.0	3.0000000000000058	0.0	0.0	0.0	0.0	3.0	-2.2204460492503127e-15	0.0	0.0	3.818916003176075	3.8300969858175717	3.815504583452255	3.8197591765116914	3.8219794587175713	3.829000986628147	6.663478117288058e-15	3.552713678800501e-15	0.5713395919493717	1.987555013531206	0.0	0.0	0.244763030941904	0.0	1.6052880412980033
HMR_6776	0.0	0.0	0.0	0.0	0.0	0.0	0.0	0.0	1.5295592859952103	3.6435683266744494	0.0	0.0	0.0	0.0	0.0	0.0	0.0	3.0	0.0	3.0359423443402926	0.0	0.0	0.0	0.0	0.0	3.0000000000000058	0.0	0.0	0.0	0.0	3.0	-2.2204460492503127e-15	0.0	0.0	3.818916003176075	3.8300969858175717	3.815504583452255	3.8197591765116914	3.8219794587175713	3.829000986628147	6.663478117288058e-15	3.552713678800501e-15	0.5713395919493717	1.987555013531206	0.0	0.0	0.244763030941904	0.0	1.6052880412980033
HMR_6778	-4.440892098500626e-16	0.0	0.0	0.0	0.0	0.0	0.0	0.0	1.5295592859952103	3.6435683266744494	0.0	0.0	0.0	0.0	0.0	0.0	0.0	3.0	0.0	3.0359423443402926	0.0	0.0	0.0	0.0	0.0	3.0000000000000058	0.0	0.0	0.0	0.0	3.0	-2.2204460492503127e-15	0.0	0.0	3.818916003176075	3.8300969858175717	3.815504583452255	3.8197591765116914	3.8219794587175713	3.829000986628147	0.0	3.552713678800501e-15	0.5713395919493717	1.987555013531206	0.0	0.0	0.244763030941904	0.0	1.6052880412980033
HMR_6782	0.0	0.0	0.0	0.0	0.0	0.0	0.0	0.0	0.0	0.0	0.0	0.0	0.0	0.0	0.0	0.0	0.0	0.0	0.0	0.0	0.0	0.0	0.0	0.0	0.0	0.0	0.0	0.0	0.0	0.0	0.0	0.0	0.0	0.0	0.0	0.0	0.0	0.0	0.0	0.0	0.0	0.0	0.0	0.0	0.0	0.0	0.0	0.0	0.0
HMR_6783	0.0	0.0	0.0	0.0	0.0	0.0	0.0	0.0	0.0	0.0	0.0	0.0	0.0	0.0	0.0	0.0	0.0	0.0	0.0	0.0	0.0	0.0	0.0	0.0	0.0	0.0	0.0	0.0	0.0	0.0	0.0	0.0	0.0	0.0	0.0	0.0	0.0	0.0	0.0	0.0	0.0	0.0	0.0	0.0	0.0	0.0	0.0	0.0	0.0
HMR_6784	0.0	0.0	0.0	0.0	0.0	0.0	0.0	0.0	0.0	0.0	0.0	0.0	0.0	0.0	0.0	0.0	0.0	0.0	0.0	0.0	0.0	0.0	0.0	0.0	0.0	0.0	0.0	0.0	0.0	0.0	0.0	0.0	0.0	0.0	0.0	0.0	0.0	0.0	0.0	0.0	0.0	0.0	0.0	0.0	0.0	0.0	0.0	0.0	0.0
HMR_6785	0.0	0.0	0.0	0.0	0.0	0.0	0.0	0.0	0.0	0.0	0.0	0.0	0.0	0.0	0.0	0.0	0.0	0.0	0.0	0.0	0.0	0.0	0.0	0.0	0.0	0.0	0.0	0.0	0.0	0.0	0.0	0.0	0.0	0.0	0.0	0.0	0.0	0.0	0.0	0.0	0.0	0.0	0.0	0.0	0.0	0.0	0.0	0.0	0.0
HMR_6786	0.0	0.0	0.0	0.0	0.0	0.0	0.0	0.0	0.0	0.0	0.0	0.0	0.0	0.0	0.0	0.0	0.0	0.0	0.0	0.0	0.0	0.0	0.0	0.0	0.0	0.0	0.0	0.0	0.0	0.0	0.0	0.0	0.0	0.0	0.0	0.0	0.0	0.0	0.0	0.0	0.0	0.0	0.0	0.0	0.0	0.0	0.0	0.0	0.0
HMR_6787	0.0	0.0	0.0	0.0	0.0	0.0	0.0	0.0	0.0	0.0	0.0	0.0	0.0	0.0	0.0	0.0	0.0	0.0	0.0	0.0	0.0	0.0	0.0	0.0	0.0	0.0	0.0	0.0	0.0	0.0	0.0	0.0	0.0	0.0	0.0	0.0	0.0	0.0	0.0	0.0	0.0	0.0	0.0	0.0	0.0	0.0	0.0	0.0	0.0
HMR_6788	0.0	0.0	0.0	0.0	0.0	0.0	0.0	0.0	0.0	0.0	0.0	0.0	0.0	0.0	0.0	0.0	0.0	0.0	0.0	0.0	0.0	0.0	0.0	0.0	0.0	0.0	0.0	0.0	0.0	0.0	0.0	0.0	0.0	0.0	0.0	0.0	0.0	0.0	0.0	0.0	0.0	0.0	0.0	0.0	0.0	0.0	0.0	0.0	0.0
HMR_6789	0.0	0.0	0.0	0.0	0.0	0.0	0.0	0.0	0.0	0.0	0.0	0.0	0.0	0.0	0.0	0.0	0.0	0.0	0.0	0.0	0.0	0.0	0.0	0.0	0.0	0.0	0.0	0.0	0.0	0.0	0.0	0.0	0.0	0.0	0.0	0.0	0.0	0.0	0.0	0.0	0.0	0.0	0.0	0.0	0.0	0.0	0.0	0.0	0.0
HMR_6790	0.0	0.0	0.0	0.0	0.0	0.0	0.0	0.0	0.0	0.0	0.0	0.0	0.0	0.0	0.0	0.0	0.0	0.0	0.0	0.0	0.0	0.0	0.0	0.0	0.0	0.0	0.0	0.0	0.0	0.0	0.0	0.0	0.0	0.0	0.0	0.0	0.0	0.0	0.0	0.0	0.0	0.0	0.0	0.0	0.0	0.0	0.0	0.0	0.0
HMR_6791	0.0	0.0	0.0	0.0	0.0	0.0	0.0	0.0	0.0	0.0	0.0	0.0	0.0	0.0	0.0	0.0	0.0	0.0	0.0	0.0	0.0	0.0	0.0	0.0	0.0	0.0	0.0	0.0	0.0	0.0	0.0	0.0	0.0	0.0	0.0	0.0	0.0	0.0	0.0	0.0	0.0	0.0	0.0	0.0	0.0	0.0	0.0	0.0	0.0
HMR_6792	0.0	0.0	0.0	0.0	0.0	0.0	0.0	0.0	0.0	0.0	0.0	0.0	0.0	0.0	0.0	0.0	0.0	0.0	0.0	0.0	0.0	0.0	0.0	0.0	0.0	0.0	0.0	0.0	0.0	0.0	0.0	0.0	0.0	0.0	0.0	0.0	0.0	0.0	0.0	0.0	0.0	0.0	0.0	0.0	0.0	0.0	0.0	0.0	0.0
HMR_6798	0.0	0.0	0.0	0.0	0.0	0.0	0.0	0.0	0.0	0.0	0.0	0.0	0.0	0.0	0.0	0.0	0.0	0.0	0.0	0.0	0.0	0.0	0.0	0.0	0.0	0.0	0.0	0.0	0.0	0.0	0.0	0.0	0.0	0.0	0.0	0.0	0.0	0.0	0.0	0.0	0.0	0.0	0.0	0.0	0.0	0.0	0.0	0.0	0.0
HMR_6799	0.0	0.0	0.0	0.0	0.0	0.0	0.0	0.0	0.0	0.0	0.0	0.0	0.0	0.0	0.0	0.0	0.0	0.0	0.0	0.0	0.0	0.0	0.0	0.0	0.0	0.0	0.0	0.0	0.0	0.0	0.0	0.0	0.0	0.0	0.0	0.0	0.0	0.0	0.0	0.0	0.0	0.0	0.0	0.0	0.0	0.0	0.0	0.0	0.0
HMR_6800	0.0	0.0	0.0	0.0	0.0	0.0	0.0	0.0	0.0	0.0	0.0	0.0	0.0	0.0	0.0	0.0	0.0	0.0	0.0	0.0	0.0	0.0	0.0	0.0	0.0	0.0	0.0	0.0	0.0	0.0	0.0	0.0	0.0	0.0	0.0	0.0	0.0	0.0	0.0	0.0	0.0	0.0	0.0	0.0	0.0	0.0	0.0	0.0	0.0
HMR_6801	0.0	0.0	0.0	0.0	0.0	0.0	0.0	0.0	0.0	0.0	0.0	0.0	0.0	0.0	0.0	0.0	0.0	0.0	0.0	0.0	0.0	0.0	0.0	0.0	0.0	0.0	0.0	0.0	0.0	0.0	0.0	0.0	0.0	0.0	0.0	0.0	0.0	0.0	0.0	0.0	0.0	0.0	0.0	0.0	0.0	0.0	0.0	0.0	0.0
HMR_6802	0.0	0.0	0.0	0.0	0.0	0.0	0.0	0.0	0.0	0.0	0.0	0.0	0.0	0.0	0.0	0.0	0.0	0.0	0.0	0.0	0.0	0.0	0.0	0.0	0.0	0.0	0.0	0.0	0.0	0.0	0.0	0.0	0.0	0.0	0.0	0.0	0.0	0.0	0.0	0.0	0.0	0.0	0.0	0.0	0.0	0.0	0.0	0.0	0.0
HMR_6803	0.0	0.0	0.0	0.0	0.0	0.0	0.0	0.0	0.0	0.0	0.0	0.0	0.0	0.0	0.0	0.0	0.0	0.0	0.0	0.0	0.0	0.0	0.0	0.0	0.0	0.0	0.0	0.0	0.0	0.0	0.0	0.0	0.0	0.0	0.0	0.0	0.0	0.0	0.0	0.0	0.0	0.0	0.0	0.0	0.0	0.0	0.0	0.0	0.0
HMR_6806	0.0	0.0	0.0	0.0	0.0	0.0	0.0	0.0	0.0	0.0	0.0	0.0	0.0	0.0	0.0	0.0	0.0	0.0	0.0	0.0	0.0	0.0	0.0	0.0	0.0	0.0	0.0	0.0	0.0	0.0	0.0	0.0	0.0	0.0	0.0	0.0	0.0	0.0	0.0	0.0	0.0	0.0	0.0	0.0	0.0	0.0	0.0	0.0	0.0
HMR_6807	0.0	0.0	0.0	0.0	0.0	0.0	0.0	0.0	0.0	0.0	0.0	0.0	0.0	0.0	0.0	0.0	0.0	0.0	0.0	0.0	0.0	0.0	0.0	0.0	0.0	0.0	0.0	0.0	0.0	0.0	0.0	0.0	0.0	0.0	0.0	0.0	0.0	0.0	0.0	0.0	0.0	0.0	0.0	0.0	0.0	0.0	0.0	0.0	0.0
HMR_6808	0.0	0.0	0.0	0.0	0.0	0.0	0.0	0.0	0.0	0.0	0.0	0.0	0.0	0.0	0.0	0.0	0.0	0.0	0.0	0.0	0.0	0.0	0.0	0.0	0.0	0.0	0.0	0.0	0.0	0.0	0.0	0.0	0.0	0.0	0.0	0.0	0.0	0.0	0.0	0.0	0.0	0.0	0.0	0.0	0.0	0.0	0.0	0.0	0.0
HMR_6811	0.0	0.0	0.0	0.0	0.0	0.0	0.0	0.0	0.0	0.0	0.0	0.0	0.0	0.0	0.0	0.0	0.0	0.0	0.0	0.0	0.0	0.0	0.0	0.0	0.0	0.0	0.0	0.0	0.0	0.0	0.0	0.0	0.0	0.0	0.0	0.0	0.0	0.0	0.0	0.0	0.0	0.0	0.0	0.0	0.0	0.0	0.0	0.0	0.0
HMR_6813	0.0	0.0	0.0	0.0	0.0	0.0	0.0	0.0	0.0	0.0	0.0	0.0	0.0	0.0	0.0	0.0	0.0	0.0	0.0	0.0	0.0	0.0	0.0	0.0	0.0	0.0	0.0	0.0	0.0	0.0	0.0	0.0	0.0	0.0	0.0	0.0	0.0	0.0	0.0	0.0	0.0	0.0	0.0	0.0	0.0	0.0	0.0	0.0	0.0
HMR_6814	0.0	0.0	0.0	0.0	0.0	0.0	0.0	0.0	0.0	0.0	0.0	0.0	0.0	0.0	0.0	0.0	0.0	0.0	0.0	0.0	0.0	0.0	0.0	0.0	0.0	0.0	0.0	0.0	0.0	0.0	0.0	0.0	0.0	0.0	0.0	0.0	0.0	0.0	0.0	0.0	0.0	0.0	0.0	0.0	0.0	0.0	0.0	0.0	0.0
HMR_6815	0.0	0.0	0.0	0.0	0.0	0.0	0.0	0.0	0.0	0.0	0.0	0.0	0.0	0.0	0.0	0.0	0.0	0.0	0.0	0.0	0.0	0.0	0.0	0.0	0.0	0.0	0.0	0.0	0.0	0.0	0.0	0.0	0.0	0.0	0.0	0.0	0.0	0.0	0.0	0.0	0.0	0.0	0.0	0.0	0.0	0.0	0.0	0.0	0.0
HMR_6817	0.0	0.0	0.0	0.0	0.0	0.0	0.0	0.0	0.0	0.0	0.0	0.0	0.0	0.0	0.0	0.0	0.0	0.0	0.0	0.0	0.0	0.0	0.0	0.0	0.0	0.0	0.0	0.0	0.0	0.0	0.0	0.0	0.0	0.0	0.0	0.0	0.0	0.0	0.0	0.0	0.0	0.0	0.0	0.0	0.0	0.0	0.0	0.0	0.0
HMR_6818	0.0	0.0	0.0	0.0	0.0	0.0	0.0	0.0	0.0	0.0	0.0	0.0	0.0	0.0	0.0	0.0	0.0	0.0	0.0	0.0	0.0	0.0	0.0	0.0	0.0	0.0	0.0	0.0	0.0	0.0	0.0	0.0	0.0	0.0	0.0	0.0	0.0	0.0	0.0	0.0	0.0	0.0	0.0	0.0	0.0	0.0	0.0	0.0	0.0
HMR_6819	0.0	0.0	0.0	0.0	0.0	0.0	0.0	0.0	0.0	0.0	0.0	0.0	0.0	0.0	0.0	0.0	0.0	0.0	0.0	0.0	0.0	0.0	0.0	0.0	0.0	0.0	0.0	0.0	0.0	0.0	0.0	0.0	0.0	0.0	0.0	0.0	0.0	0.0	0.0	0.0	0.0	0.0	0.0	0.0	0.0	0.0	0.0	0.0	0.0
HMR_6820	0.0	0.0	0.0	0.0	0.0	0.0	0.0	0.0	0.0	0.0	0.0	0.0	0.0	0.0	0.0	0.0	0.0	0.0	0.0	0.0	0.0	0.0	0.0	0.0	0.0	0.0	0.0	0.0	0.0	0.0	0.0	0.0	0.0	0.0	0.0	0.0	0.0	0.0	0.0	0.0	0.0	0.0	0.0	0.0	0.0	0.0	0.0	0.0	0.0
HMR_6822	0.0	0.0	0.0	0.0	0.0	0.0	0.0	0.0	0.0	0.0	0.0	0.0	0.0	0.0	0.0	0.0	0.0	0.0	0.0	0.0	0.0	0.0	0.0	0.0	0.0	0.0	0.0	0.0	0.0	0.0	0.0	0.0	0.0	0.0	0.0	0.0	0.0	0.0	0.0	0.0	0.0	0.0	0.0	0.0	0.0	0.0	0.0	0.0	0.0
HMR_6823	0.0	0.0	0.0	0.0	0.0	0.0	0.0	0.0	0.0	0.0	0.0	0.0	0.0	0.0	0.0	0.0	0.0	0.0	0.0	0.0	0.0	0.0	0.0	0.0	0.0	0.0	0.0	0.0	0.0	0.0	0.0	0.0	0.0	0.0	0.0	0.0	0.0	0.0	0.0	0.0	0.0	0.0	0.0	0.0	0.0	0.0	0.0	0.0	0.0
HMR_6824	0.0	0.0	0.0	0.0	0.0	0.0	0.0	0.0	0.0	0.0	0.0	0.0	0.0	0.0	0.0	0.0	0.0	0.0	0.0	0.0	0.0	0.0	0.0	0.0	0.0	0.0	0.0	0.0	0.0	0.0	0.0	0.0	0.0	0.0	0.0	0.0	0.0	0.0	0.0	0.0	0.0	0.0	0.0	0.0	0.0	0.0	0.0	0.0	0.0
HMR_6826	0.0	0.0	0.0	0.0	0.0	0.0	0.0	0.0	0.0	0.0	0.0	0.0	0.0	0.0	0.0	0.0	0.0	0.0	0.0	0.0	0.0	0.0	0.0	0.0	0.0	0.0	0.0	0.0	0.0	0.0	0.0	0.0	0.0	0.0	0.0	0.0	0.0	0.0	0.0	0.0	0.0	0.0	0.0	0.0	0.0	0.0	0.0	0.0	0.0
HMR_6827	0.0	0.0	0.0	0.0	0.0	0.0	0.0	0.0	0.0	0.0	0.0	0.0	0.0	0.0	0.0	0.0	0.0	0.0	0.0	0.0	0.0	0.0	0.0	0.0	0.0	0.0	0.0	0.0	0.0	0.0	0.0	0.0	0.0	0.0	0.0	0.0	0.0	0.0	0.0	0.0	0.0	0.0	0.0	0.0	0.0	0.0	0.0	0.0	0.0
HMR_6828	0.0	0.0	0.0	0.0	0.0	0.0	0.0	0.0	0.0	0.0	0.0	0.0	0.0	0.0	0.0	0.0	0.0	0.0	0.0	0.0	0.0	0.0	0.0	0.0	0.0	0.0	0.0	0.0	0.0	0.0	0.0	0.0	0.0	0.0	0.0	0.0	0.0	0.0	0.0	0.0	0.0	0.0	0.0	0.0	0.0	0.0	0.0	0.0	0.0
HMR_6829	0.0	0.0	0.0	0.0	0.0	0.0	0.0	0.0	0.0	0.0	0.0	0.0	0.0	0.0	0.0	0.0	0.0	0.0	0.0	0.0	0.0	0.0	0.0	0.0	0.0	0.0	0.0	0.0	0.0	0.0	0.0	0.0	0.0	0.0	0.0	0.0	0.0	0.0	0.0	0.0	0.0	0.0	0.0	0.0	0.0	0.0	0.0	0.0	0.0
HMR_6830	0.0	0.0	0.0	0.0	0.0	0.0	0.0	0.0	0.0	0.0	0.0	0.0	0.0	0.0	0.0	0.0	0.0	0.0	0.0	0.0	0.0	0.0	0.0	0.0	0.0	0.0	0.0	0.0	0.0	0.0	0.0	0.0	0.0	0.0	0.0	0.0	0.0	0.0	0.0	0.0	0.0	0.0	0.0	0.0	0.0	0.0	0.0	0.0	0.0
HMR_6831	0.0	0.0	0.0	0.0	0.0	0.0	0.0	0.0	0.0	0.0	0.0	0.0	0.0	0.0	0.0	0.0	0.0	0.0	0.0	0.0	0.0	0.0	0.0	0.0	0.0	0.0	0.0	0.0	0.0	0.0	0.0	0.0	0.0	0.0	0.0	0.0	0.0	0.0	0.0	0.0	0.0	0.0	0.0	0.0	0.0	0.0	0.0	0.0	0.0
HMR_6834	0.0	0.0	0.0	0.0	0.0	0.0	0.0	0.0	0.0	0.0	0.0	0.0	0.0	0.0	0.0	0.0	0.0	0.0	0.0	0.0	0.0	0.0	0.0	0.0	0.0	0.0	0.0	0.0	0.0	0.0	0.0	0.0	0.0	0.0	0.0	0.0	0.0	0.0	0.0	0.0	0.0	0.0	0.0	0.0	0.0	0.0	0.0	0.0	0.0
HMR_6835	0.0	0.0	0.0	0.0	0.0	0.0	0.0	0.0	0.0	0.0	0.0	0.0	0.0	0.0	0.0	0.0	0.0	0.0	0.0	0.0	0.0	0.0	0.0	0.0	0.0	0.0	0.0	0.0	0.0	0.0	0.0	0.0	0.0	0.0	0.0	0.0	0.0	0.0	0.0	0.0	0.0	0.0	0.0	0.0	0.0	0.0	0.0	0.0	0.0
HMR_6836	0.0	0.0	0.0	0.0	0.0	0.0	0.0	0.0	0.0	0.0	0.0	0.0	0.0	0.0	0.0	0.0	0.0	0.0	0.0	0.0	0.0	0.0	0.0	0.0	0.0	0.0	0.0	0.0	0.0	0.0	0.0	0.0	0.0	0.0	0.0	0.0	0.0	0.0	0.0	0.0	0.0	0.0	0.0	0.0	0.0	0.0	0.0	0.0	0.0
HMR_6837	0.0	0.0	0.0	0.0	0.0	0.0	0.0	0.0	0.0	0.0	0.0	0.0	0.0	0.0	0.0	0.0	0.0	0.0	0.0	0.0	0.0	0.0	0.0	0.0	0.0	0.0	0.0	0.0	0.0	0.0	0.0	0.0	0.0	0.0	0.0	0.0	0.0	0.0	0.0	0.0	0.0	0.0	0.0	0.0	0.0	0.0	0.0	0.0	0.0
HMR_6838	0.0	0.0	0.0	0.0	0.0	0.0	0.0	0.0	0.0	0.0	0.0	0.0	0.0	0.0	0.0	0.0	0.0	0.0	0.0	0.0	0.0	0.0	0.0	0.0	0.0	0.0	0.0	0.0	0.0	0.0	0.0	0.0	0.0	0.0	0.0	0.0	0.0	0.0	0.0	0.0	0.0	0.0	0.0	0.0	0.0	0.0	0.0	0.0	0.0
HMR_6839	0.0	0.0	0.0	0.0	0.0	0.0	0.0	0.0	0.0	0.0	0.0	0.0	0.0	0.0	0.0	0.0	0.0	0.0	0.0	0.0	0.0	0.0	0.0	0.0	0.0	0.0	0.0	0.0	0.0	0.0	0.0	0.0	0.0	0.0	0.0	0.0	0.0	0.0	0.0	0.0	0.0	0.0	0.0	0.0	0.0	0.0	0.0	0.0	0.0
HMR_6840	0.0	0.0	0.0	0.0	0.0	0.0	0.0	0.0	0.0	0.0	0.0	0.0	0.0	0.0	0.0	0.0	0.0	0.0	0.0	0.0	0.0	0.0	0.0	0.0	0.0	0.0	0.0	0.0	0.0	0.0	0.0	0.0	0.0	0.0	0.0	0.0	0.0	0.0	0.0	0.0	0.0	0.0	0.0	0.0	0.0	0.0	0.0	0.0	0.0
HMR_6841	0.0	0.0	0.0	0.0	0.0	0.0	0.0	0.0	0.0	0.0	0.0	0.0	0.0	0.0	0.0	0.0	0.0	0.0	0.0	0.0	0.0	0.0	0.0	0.0	0.0	0.0	0.0	0.0	0.0	0.0	0.0	0.0	0.0	0.0	0.0	0.0	0.0	0.0	0.0	0.0	0.0	0.0	0.0	0.0	0.0	0.0	0.0	0.0	0.0
HMR_6842	0.0	0.0	0.0	0.0	0.0	0.0	0.0	0.0	0.0	0.0	0.0	0.0	0.0	0.0	0.0	0.0	0.0	0.0	0.0	0.0	0.0	0.0	0.0	0.0	0.0	0.0	0.0	0.0	0.0	0.0	0.0	0.0	0.0	0.0	0.0	0.0	0.0	0.0	0.0	0.0	0.0	0.0	0.0	0.0	0.0	0.0	0.0	0.0	0.0
HMR_6843	0.0	0.0	0.0	0.0	0.0	0.0	0.0	0.0	0.0	0.0	0.0	0.0	0.0	0.0	0.0	0.0	0.0	0.0	0.0	0.0	0.0	0.0	0.0	0.0	0.0	0.0	0.0	0.0	0.0	0.0	0.0	0.0	0.0	0.0	0.0	0.0	0.0	0.0	0.0	0.0	0.0	0.0	0.0	0.0	0.0	0.0	0.0	0.0	0.0
HMR_6844	0.0	0.0	0.0	0.0	0.0	0.0	0.0	0.0	0.0	0.0	0.0	0.0	0.0	0.0	0.0	0.0	0.0	0.0	0.0	0.0	0.0	0.0	0.0	0.0	0.0	0.0	0.0	0.0	0.0	0.0	0.0	0.0	0.0	0.0	0.0	0.0	0.0	0.0	0.0	0.0	0.0	0.0	0.0	0.0	0.0	0.0	0.0	0.0	0.0
HMR_6845	0.0	0.0	0.0	0.0	0.0	0.0	0.0	0.0	0.0	0.0	0.0	0.0	0.0	0.0	0.0	0.0	0.0	0.0	0.0	0.0	0.0	0.0	0.0	0.0	0.0	0.0	0.0	0.0	0.0	0.0	0.0	0.0	0.0	0.0	0.0	0.0	0.0	0.0	0.0	0.0	0.0	0.0	0.0	0.0	0.0	0.0	0.0	0.0	0.0
HMR_6848	0.0	0.0	0.0	0.0	0.0	0.0	0.0	0.0	0.0	0.0	0.0	0.0	0.0	0.0	0.0	0.0	0.0	0.0	0.0	0.0	0.0	0.0	0.0	0.0	0.0	0.0	0.0	0.0	0.0	0.0	0.0	0.0	0.0	0.0	0.0	0.0	0.0	0.0	0.0	0.0	0.0	0.0	0.0	0.0	0.0	0.0	0.0	0.0	0.0
HMR_6849	0.0	0.0	0.0	0.0	0.0	0.0	0.0	0.0	0.0	0.0	0.0	0.0	0.0	0.0	0.0	0.0	0.0	0.0	0.0	0.0	0.0	0.0	0.0	0.0	0.0	0.0	0.0	0.0	0.0	0.0	0.0	0.0	0.0	0.0	0.0	0.0	0.0	0.0	0.0	0.0	0.0	0.0	0.0	0.0	0.0	0.0	0.0	0.0	0.0
HMR_6850	0.0	0.0	0.0	0.0	0.0	0.0	0.0	0.0	0.0	0.0	0.0	0.0	0.0	0.0	0.0	0.0	0.0	0.0	0.0	0.0	0.0	0.0	0.0	0.0	0.0	0.0	0.0	0.0	0.0	0.0	0.0	0.0	0.0	0.0	0.0	0.0	0.0	0.0	0.0	0.0	0.0	0.0	0.0	0.0	0.0	0.0	0.0	0.0	0.0
HMR_6851	0.0	0.0	0.0	0.0	0.0	0.0	0.0	0.0	0.0	0.0	0.0	0.0	0.0	0.0	0.0	0.0	0.0	0.0	0.0	0.0	0.0	0.0	0.0	0.0	0.0	0.0	0.0	0.0	0.0	0.0	0.0	0.0	0.0	0.0	0.0	0.0	0.0	0.0	0.0	0.0	0.0	0.0	0.0	0.0	0.0	0.0	0.0	0.0	0.0
HMR_6854	0.0	0.0	0.0	0.0	0.0	0.0	0.0	0.0	0.0	0.0	0.0	0.0	0.0	0.0	0.0	0.0	0.0	0.0	0.0	0.0	0.0	0.0	0.0	0.0	0.0	0.0	0.0	0.0	0.0	0.0	0.0	0.0	0.0	0.0	0.0	0.0	0.0	0.0	0.0	0.0	0.0	0.0	0.0	0.0	0.0	0.0	0.0	0.0	0.0
HMR_6855	0.0	0.0	0.0	0.0	0.0	0.0	0.0	0.0	0.0	0.0	0.0	0.0	0.0	0.0	0.0	0.0	0.0	0.0	0.0	0.0	0.0	0.0	0.0	0.0	0.0	0.0	0.0	0.0	0.0	0.0	0.0	0.0	0.0	0.0	0.0	0.0	0.0	0.0	0.0	0.0	0.0	0.0	0.0	0.0	0.0	0.0	0.0	0.0	0.0
HMR_6874	0.0	0.0	0.0	0.0	0.0	0.0	0.0	0.0	0.0	0.0	0.0	0.0	0.0	0.0	0.0	0.0	0.0	0.0	0.0	0.0	0.0	0.0	0.0	0.0	0.0	0.0	0.0	0.0	0.0	0.0	0.0	0.0	0.0	0.0	0.0	0.0	0.0	0.0	0.0	0.0	0.0	0.0	0.0	0.0	0.0	0.0	0.0	0.0	0.0
HMR_6875	0.0	0.0	0.0	0.0	0.0	0.0	0.0	0.0	0.0	0.0	0.0	0.0	0.0	0.0	0.0	0.0	0.0	0.0	0.0	0.0	0.0	0.0	0.0	0.0	0.0	0.0	0.0	0.0	0.0	0.0	0.0	0.0	0.0	0.0	0.0	0.0	0.0	0.0	0.0	0.0	0.0	0.0	0.0	0.0	0.0	0.0	0.0	0.0	0.0
HMR_6876	0.0	0.0	0.0	0.0	0.0	0.0	0.0	0.0	0.0	0.0	0.0	0.0	0.0	0.0	0.0	0.0	0.0	0.0	0.0	0.0	0.0	0.0	0.0	0.0	0.0	0.0	0.0	0.0	0.0	0.0	0.0	0.0	0.0	0.0	0.0	0.0	0.0	0.0	0.0	0.0	0.0	0.0	0.0	0.0	0.0	0.0	0.0	0.0	0.0
HMR_6877	0.0	0.0	0.0	0.0	0.0	0.0	0.0	0.0	0.0	0.0	0.0	0.0	0.0	0.0	0.0	0.0	0.0	0.0	0.0	0.0	0.0	0.0	0.0	0.0	0.0	0.0	0.0	0.0	0.0	0.0	0.0	0.0	0.0	0.0	0.0	0.0	0.0	0.0	0.0	0.0	0.0	0.0	0.0	0.0	0.0	0.0	0.0	0.0	0.0
HMR_6878	0.0	0.0	0.0	0.0	0.0	0.0	0.0	0.0	0.0	0.0	0.0	0.0	0.0	0.0	0.0	0.0	0.0	0.0	0.0	0.0	0.0	0.0	0.0	0.0	0.0	0.0	0.0	0.0	0.0	0.0	0.0	0.0	0.0	0.0	0.0	0.0	0.0	0.0	0.0	0.0	0.0	0.0	0.0	0.0	0.0	0.0	0.0	0.0	0.0
HMR_6879	0.0	0.0	0.0	0.0	0.0	0.0	0.0	0.0	0.0	0.0	0.0	0.0	0.0	0.0	0.0	0.0	0.0	0.0	0.0	0.0	0.0	0.0	0.0	0.0	0.0	0.0	0.0	0.0	0.0	0.0	0.0	0.0	0.0	0.0	0.0	0.0	0.0	0.0	0.0	0.0	0.0	0.0	0.0	0.0	0.0	0.0	0.0	0.0	0.0
HMR_6880	0.0	0.0	0.0	0.0	0.0	0.0	0.0	0.0	0.0	0.0	0.0	0.0	0.0	0.0	0.0	0.0	0.0	0.0	0.0	0.0	0.0	0.0	0.0	0.0	0.0	0.0	0.0	0.0	0.0	0.0	0.0	0.0	0.0	0.0	0.0	0.0	0.0	0.0	0.0	0.0	0.0	0.0	0.0	0.0	0.0	0.0	0.0	0.0	0.0
HMR_6881	0.0	0.0	0.0	0.0	0.0	0.0	0.0	0.0	0.0	0.0	0.0	0.0	0.0	0.0	0.0	0.0	0.0	0.0	0.0	0.0	0.0	0.0	0.0	0.0	0.0	0.0	0.0	0.0	0.0	0.0	0.0	0.0	0.0	0.0	0.0	0.0	0.0	0.0	0.0	0.0	0.0	0.0	0.0	0.0	0.0	0.0	0.0	0.0	0.0
HMR_6882	0.0	0.0	0.0	0.0	0.0	0.0	0.0	0.0	0.0	0.0	0.0	0.0	0.0	0.0	0.0	0.0	0.0	0.0	0.0	0.0	0.0	0.0	0.0	0.0	0.0	0.0	0.0	0.0	0.0	0.0	0.0	0.0	0.0	0.0	0.0	0.0	0.0	0.0	0.0	0.0	0.0	0.0	0.0	0.0	0.0	0.0	0.0	0.0	0.0
HMR_6883	0.0	0.0	0.0	0.0	0.0	0.0	0.0	0.0	0.0	0.0	0.0	0.0	0.0	0.0	0.0	0.0	0.0	0.0	0.0	0.0	0.0	0.0	0.0	0.0	0.0	0.0	0.0	0.0	0.0	0.0	0.0	0.0	0.0	0.0	0.0	0.0	0.0	0.0	0.0	0.0	0.0	0.0	0.0	0.0	0.0	0.0	0.0	0.0	0.0
HMR_6885	0.0	0.0	0.0	0.0	0.0	0.0	0.0	0.0	0.0	0.0	0.0	0.0	0.0	0.0	0.0	0.0	0.0	0.0	0.0	0.0	0.0	0.0	0.0	0.0	0.0	0.0	0.0	0.0	0.0	0.0	0.0	0.0	0.0	0.0	0.0	0.0	0.0	0.0	0.0	0.0	0.0	0.0	0.0	0.0	0.0	0.0	0.0	0.0	0.0
HMR_6886	0.0	0.0	0.0	0.0	0.0	0.0	0.0	0.0	0.0	0.0	0.0	0.0	0.0	0.0	0.0	0.0	0.0	0.0	0.0	0.0	0.0	0.0	0.0	0.0	0.0	0.0	0.0	0.0	0.0	0.0	0.0	0.0	0.0	0.0	0.0	0.0	0.0	0.0	0.0	0.0	0.0	0.0	0.0	0.0	0.0	0.0	0.0	0.0	0.0
HMR_6888	0.0	0.0	0.0	0.0	0.0	0.0	0.0	0.0	0.0	0.0	0.0	0.0	0.0	0.0	0.0	0.0	0.0	0.0	0.0	0.0	0.0	0.0	0.0	0.0	0.0	0.0	0.0	0.0	0.0	0.0	0.0	0.0	0.0	0.0	0.0	0.0	0.0	0.0	0.0	0.0	0.0	0.0	0.0	0.0	0.0	0.0	0.0	0.0	0.0
HMR_6889	0.0	0.0	0.0	0.0	0.0	0.0	0.0	0.0	0.0	0.0	0.0	0.0	0.0	0.0	0.0	0.0	0.0	0.0	0.0	0.0	0.0	0.0	0.0	0.0	0.0	0.0	0.0	0.0	0.0	0.0	0.0	0.0	0.0	0.0	0.0	0.0	0.0	0.0	0.0	0.0	0.0	0.0	0.0	0.0	0.0	0.0	0.0	0.0	0.0
HMR_7628	0.0	0.0	0.0	0.0	0.0	0.0	0.0	0.0	0.0	0.0	0.0	0.0	0.0	0.0	0.0	0.0	0.0	0.0	0.0	0.0	0.0	0.0	0.0	0.0	0.0	0.0	0.0	0.0	0.0	0.0	0.0	0.0	0.0	0.0	0.0	0.0	0.0	0.0	0.0	0.0	0.0	0.0	0.0	0.0	0.0	0.0	0.0	0.0	0.0
HMR_7756	0.0	0.0	0.0	0.0	0.0	0.0	0.0	0.0	0.0	0.0	0.0	0.0	0.0	0.0	0.0	0.0	0.0	0.0	0.0	0.0	0.0	0.0	0.0	0.0	0.0	0.0	0.0	0.0	0.0	0.0	0.0	0.0	0.0	0.0	0.0	0.0	0.0	0.0	0.0	0.0	0.0	0.0	0.0	0.0	0.0	0.0	0.0	0.0	0.0
HMR_8539	0.0	0.0	0.0	0.0	0.0	0.0	0.0	0.0	0.0	0.0	0.0	0.0	0.0	0.0	0.0	0.0	0.0	0.0	0.0	0.0	0.0	0.0	0.0	0.0	0.0	0.0	0.0	0.0	0.0	0.0	0.0	0.0	0.0	0.0	1.9270769850628169	1.9315795969914005	1.9257031971199647	1.9274165332438973	1.928310646888968	1.9311382351556583	0.0	0.0	0.0	0.0911802795295332	0.0	0.0	1.9267884851927743	1.928955040501496	1.9295989530765667
HMR_8794	0.0	0.0	0.0	0.0	0.0	0.0	0.0	0.0	0.0	0.0	0.0	0.0	0.0	0.0	0.0	0.0	0.0	0.0	0.0	0.0	0.0	0.0	0.0	0.0	0.0	0.0	0.0	0.0	0.0	0.0	0.0	0.0	0.0	0.0	0.0	0.0	0.0	0.0	0.0	0.0	0.0	0.0	0.0	0.0	0.0	0.0	0.0	0.0	0.0
HMR_8795	0.0	0.0	0.0	0.0	0.0	0.0	0.0	0.0	0.0	0.0	0.0	0.0	0.0	0.0	0.0	0.0	0.0	0.0	0.0	0.0	0.0	0.0	0.0	0.0	0.0	0.0	0.0	0.0	0.0	0.0	0.0	0.0	0.0	0.0	0.0	0.0	0.0	0.0	0.0	0.0	0.0	0.0	0.0	0.0	0.0	0.0	0.0	0.0	0.0
HMR_8796	0.0	0.0	0.0	0.0	0.0	0.0	0.0	0.0	0.0	0.0	0.0	0.0	0.0	0.0	0.0	0.0	0.0	0.0	0.0	0.0	0.0	0.0	0.0	0.0	0.0	0.0	0.0	0.0	0.0	0.0	0.0	0.0	0.0	0.0	0.0	0.0	0.0	0.0	0.0	0.0	0.0	0.0	0.0	0.0	0.0	0.0	0.0	0.0	0.0
HMR_3875	0.021397515161970082	0.023494184432873988	0.023781399401491488	0.021340072168246405	0.023489389131921005	0.024872816282202947	0.023408019942286667	0.023522905929735938	0.026194005137874177	0.02792753220076228	0.015301403420682647	0.01929175620534607	0.016358419031390316	0.017206186644816136	0.025417038118427958	0.015560071708538232	0.011148244639346938	0.01922560142290833	0.01431457185910756	0.02366998157413125	0.014856822753524625	0.022172995577233626	0.014668103427373238	0.012692383777344165	0.01801500885894458	0.01938991554797202	0.009945213171433024	0.015653187437972282	0.01610829030105232	0.010123099384142076	0.02383166246620477	0.017409387254608166	0.010935458127102893	0.017479303525004687	0.023491977966372923	0.022041472110153303	0.02393454052512034	0.023382593317402167	0.02309455670690963	0.02218365578878112	0.014519399223700463	0.02283723568820301	0.021814109795961656	0.022506845103708702	0.02261451736917659	0.01406801893695997	0.0235849175217906	0.022886966818310026	0.02267953189478611
HMR_3877	0.021397515161970304	0.0234941844328742	0.023781399401491404	0.021340072168246405	0.023489389131921005	0.024872816282202947	0.023408019942289308	0.023522905929735983	0.0261940051378744	0.02792753220076364	0.015301403420682756	0.01929175620534629	0.016358419031390292	0.017206186644816136	0.025417038118427958	0.015560071708538232	0.011148244639347105	0.01922560142290833	0.01431457185910754	0.02366998157413125	0.014856822753524625	0.022172995577233626	0.014668103427373238	0.012692383777344165	0.01801500885894458	0.01938991554797202	0.009945213171433024	0.015653187437972282	0.01610829030105182	0.010123099384144869	0.02383166246620477	0.017409387254608166	0.010935458127102893	0.017479303525004687	0.023491977966372923	0.022041472110153303	0.023934540525113242	0.023382593317402167	0.02309455670690963	0.02218365578878112	0.014519399223700491	0.0228372356881974	0.021814109795962	0.022506845103709015	0.02261451736917659	0.01406801893695997	0.02358491752179076	0.022886966818310026	0.022679531894786026
HMR_3879	0.021397515161970304	0.0234941844328742	0.023781399401491404	0.021340072168246405	0.023489389131921005	0.024872816282202947	0.023408019942289308	0.023522905929735983	0.0261940051378744	0.02792753220076364	0.015301403420682756	0.01929175620534629	0.016358419031390292	0.017206186644816136	0.025417038118427958	0.015560071708538232	0.011148244639347105	0.01922560142290833	0.01431457185910754	0.02366998157413125	0.014856822753524625	0.022172995577233626	0.014668103427373238	0.012692383777344165	0.01801500885894458	0.01938991554797202	0.009945213171433044	0.015653187437972282	0.01610829030105182	0.010123099384144869	0.02383166246620477	0.017409387254608166	0.010935458127102893	0.017479303525004687	0.023491977966372923	0.022041472110153303	0.023934540525113242	0.023382593317402167	0.02309455670690963	0.02218365578878112	0.014519399223700491	0.0228372356881974	0.021814109795962	0.022506845103709015	0.02261451736917659	0.01406801893695997	0.02358491752179076	0.022886966818310026	0.022679531894786026
HMR_3881	0.021397515161970304	0.0234941844328742	0.023781399401491404	0.021340072168246405	0.023489389131921005	0.024872816282202947	0.023408019942289308	0.023522905929735983	0.0261940051378744	0.02792753220076364	0.015301403420682756	0.01929175620534629	0.016358419031390292	0.017206186644816136	0.025417038118427958	0.015560071708538232	0.011148244639347105	0.01922560142290833	0.01431457185910754	0.02366998157413125	0.014856822753524625	0.022172995577233626	0.014668103427373238	0.012692383777344165	0.01801500885894458	0.01938991554797202	0.009945213171433044	0.015653187437972282	0.01610829030105182	0.010123099384144869	0.02383166246620477	0.017409387254608166	0.010935458127102893	0.017479303525004687	0.023491977966372923	0.022041472110153303	0.023934540525113242	0.023382593317402167	0.02309455670690963	0.02218365578878112	0.014519399223700491	0.0228372356881974	0.021814109795962	0.022506845103709015	0.02261451736917659	0.01406801893695997	0.02358491752179076	0.022886966818310026	0.022679531894786026
HMR_3912	0.0	0.0	0.0	0.0	0.0	0.0	0.0	0.0	0.0	0.0	0.0	0.0	0.0	0.0	0.0	0.0	0.0	0.0	0.0	0.0	0.0	0.0	0.0	0.0	0.0	0.0	0.0	0.0	0.0	0.0	0.0	0.0	0.0	0.0	0.0	0.0	0.0	0.0	0.0	0.0	0.0	0.0	0.0	0.0	0.0	0.0	0.0	0.0	0.0
HMR_3917	0.0	0.0	0.0	0.0	0.0	0.0	0.0	0.0	0.0	0.0	0.0	0.0	0.0	0.0	0.0	0.0	0.0	0.0	0.0	0.0	0.0	0.0	0.0	0.0	0.0	0.0	0.0	0.0	0.0	0.0	0.0	0.0	0.0	0.0	0.0	0.0	0.0	0.0	0.0	0.0	0.0	0.0	0.0	0.0	0.0	0.0	0.0	0.0	0.0
HMR_3919	0.0	0.0	0.0	0.0	0.0	0.0	0.0	0.0	0.0	0.0	0.0	0.0	0.0	0.0	0.0	0.0	0.0	0.0	0.0	0.0	0.0	0.0	0.0	0.0	0.0	0.0	0.0	0.0	0.0	0.0	0.0	0.0	0.0	0.0	0.0	0.0	0.0	0.0	0.0	0.0	0.0	0.0	0.0	0.0	0.0	0.0	0.0	0.0	0.0
HMR_3920	0.0	0.0	0.0	0.0	0.0	0.0	0.0	0.0	0.0	0.0	0.0	0.0	0.0	0.0	0.0	0.0	0.0	0.0	0.0	0.0	0.0	0.0	0.0	0.0	0.0	0.0	0.0	0.0	0.0	0.0	0.0	0.0	0.0	0.0	0.0	0.0	0.0	0.0	0.0	0.0	0.0	0.0	0.0	0.0	0.0	0.0	0.0	0.0	0.0
HMR_3922	0.0	0.0	0.0	0.0	0.0	0.0	0.0	0.0	0.0	0.0	0.0	0.0	0.0	0.0	0.0	0.0	0.0	0.0	0.0	0.0	0.0	0.0	0.0	0.0	0.0	0.0	0.0	0.0	0.0	0.0	0.0	0.0	0.0	0.0	0.0	0.0	0.0	0.0	0.0	0.0	0.0	0.0	0.0	0.0	0.0	0.0	0.0	0.0	0.0
HMR_3928	0.0	0.0	0.0	0.0	0.0	0.0	0.0	0.0	0.0	0.0	0.0	0.0	0.0	0.0	0.0	0.0	0.0	0.0	0.0	0.0	0.0	0.0	0.0	0.0	0.0	-8.298917109073045e-15	0.0	0.0	0.0	0.0	0.0	0.0	0.0	0.0	0.0	0.0	0.0	0.0	0.0	0.0	0.0	0.0	0.0	0.0	0.0	0.0	0.0	0.0	0.0
HMR_3995	0.0	0.0	0.0	0.0	0.0	0.0	0.0	0.0	0.0	0.0	0.0	0.0	0.0	0.0	0.0	0.0	0.0	-10.0	-6.0	-14.0	-5.0	-10.0	-4.0	-6.0	-15.0	-10.0	-8.0	-11.0	-11.0	-10.0	-12.0	-6.0	-9.0	-9.0	-25.0	-20.0	-17.0	-19.0	-18.0	-18.0	-5.0	-20.0	-22.0	-17.0	-20.0	0.0	-15.0	-14.0	-17.0
HMR_3996	0.0	0.0	0.0	0.0	0.0	0.0	0.0	0.0	0.0	0.0	0.0	0.0	0.0	0.0	0.0	0.0	0.0	0.0	0.0	0.0	0.0	0.0	0.0	0.0	0.0	0.0	0.0	0.0	0.0	0.0	0.0	0.0	0.0	0.0	0.0	0.0	0.0	0.0	0.0	0.0	0.0	0.0	0.0	0.0	-59.41513564142131	-8.918120531531233	-54.791371750421675	-73.79754570601976	-68.79938064078071
HMR_4072	0.0	0.0	0.0	0.0	0.0	0.0	0.0	0.0	0.0	0.0	0.0	0.0	0.0	0.0	0.0	0.0	0.0	0.0	0.0	0.0	0.0	0.0	0.0	0.0	0.0	0.0	0.0	0.0	0.0	0.0	0.0	0.0	0.0	0.0	0.0	0.0	0.0	0.0	0.0	0.0	0.0	0.0	0.0	0.0	0.0	0.0	0.0	0.0	0.0
HMR_4189	0.0	0.0	0.0	0.0	0.0	0.0	0.0	0.0	0.0	0.0	0.0	0.0	0.0	0.0	0.0	0.0	0.0	0.0	0.0	0.0	0.0	0.0	0.0	0.0	0.0	0.0	0.0	0.0	0.0	0.0	0.0	0.0	0.0	0.0	6.039613253960853e-14	0.0	0.0	0.0	0.0	0.0	0.0	0.0	0.0	0.0	0.0	0.0	0.0	0.0	0.0
HMR_4302	0.0	0.0	0.0	0.0	0.0	0.0	0.0	0.0	0.0	0.0	0.0	0.0	0.0	0.0	1.9240482880594187	0.0	0.0	0.0	0.0	0.0	0.0	0.0	0.0	0.0	0.0	0.0	0.0	0.0	0.0	0.0	0.0	0.0	0.0	0.0	0.0	0.0	0.0	0.0	0.0	0.0	0.30754565202295986	0.0	0.0	0.0	0.0	0.0	0.0	0.0	0.0
HMR_4323	0.0	0.0	0.0	0.0	0.0	0.0	0.0	0.0	0.0	0.0	0.0	0.0	0.0	0.0	1.9240482880594187	0.0	0.0	0.0	0.0	0.0	0.0	0.0	0.0	0.0	0.0	0.0	0.0	0.0	0.0	0.0	0.0	0.0	0.0	0.0	0.0	0.0	0.0	0.0	0.0	0.0	0.30754565202295986	0.0	0.0	0.0	0.0	0.0	0.0	0.0	0.0
HMR_5381	0.0	0.0	0.0	0.0	0.0	0.0	0.0	0.0	0.0	0.0	0.0	0.0	0.0	0.0	0.0	0.0	0.0	0.0	0.0	0.0	0.0	0.0	0.0	0.0	0.0	0.0	0.0	0.0	0.0	0.0	0.0	0.0	0.0	0.0	0.0	0.0	0.0	0.0	0.0	0.0	0.0	0.0	0.0	0.0	0.0	0.0	0.0	0.0	0.0
HMR_5385	0.0	0.0	0.0	0.0	0.0	0.0	0.0	0.0	0.0	0.0	0.0	0.0	0.0	0.0	0.0	0.0	0.0	0.0	0.0	0.0	0.0	0.0	0.0	0.0	0.0	0.0	0.0	0.0	0.0	0.0	0.0	0.0	0.0	0.0	0.0	0.0	0.0	0.0	0.0	0.0	0.0	0.0	0.0	0.0	0.0	0.0	0.0	0.0	0.0
HMR_5386	0.0	0.0	0.0	0.0	0.0	0.0	0.0	0.0	0.0	0.0	0.0	0.0	0.0	0.0	0.0	0.0	0.0	0.0	0.0	0.0	0.0	0.0	0.0	0.0	0.0	0.0	0.0	0.0	0.0	0.0	0.0	0.0	0.0	0.0	0.0	0.0	0.0	0.0	0.0	0.0	0.0	0.0	0.0	0.0	0.0	0.0	0.0	0.0	0.0
HMR_5387	0.0	0.0	0.0	0.0	0.0	0.0	0.0	0.0	0.0	0.0	0.0	0.0	0.0	0.0	0.0	0.0	0.0	0.0	0.0	0.0	0.0	0.0	0.0	0.0	0.0	0.0	0.0	0.0	0.0	0.0	0.0	0.0	0.0	0.0	0.0	0.0	0.0	0.0	0.0	0.0	0.0	0.0	0.0	0.0	0.0	0.0	0.0	0.0	0.0
HMR_5388	0.0	0.0	0.0	0.0	0.0	0.0	0.0	0.0	0.0	0.0	0.0	0.0	0.0	0.0	0.0	0.0	0.0	0.0	0.0	0.0	0.0	0.0	0.0	0.0	0.0	0.0	0.0	0.0	0.0	0.0	0.0	0.0	0.0	0.0	0.0	0.0	0.0	0.0	0.0	0.0	0.0	0.0	0.0	0.0	0.0	0.0	0.0	0.0	0.0
HMR_5389	0.0	0.0	0.0	0.0	0.0	0.0	0.0	0.0	0.0	0.0	0.0	0.0	0.0	0.0	0.0	0.0	0.0	0.0	0.0	0.0	0.0	0.0	0.0	0.0	0.0	0.0	0.0	0.0	0.0	0.0	0.0	0.0	0.0	0.0	0.0	0.0	0.0	0.0	0.0	0.0	0.0	0.0	0.0	0.0	0.0	0.0	0.0	0.0	0.0
HMR_5390	0.0	0.0	0.0	0.0	0.0	0.0	0.0	0.0	0.0	0.0	0.0	0.0	0.0	0.0	0.0	3.0	3.0	0.0	0.0	0.0	0.0	0.0	2.000000000000004	2.0	0.0	0.0	0.0	0.0	0.0	0.0	0.0	2.0000000000000027	3.0	0.0	0.0	0.0	0.0	0.0	0.0	0.0	2.0	0.0	0.0	0.0	0.0	0.0	0.0	0.0	0.0
HMR_5391	0.0	0.0	0.0	0.0	0.0	0.0	0.0	0.0	0.0	0.0	0.0	0.0	0.0	0.0	0.0	3.0	3.0	0.0	0.0	0.0	0.0	0.0	2.0	2.0	0.0	0.0	0.0	0.0	0.0	0.0	0.0	2.0	3.0	0.0	0.0	0.0	0.0	0.0	0.0	0.0	2.0	0.0	0.0	0.0	0.0	0.0	0.0	0.0	0.0
HMR_5418	0.0	0.0	0.0	0.0	0.0	0.0	0.0	0.0	0.0	0.0	0.0	0.0	0.0	0.0	0.0	0.0	0.0	0.0	0.0	0.0	0.0	0.0	0.0	0.0	0.0	0.0	0.0	0.0	0.0	0.0	0.0	0.0	0.0	0.0	0.0	0.0	0.0	0.0	0.0	0.0	0.0	0.0	0.0	0.0	0.0	0.0	0.0	0.0	0.0
HMR_5419	2.7755575615628914e-17	0.0	0.0	0.0	0.0	0.0	0.0	0.0	0.0	0.0	0.0	0.0	0.0	0.0	0.0	0.0	0.0	0.0	0.0	0.0	0.0	0.0	0.0	0.0	0.0	0.0	0.0	0.0	0.0	0.0	0.0	0.0	0.0	0.0	0.0	0.0	0.0	0.0	0.0	0.0	0.0	0.0	0.0	0.0	0.0	0.0	0.0	0.0	0.0
HMR_6515	0.0	0.0	0.0	0.0	0.0	0.0	0.0	0.0	0.0	0.0	0.0	0.0	0.0	0.0	0.0	0.0	0.0	0.0	0.0	0.0	0.0	0.0	0.0	0.0	0.0	0.0	0.0	0.0	0.0	0.0	0.0	0.0	0.0	0.0	0.0	0.0	0.0	0.0	0.0	0.0	0.0	0.0	0.0	0.0	0.0	0.0	0.0	0.0	0.0
HMR_6518	0.0	0.0	0.0	0.0	0.0	0.0	0.0	0.0	0.0	0.0	0.0	0.0	0.0	0.0	0.0	0.0	0.0	0.0	0.0	0.0	0.0	0.0	0.0	0.0	0.0	0.0	0.0	0.0	0.0	0.0	0.0	0.0	0.0	0.0	0.0	0.0	0.0	0.0	0.0	0.0	0.0	0.0	0.0	0.0	0.0	0.0	0.0	0.0	0.0
HMR_6519	0.0	0.0	0.0	0.0	0.0	0.0	0.0	0.0	0.0	0.0	0.0	0.0	0.0	0.0	0.0	0.0	0.0	0.0	0.0	0.0	0.0	0.0	0.0	0.0	0.0	0.0	0.0	0.0	0.0	0.0	0.0	0.0	0.0	0.0	0.0	0.0	0.0	0.0	0.0	0.0	0.0	0.0	0.0	0.0	0.0	0.0	0.0	0.0	0.0
HMR_6520	0.0	0.0	0.0	0.0	0.0	0.0	0.0	0.0	0.0	0.0	0.0	0.0	0.0	0.0	0.0	0.0	0.0	0.0	0.0	0.0	0.0	0.0	0.0	0.0	0.0	0.0	0.0	0.0	0.0	0.0	0.0	0.0	0.0	0.0	0.0	0.0	0.0	0.0	0.0	0.0	0.0	0.0	0.0	0.0	0.0	0.0	0.0	0.0	0.0
HMR_6523	0.0	0.0	0.0	0.0	0.0	0.0	0.0	0.0	0.0	0.0	0.0	0.0	0.0	0.0	0.0	0.0	0.0	0.0	0.0	0.0	0.0	0.0	0.0	0.0	0.0	0.0	0.0	0.0	0.0	0.0	0.0	0.0	0.0	0.0	0.0	0.0	0.0	0.0	0.0	0.0	0.0	0.0	0.0	0.0	0.0	0.0	0.0	0.0	0.0
HMR_8062	0.0	0.0	0.0	0.0	0.0	0.0	0.0	0.0	0.0	0.0	0.0	0.0	0.0	0.0	0.0	0.0	0.0	0.0	0.0	0.0	0.0	0.0	0.0	0.0	0.0	0.0	0.0	0.0	0.0	0.0	0.0	0.0	0.0	0.0	-3.155443620884042e-30	0.0	0.0	0.0	0.0	0.0	0.0	0.0	0.0	0.0	0.0	0.0	0.0	0.0	0.0
HMR_8066	0.0	0.0	0.0	0.0	0.0	0.0	0.0	0.0	0.0	0.0	0.0	0.0	0.0	0.0	0.0	0.0	0.0	0.0	0.0	0.0	0.0	0.0	0.0	0.0	0.0	0.0	0.0	0.0	0.0	0.0	0.0	0.0	0.0	0.0	0.0	0.0	0.0	0.0	0.0	0.0	0.0	0.0	0.0	0.0	0.0	0.0	0.0	0.0	0.0
HMR_8067	0.0	0.0	0.0	0.0	0.0	0.0	0.0	0.0	0.0	0.0	0.0	0.0	0.0	0.0	0.0	0.0	0.0	0.0	0.0	0.0	0.0	0.0	0.0	0.0	0.0	0.0	0.0	0.0	0.0	0.0	0.0	0.0	0.0	0.0	0.0	0.0	0.0	0.0	0.0	0.0	0.0	0.0	0.0	0.0	0.0	0.0	0.0	0.0	0.0
HMR_8068	0.0	0.0	0.0	0.0	0.0	0.0	0.0	0.0	0.0	0.0	0.0	0.0	0.0	0.0	0.0	0.0	0.0	0.0	0.0	0.0	0.0	0.0	0.0	0.0	0.0	0.0	0.0	0.0	0.0	0.0	0.0	0.0	0.0	0.0	0.0	0.0	0.0	0.0	0.0	0.0	0.0	0.0	0.0	0.0	0.0	0.0	0.0	0.0	0.0
HMR_8069	0.0	0.0	0.0	0.0	0.0	0.0	0.0	0.0	0.0	0.0	0.0	0.0	0.0	0.0	0.0	0.0	0.0	0.0	0.0	0.0	0.0	0.0	0.0	0.0	0.0	0.0	0.0	0.0	0.0	0.0	0.0	0.0	0.0	0.0	0.0	0.0	0.0	0.0	0.0	0.0	0.0	0.0	0.0	0.0	0.0	0.0	0.0	0.0	0.0
HMR_8070	0.0	0.0	0.0	0.0	0.0	0.0	0.0	0.0	0.0	0.0	0.0	0.0	0.0	0.0	0.0	0.0	0.0	0.0	0.0	0.0	0.0	0.0	0.0	0.0	0.0	0.0	0.0	0.0	0.0	0.0	0.0	0.0	0.0	0.0	0.0	0.0	0.0	0.0	0.0	0.0	0.0	0.0	0.0	0.0	0.0	0.0	0.0	0.0	0.0
HMR_8071	0.0	0.0	0.0	0.0	0.0	0.0	0.0	0.0	0.0	0.0	0.0	0.0	0.0	0.0	0.0	0.0	0.0	0.0	0.0	0.0	0.0	0.0	0.0	0.0	0.0	0.0	0.0	0.0	0.0	0.0	0.0	0.0	0.0	0.0	0.0	0.0	0.0	0.0	0.0	0.0	0.0	0.0	0.0	0.0	0.0	0.0	0.0	0.0	0.0
HMR_8641	0.0	0.0	0.0	0.0	0.0	0.0	0.0	0.0	0.0	0.0	0.0	0.0	0.0	0.0	0.0	0.0	0.0	0.0	0.0	0.0	0.0	0.0	0.0	0.0	0.0	0.0	0.0	0.0	0.0	0.0	0.0	0.0	0.0	0.0	0.0	0.0	0.0	0.0	0.0	0.0	0.0	0.0	0.0	0.0	0.0	0.0	0.0	0.0	0.0
HMR_8682	0.0	0.0	0.0	0.0	0.0	0.0	0.0	0.0	0.0	0.0	0.0	0.0	0.0	0.0	0.0	0.0	0.0	10.0	6.0	14.0	5.0	10.0	4.0	6.0	15.0	10.0	8.0	11.0	11.0	10.0	12.0	6.0	9.0	9.0	25.0	20.0	17.0	19.0	18.0	18.0	5.0	20.0	22.0	17.0	79.4151356414213	8.918120531531233	69.79137175042167	87.79754570601975	85.79938064078071
HMR_8683	0.0	0.0	0.0	0.0	0.0	0.0	0.0	0.0	0.0	0.0	0.0	0.0	0.0	0.0	0.0	0.0	0.0	0.0	0.0	0.0	0.0	0.0	0.0	0.0	0.0	0.0	0.0	0.0	0.0	0.0	0.0	0.0	0.0	0.0	0.0	0.0	0.0	0.0	0.0	0.0	0.0	0.0	0.0	0.0	0.0	0.0	0.0	0.0	0.0
HMR_8684	0.0	0.0	0.0	0.0	0.0	0.0	0.0	0.0	0.0	0.0	0.0	0.0	0.0	0.0	0.0	0.0	0.0	0.0	0.0	0.0	0.0	0.0	0.0	0.0	0.0	0.0	0.0	0.0	0.0	0.0	0.0	0.0	0.0	0.0	0.0	0.0	0.0	0.0	0.0	0.0	0.0	0.0	0.0	0.0	0.0	0.0	0.0	0.0	0.0
HMR_8685	0.0	0.0	0.0	0.0	0.0	0.0	0.0	0.0	0.0	0.0	0.0	0.0	0.0	0.0	0.0	0.0	0.0	0.0	0.0	0.0	0.0	0.0	0.0	0.0	0.0	0.0	0.0	0.0	0.0	0.0	0.0	0.0	0.0	0.0	0.0	0.0	0.0	0.0	0.0	0.0	0.0	0.0	0.0	0.0	0.0	0.0	0.0	0.0	0.0
HMR_3868	-11.5	-16.0	-11.5	-14.0	-24.0	-8.637885352485737	-16.5	-6.5	-11.5	-16.5	-7.0	-3.5000000000000004	-8.406659034306653	-7.0	-16.0	-13.0	-7.9999999999999805	-14.0	-12.5	-19.0	-7.00000000000001	-13.0	-8.193280794009041	-6.0	-15.0	-10.0	-8.0	-11.0	-11.0	-10.0	-12.0	-6.0	-9.0	-9.0	-25.0	-20.0	-17.0	-19.0	-18.0	-18.0	-5.0	-16.0	-16.0	-16.0	-92.0	-15.0	-80.0	-96.0	-96.0
HMR_3869	0.0	0.0	0.0	0.0	0.0	0.0	0.0	0.0	0.0	0.0	0.0	0.0	0.0	0.0	0.0	0.0	-4.088256936728098	0.0	0.0	0.0	0.0	-8.007022387036855	0.0	0.0	-25.2822351387902	-29.0	-25.0	-29.0	-34.0	-27.0	-36.0	-12.0	-17.0	-18.0	-92.0	-97.0	-97.0	-89.0	-95.0	-95.0	-16.0	-16.0	-16.0	-16.0	-41.27321197561653	-15.0	-29.000000000000014	-28.000000000000025	-29.251483403633234
HMR_3889	0.0	0.0	0.0	0.0	0.0	0.0	0.0	0.0	0.0	0.0	0.0	0.0	0.0	0.0	0.0	0.0	0.0	0.0	0.0	0.0	0.0	0.0	0.0	0.0	0.0	0.0	0.0	0.0	0.0	0.0	0.0	0.0	0.0	0.0	0.0	0.0	0.0	0.0	0.0	0.0	0.0	0.0	0.0	0.0	0.0	0.0	0.0	0.0	0.0
HMR_3933	0.0	0.0	0.0	0.0	0.0	0.0	0.0	0.0	0.0	0.0	0.0	0.0	0.0	0.0	0.0	0.0	0.0	0.0	0.0	0.0	0.0	0.0	0.0	0.0	0.0	0.0	0.0	0.0	0.0	0.0	0.0	0.0	0.0	0.0	0.0	0.0	0.0	0.0	0.0	0.0	0.0	0.0	0.0	0.0	0.0	0.0	0.0	0.0	0.0
HMR_3937	0.0	0.0	0.0	0.0	0.0	0.0	0.0	0.0	0.0	0.0	0.0	0.0	0.0	0.0	0.0	0.0	0.0	0.0	0.0	2.0236699815741312	0.0	0.0	0.0	0.0	0.0	0.0	0.0	0.0	0.0	0.0	0.0	0.0	0.5732942912317189	0.0	0.0	0.0	0.0	0.0	0.0	0.0	0.0260139236091254	0.0	0.0	0.0	0.0	0.0	0.0	0.0	0.0
HMR_4116	0.0	0.0	0.0	0.0	0.0	0.0	0.0	0.0	0.0	0.0	0.0	0.0	0.0	0.0	0.0	0.0	0.0	0.0	0.0	0.0	0.0	0.0	0.0	0.0	0.0	0.0	0.0	0.0	0.0	0.0	0.0	0.0	0.0	0.0	0.0	0.0	0.0	0.0	0.0	0.0	0.0	0.0	0.0	0.0	7.584864358578693	6.081879468468768	10.208628249578325	8.202454293980253	10.200619359219287
HMR_4120	0.0	0.0	0.0	0.0	0.0	0.0	0.0	0.0	0.0	0.0	0.0	0.0	0.0	0.0	0.0	0.0	0.0	0.0	0.0	0.0	0.0	0.0	0.0	0.0	0.0	0.0	0.0	0.0	0.0	0.0	0.0	0.0	0.0	0.0	0.0	0.0	0.0	0.0	0.0	0.0	0.0	0.0	0.0	0.0	0.0	0.0	0.0	0.0	0.0
HMR_4121	0.0	0.0	0.0	0.0	0.0	0.0	0.0	0.0	0.0	0.0	0.0	0.0	0.0	0.0	0.0	0.0	0.0	0.0	0.0	0.0	0.0	0.0	0.0	0.0	0.0	0.0	0.0	0.0	0.0	0.0	0.0	0.0	0.0	0.0	0.0	0.0	0.0	0.0	0.0	0.0	0.0	0.0	0.0	0.0	0.0	0.0	0.0	0.0	0.0
HMR_4175	0.0	0.0	0.0	0.0	0.0	0.0	0.0	0.0	0.0	0.0	0.0	0.0	0.0	0.0	0.0	0.0	0.0	0.0	0.0	0.0	0.0	0.0	0.0	0.0	0.0	0.0	0.0	0.0	0.0	0.0	0.0	0.0	0.0	0.0	0.0	0.0	0.0	0.0	0.0	0.0	0.0	0.0	0.0	0.0	0.0	0.0	0.0	0.0	0.0
HMR_4176	0.0	0.0	0.0	0.0	0.0	0.0	0.0	0.0	0.0	0.0	0.0	0.0	0.0	0.0	0.0	0.0	0.0	0.0	0.0	0.0	0.0	0.0	0.0	0.0	0.0	0.0	-7.549516567451064e-15	0.0	0.0	0.0	0.0	0.0	0.0	0.0	0.0	0.0	0.0	0.0	0.0	0.0	0.0	0.0	0.0	0.0	0.0	0.0	0.0	0.0	0.0
HMR_4324	0.0	0.0	0.0	0.0	0.0	0.0	0.0	0.0	0.0	0.0	0.0	0.0	0.0	0.0	0.0	0.0	0.0	0.0	0.0	0.0	0.0	0.0	0.0	0.0	0.0	0.0	-7.549516567451064e-15	0.0	0.0	0.0	0.0	0.0	0.0	0.0	0.0	0.0	0.0	0.0	1.4509516402383272e-15	0.0	0.0	0.0	0.0	0.0	0.0	0.0	0.0	0.0	0.0
HMR_4326	0.0	0.0	0.0	0.0	0.0	0.0	0.0	0.0	0.0	0.0	0.0	0.0	0.0	0.0	0.0	0.0	0.0	0.0	0.0	0.0	0.0	0.0	0.0	0.0	0.0	0.0	-7.549516567451064e-15	0.0	0.0	0.0	0.0	0.0	0.0	0.0	0.0	0.0	0.0	0.0	1.4509516402383272e-15	0.0	0.0	0.0	0.0	0.0	0.0	0.0	0.0	0.0	0.0
HMR_4328	0.0	0.0	0.0	0.0	0.0	0.0	0.0	0.0	0.0	0.0	0.0	0.0	0.0	0.0	0.0	0.0	0.0	0.0	0.0	0.0	0.0	0.0	0.0	0.0	0.0	0.0	0.0	0.0	0.0	0.0	0.0	0.0	0.0	0.0	0.0	0.0	0.0	0.0	1.4509516402383272e-15	0.0	0.0	0.0	0.0	0.0	0.0	0.0	0.0	0.0	0.0
HMR_4329	0.0	0.0	0.0	0.0	0.0	0.0	0.0	0.0	0.0	0.0	0.0	0.0	0.0	0.0	0.0	0.0	0.0	0.0	0.0	0.0	0.0	0.0	0.0	0.0	0.0	0.0	0.0	0.0	0.0	0.0	0.0	0.0	0.0	0.0	0.0	0.0	0.0	0.0	0.0	0.0	0.0	0.0	0.0	0.0	0.0	0.0	0.0	0.0	0.0
HMR_4708	0.0	0.0	0.0	0.0	0.0	0.0	0.0	0.0	0.0	0.0	0.0	0.0	0.0	0.0	0.0	0.0	0.0	0.0	0.0	0.0	0.0	0.0	0.0	0.0	0.0	0.0	0.0	0.0	0.0	0.0	0.0	0.0	0.0	0.0	0.0	0.0	0.0	0.0	0.0	0.0	0.0	0.0	0.0	0.0	0.0	0.0	0.0	0.0	0.0
HMR_8769	0.0	0.0	0.0	0.0	0.0	0.0	0.0	0.0	0.0	0.0	0.0	0.0	0.0	0.0	0.0	0.0	0.0	0.0	0.0	0.0	0.0	0.0	0.0	0.0	0.0	0.0	0.0	0.0	0.0	0.0	0.0	0.0	0.0	0.0	0.0	0.0	0.0	0.0	0.0	0.0	0.0	0.0	0.0	0.0	0.0	0.0	0.0	0.0	0.0
HMR_8770	0.0	0.0	0.0	0.0	0.0	0.0	0.0	0.0	0.0	0.0	0.0	0.0	0.0	0.0	0.0	0.0	0.0	0.0	0.0	0.0	0.0	0.0	0.0	0.0	0.0	0.0	0.0	0.0	0.0	0.0	0.0	0.0	0.0	0.0	0.0	0.0	0.0	0.0	0.0	0.0	0.0	0.0	0.0	0.0	0.0	0.0	0.0	0.0	0.0
HMR_8771	0.0	0.0	0.0	0.0	0.0	0.0	0.0	0.0	0.0	0.0	0.0	0.0	0.0	0.0	0.0	0.0	0.0	0.0	0.0	0.0	0.0	0.0	0.0	0.0	0.0	0.0	0.0	0.0	0.0	0.0	0.0	0.0	0.0	0.0	0.0	0.0	0.0	0.0	0.0	0.0	0.0	0.0	0.0	0.0	0.0	0.0	0.0	0.0	0.0
HMR_4078	0.0	0.0	0.0	0.0	0.0	0.0	0.0	0.0	0.0	0.0	0.0	0.0	0.0	0.0	0.0	0.0	0.0	0.0	0.0	0.0	0.0	0.0	0.0	0.0	0.0	0.0	0.0	0.0	0.0	0.0	0.0	0.0	0.0	0.0	0.0	0.0	0.0	0.0	0.0	0.0	0.0	0.0	0.0	0.0	0.0	0.0	0.0	0.0	0.0
HMR_4079	0.0	0.0	0.0	0.0	0.0	0.0	0.0	0.0	0.0	0.0	0.0	0.0	0.0	0.0	0.0	0.0	0.0	0.0	0.0	0.0	0.0	0.0	0.0	0.0	0.0	0.0	0.0	0.0	0.0	0.0	0.0	0.0	0.0	0.0	0.0	0.0	0.0	0.0	0.0	0.0	0.0	0.0	0.0	0.0	0.0	0.0	0.0	0.0	0.0
HMR_4174	0.0	0.0	0.0	0.0	0.0	0.0	0.0	0.0	0.0	0.0	0.0	0.0	0.0	0.0	0.0	0.0	0.0	0.0	0.0	0.0	0.0	0.0	0.0	0.0	0.0	0.0	0.0	0.0	0.0	0.0	0.0	0.0	0.0	0.0	0.0	0.0	0.0	0.0	0.0	0.0	0.0	0.0	0.0	0.0	0.0	0.0	0.0	0.0	0.0
HMR_4330	0.0	0.0	0.0	0.0	0.0	0.0	0.0	0.0	0.0	0.0	0.0	0.0	0.0	0.0	0.0	0.0	0.0	0.0	0.0	0.0	0.0	0.0	0.0	0.0	0.0	0.0	0.0	0.0	0.0	0.0	0.0	0.0	0.0	0.0	0.0	0.0	0.0	0.0	0.0	0.0	0.0	0.0	0.0	0.0	0.0	0.0	0.0	0.0	0.0
HMR_4347	0.0	0.0	0.0	0.0	0.0	0.0	0.0	0.0	0.0	0.0	0.0	0.0	0.0	0.0	0.0	0.0	0.0	0.0	0.0	0.0	0.0	0.0	0.0	0.0	0.0	0.0	0.0	0.0	0.0	0.0	0.0	0.0	0.0	0.0	0.0	0.0	0.0	0.0	0.0	0.0	0.0	0.0	0.0	0.0	0.0	0.0	0.0	0.0	0.0
HMR_4425	0.0	0.0	0.0	0.0	0.0	0.0	0.0	0.0	0.0	0.0	0.0	0.0	0.0	0.0	0.0	0.0	0.0	0.0	0.0	0.0	0.0	0.0	0.0	0.0	0.0	0.0	0.0	0.0	0.0	0.0	0.0	0.0	0.0	0.0	0.0	0.0	0.0	0.0	0.0	0.0	0.0	0.0	0.0	0.0	0.0	0.0	0.0	0.0	0.0
HMR_4427	0.0	0.0	0.0	0.0	0.0	0.0	0.0	0.0	0.0	0.0	0.0	0.0	0.0	0.0	0.0	0.0	0.0	0.0	0.0	0.0	0.0	0.0	0.0	0.0	0.0	0.0	0.0	0.0	0.0	0.0	0.0	0.0	0.0	0.0	0.0	0.0	0.0	0.0	0.0	0.0	0.0	0.0	0.0	0.0	0.0	0.0	0.0	0.0	0.0
HMR_4688	-76.90185450562498	-84.18619729610901	-85.22514836329863	-57.89406429218704	-62.55354740427124	-95.37316241861907	-66.5412376217147	-74.61653947595279	-99.0139638003167	-97.78743207023443	-47.97657876798149	-31.61483709545933	-30.87322225250673	-43.866652053502655	-100.20121821843756	-18.708208035942487	-25.0	-25.0	-25.0	-25.0	-25.0	-25.0	-25.0	-25.0	-25.0	-25.0	0.0	0.0	0.0	0.0	0.0	0.0	0.0	0.0	1.5475310067910173e-14	-2.0000000000000067	0.0	0.0	0.0	0.0	0.0	0.0	0.0	0.0	0.0	-18.0	-18.0	-18.0	-18.0
HMR_4689	0.0	0.0	0.0	0.0	0.0	0.0	0.0	0.0	0.0	0.0	2.6326047910160755e-15	0.0	0.0	0.0	0.0	0.0	0.0	0.0	0.0	0.0	0.0	0.0	0.0	0.0	0.0	0.0	0.0	0.0	0.0	0.0	0.0	0.0	0.0	0.0	0.0	0.0	0.0	0.0	0.0	0.0	0.0	0.0	0.0	0.0	0.0	0.0	0.0	0.0	0.0
HMR_4735	5.3446111271856935	5.280391814815965	5.271594648737915	5.3463705604012945	5.280538691070673	5.238165417641318	5.283030964639374	5.279512098208158	5.197698453682344	5.144601898351503	3.692878928782311	3.6127868360460575	1.7218380935743445	2.4305728764648857	5.22256075667346	1.7354133549054254	1.8504359512158548	0.0	3.7122275526596535	5.275998545589613	3.701592655621935	5.320858778774994	3.7273117142869183	2.042789860777689	5.448214605273832	5.406914322528475	1.83088955905401	4.8020882764806805	5.506615878364447	1.8278647454728505	5.2710531593566206	3.650568675573078	1.8140512310856407	1.6546411273596568	3.7659611493485743	1.947099627752502	3.4381564230368387	1.8300655041110887	2.0187554972267465	2.8551188097318168	3.580702033793856	5.300513632420081	5.270862549543229	5.247707845507332	5.245055952346773	3.541923732225241	5.278600427531115	5.2999488735720925	5.241935782940847
HMR_7991	0.0	0.0	0.0	0.0	0.0	0.0	0.0	0.0	0.0	0.0	0.0	0.0	0.0	0.0	0.0	0.0	0.0	0.0	0.0	0.0	0.0	0.0	0.0	0.0	0.0	0.0	0.0	0.0	0.0	0.0	0.0	0.0	0.0	0.0	0.0	0.0	0.0	0.0	0.0	0.0	0.0	0.0	0.0	0.0	0.0	0.0	0.0	0.0	0.0
HMR_7992	0.0	0.0	0.0	0.0	0.0	0.0	0.0	0.0	0.0	0.0	0.0	0.0	0.0	0.0	0.0	0.0	0.0	0.0	0.0	0.0	0.0	0.0	0.0	0.0	0.0	0.0	0.0	0.0	0.0	0.0	0.0	0.0	0.0	0.0	0.0	0.0	0.0	0.0	0.0	0.0	0.0	0.0	0.0	0.0	0.0	0.0	0.0	0.0	0.0
HMR_7993	0.0	0.0	0.0	0.0	0.0	0.0	0.0	0.0	0.0	0.0	0.0	0.0	0.0	0.0	0.0	0.0	0.0	0.0	0.0	0.0	0.0	0.0	0.0	0.0	0.0	0.0	0.0	0.0	0.0	0.0	0.0	0.0	0.0	0.0	0.0	0.0	0.0	0.0	0.0	0.0	0.0	0.0	0.0	0.0	0.0	0.0	0.0	0.0	0.0
HMR_7128	0.0	0.0	0.0	0.0	0.0	0.0	0.0	0.0	0.0	0.0	0.0	0.0	0.0	0.0	0.0	0.0	0.0	0.0	0.0	0.0	0.0	0.0	0.0	0.0	0.0	0.0	0.0	0.0	0.0	0.0	0.0	0.0	0.0	0.0	0.0	0.0	0.0	0.0	0.0	0.0	0.0	0.0	0.0	0.0	0.0	0.0	0.0	0.0	0.0
HMR_7129	0.0	0.0	0.0	0.0	0.0	0.0	0.0	0.0	0.0	0.0	0.0	0.0	0.0	0.0	0.0	0.0	0.0	0.0	0.0	0.0	0.0	0.0	0.0	0.0	0.0	0.0	0.0	0.0	0.0	0.0	0.0	0.0	0.0	0.0	0.0	0.0	0.0	0.0	0.0	0.0	0.0	0.0	0.0	0.0	0.0	0.0	0.0	0.0	0.0
HMR_7130	0.0	0.0	0.0	0.0	0.0	0.0	0.0	0.0	0.0	0.0	0.0	0.0	0.0	0.0	0.0	0.0	0.0	0.0	0.0	0.0	0.0	0.0	0.0	0.0	0.0	0.0	0.0	0.0	0.0	0.0	0.0	0.0	0.0	0.0	0.0	0.0	0.0	0.0	0.0	0.0	0.0	0.0	0.0	0.0	0.0	0.0	0.0	0.0	0.0
HMR_7131	0.0	0.0	0.0	0.0	0.0	0.0	0.0	0.0	0.0	0.0	0.0	0.0	0.0	0.0	0.0	0.0	0.0	0.0	0.0	0.0	0.0	0.0	0.0	0.0	0.0	0.0	0.0	0.0	0.0	0.0	0.0	0.0	0.0	0.0	0.0	0.0	0.0	0.0	0.0	0.0	0.0	0.0	0.0	0.0	0.0	0.0	0.0	0.0	0.0
HMR_7132	0.0	0.0	0.0	0.0	0.0	0.0	0.0	0.0	0.0	0.0	0.0	0.0	0.0	0.0	0.0	0.0	0.0	0.0	0.0	0.0	0.0	0.0	0.0	0.0	0.0	0.0	0.0	0.0	0.0	0.0	0.0	0.0	0.0	0.0	0.0	0.0	0.0	0.0	0.0	0.0	0.0	0.0	0.0	0.0	0.0	0.0	0.0	0.0	0.0
HMR_7133	0.0	0.0	0.0	0.0	0.0	0.0	0.0	0.0	0.0	0.0	0.0	0.0	0.0	0.0	0.0	0.0	0.0	0.0	0.0	0.0	0.0	0.0	0.0	0.0	0.0	0.0	0.0	0.0	0.0	0.0	0.0	0.0	0.0	0.0	0.0	0.0	0.0	0.0	0.0	0.0	0.0	0.0	0.0	0.0	0.0	0.0	0.0	0.0	0.0
HMR_7134	0.0	0.0	0.0	0.0	0.0	0.0	0.0	0.0	0.0	0.0	0.0	0.0	0.0	0.0	0.0	0.0	0.0	0.0	0.0	0.0	0.0	0.0	0.0	0.0	0.0	0.0	0.0	0.0	0.0	0.0	0.0	0.0	0.0	0.0	0.0	0.0	0.0	0.0	0.0	0.0	0.0	0.0	0.0	0.0	0.0	0.0	0.0	0.0	0.0
HMR_7135	0.0	0.0	0.0	0.0	0.0	0.0	0.0	0.0	0.0	0.0	0.0	0.0	0.0	0.0	0.0	0.0	0.0	0.0	0.0	0.0	0.0	0.0	0.0	0.0	0.0	0.0	0.0	0.0	0.0	0.0	0.0	0.0	0.0	0.0	0.0	0.0	0.0	0.0	0.0	0.0	0.0	0.0	0.0	0.0	0.0	0.0	0.0	0.0	0.0
HMR_7136	0.0	0.0	0.0	0.0	0.0	0.0	0.0	0.0	0.0	0.0	0.0	0.0	0.0	0.0	0.0	0.0	0.0	0.0	0.0	0.0	0.0	0.0	0.0	0.0	0.0	0.0	0.0	0.0	0.0	0.0	0.0	0.0	0.0	0.0	0.0	0.0	0.0	0.0	0.0	0.0	0.0	0.0	0.0	0.0	0.0	0.0	0.0	0.0	0.0
HMR_7137	0.0	0.0	0.0	0.0	0.0	0.0	0.0	0.0	0.0	0.0	0.0	0.0	0.0	0.0	0.0	0.0	0.0	0.0	0.0	0.0	0.0	0.0	0.0	0.0	0.0	0.0	0.0	0.0	0.0	0.0	0.0	0.0	0.0	0.0	0.0	0.0	0.0	0.0	0.0	0.0	0.0	0.0	0.0	0.0	0.0	0.0	0.0	0.0	0.0
HMR_7138	0.0	0.0	0.0	0.0	0.0	0.0	0.0	0.0	0.0	0.0	0.0	0.0	0.0	0.0	0.0	0.0	0.0	0.0	0.0	0.0	0.0	0.0	0.0	0.0	0.0	0.0	0.0	0.0	0.0	0.0	0.0	0.0	0.0	0.0	0.0	0.0	0.0	0.0	0.0	0.0	0.0	0.0	0.0	0.0	0.0	0.0	0.0	0.0	0.0
HMR_7139	0.0	0.0	0.0	0.0	0.0	0.0	0.0	0.0	0.0	0.0	0.0	0.0	0.0	0.0	0.0	0.0	0.0	0.0	0.0	0.0	0.0	0.0	0.0	0.0	0.0	0.0	0.0	0.0	0.0	0.0	0.0	0.0	0.0	0.0	0.0	0.0	0.0	0.0	0.0	0.0	0.0	0.0	0.0	0.0	0.0	0.0	0.0	0.0	0.0
HMR_7140	0.0	0.0	0.0	0.0	0.0	0.0	0.0	0.0	0.0	0.0	0.0	0.0	0.0	0.0	0.0	0.0	0.0	0.0	0.0	0.0	0.0	0.0	0.0	0.0	0.0	0.0	0.0	0.0	0.0	0.0	0.0	0.0	0.0	0.0	0.0	0.0	0.0	0.0	0.0	0.0	0.0	0.0	0.0	0.0	0.0	0.0	0.0	0.0	0.0
HMR_7141	0.0	0.0	0.0	0.0	0.0	0.0	0.0	0.0	0.0	0.0	0.0	0.0	0.0	0.0	0.0	0.0	0.0	0.0	0.0	0.0	0.0	0.0	0.0	0.0	0.0	0.0	0.0	0.0	0.0	0.0	0.0	0.0	0.0	0.0	0.0	0.0	0.0	0.0	0.0	0.0	0.0	0.0	0.0	0.0	0.0	0.0	0.0	0.0	0.0
HMR_7620	0.0	0.0	0.0	0.0	0.0	0.0	0.0	0.0	0.0	0.0	0.0	0.0	0.0	0.0	0.0	0.0	0.0	0.0	0.0	0.0	0.0	0.0	0.0	0.0	0.0	0.0	0.0	0.0	0.0	0.0	0.0	0.0	0.0	0.0	0.0	0.0	0.0	0.0	0.0	0.0	0.0	0.0	0.0	0.0	0.0	0.0	0.0	0.0	0.0
HMR_7647	0.0	0.0	0.0	0.0	0.0	0.0	0.0	0.0	0.0	0.0	0.0	0.0	0.0	0.0	0.0	0.0	0.0	0.0	0.0	0.0	5.340742761204665e-15	0.0	0.0	0.0	0.0	0.0	0.0	0.0	0.0	0.0	0.0	0.0	0.0	0.0	0.0	0.0	0.0	0.0	0.0	0.0	0.0	0.0	0.0	0.0	0.0	0.0	0.0	0.0	0.0
HMR_8638	0.0	0.0	0.0	0.0	0.0	0.0	0.0	0.0	0.0	0.0	0.0	0.0	0.0	0.0	0.0	0.0	0.0	0.0	0.0	0.0	0.0	0.0	0.0	0.0	0.0	0.0	0.0	0.0	0.0	0.0	0.0	0.0	0.0	0.0	0.0	0.0	0.0	0.0	0.0	0.0	0.0	0.0	0.0	0.0	0.0	0.0	0.0	0.0	0.0
HMR_8640	0.0	0.0	0.0	0.0	0.0	0.0	0.0	0.0	0.0	0.0	0.0	0.0	0.0	0.0	0.0	0.0	0.0	0.0	0.0	0.0	0.0	0.0	0.0	0.0	0.0	0.0	0.0	0.0	0.0	0.0	0.0	0.0	0.0	0.0	0.0	0.0	0.0	0.0	0.0	0.0	0.0	0.0	0.0	0.0	0.0	0.0	0.0	0.0	0.0
HMR_8642	0.0	0.0	0.0	0.0	0.0	0.0	0.0	0.0	0.0	0.0	0.0	0.0	0.0	0.0	0.0	0.0	0.0	0.0	0.0	0.0	0.0	0.0	0.0	0.0	0.0	0.0	0.0	0.0	0.0	0.0	0.0	0.0	0.0	0.0	0.0	0.0	0.0	0.0	0.0	0.0	0.0	0.0	0.0	0.0	0.0	0.0	0.0	0.0	0.0
HMR_8689	0.0	0.0	0.0	0.0	0.0	0.0	0.0	0.0	0.0	0.0	0.0	0.0	0.0	0.0	0.0	0.0	0.0	0.0	0.0	0.0	0.0	0.0	0.0	0.0	0.0	0.0	0.0	0.0	0.0	0.0	0.0	0.0	0.0	0.0	0.0	0.0	0.0	0.0	0.0	0.0	0.0	0.0	0.0	0.0	0.0	0.0	0.0	0.0	0.0
HMR_8690	0.0	0.0	0.0	0.0	0.0	0.0	0.0	0.0	0.0	0.0	0.0	0.0	0.0	0.0	0.0	0.0	0.0	0.0	0.0	0.0	0.0	0.0	0.0	0.0	0.0	0.0	0.0	0.0	0.0	0.0	0.0	0.0	0.0	0.0	0.0	0.0	0.0	0.0	0.0	0.0	0.0	0.0	0.0	0.0	0.0	0.0	0.0	0.0	0.0
HMR_3748	1.7753260907993136	1.753311063454821	1.7502953062843405	1.775929242233412	1.753361414114836	1.7388354290365218	1.7542157906059628	1.7530094877377718	1.7249629460523181	1.7067609118919818	1.839335264082843	1.7974365598438673	1.8282366001704016	1.8193350402294293	1.7331210997565067	0.0	1.882943431286857	1.7981311850594652	1.8496969954793707	1.7514651934716177	1.8440033610879931	1.7671835464390369	1.8459849140125832	1.8667299703378863	1.8108424069810387	1.796405886746207	1.8955752616998718	1.835641531901292	1.8308629518389576	1.8937074564664955	1.7497675441048417	1.817201433826636	1.8851776896654189	1.816467312987451	1.7533342313533131	1.768564542843394	1.7486873244863097	1.754482770167277	1.7575071545774488	1.7670716142177982	1.847546308151139	1.7602090252739269	1.7709518471423993	1.7636781264110557	1.7625475676236826	1.8522858011619467	1.7523583660211963	1.7596868484077453	1.7618649151047463
HMR_3751	1.7753260907993136	1.753311063454821	1.7502953062843405	1.775929242233412	1.753361414114836	1.7388354290365218	1.7542157906059628	1.7530094877377718	1.7249629460523181	1.7067609118919818	1.839335264082843	1.7974365598438673	1.8282366001704016	1.8193350402294293	1.7331210997565067	0.0	2.882943431286857	5.798131185059465	3.0	6.751465193471618	3.0	4.767183546439037	3.0	3.0	5.8108424069810365	5.796405886746207	2.895575261699872	5.835641531901293	5.830862951838957	2.893707456466496	5.7497675441048415	3.0	3.885177689665418	5.8164673129874505	6.753334231353313	7.768564542843393	7.748687324486308	6.754482770167277	6.757507154577451	7.767071614217797	3.0	7.760209025273927	7.770951847142397	8.763678126411056	7.762547567623682	3.0	6.7523583660211965	6.759686848407745	7.761864915104747
HMR_3753	1.7753260907993136	1.753311063454821	1.7502953062843405	1.775929242233412	1.753361414114836	1.7388354290365218	1.7542157906059628	1.7530094877377718	1.7249629460523181	1.7067609118919818	1.839335264082843	1.7974365598438673	1.8282366001704016	1.8193350402294293	1.7331210997565067	0.0	1.882943431286857	1.7981311850594652	1.8496969954793707	1.7514651934716177	1.8440033610879931	1.7671835464390369	1.8459849140125832	1.8667299703378863	1.8108424069810387	1.796405886746207	1.8955752616998718	1.835641531901292	1.8308629518389576	1.8937074564664955	1.7497675441048417	1.817201433826636	1.8851776896654189	1.816467312987451	1.7533342313533131	1.768564542843394	1.7486873244863097	1.754482770167277	1.7575071545774488	1.7670716142177982	1.847546308151139	1.7602090252739269	1.7709518471423993	1.7636781264110557	1.7625475676236828	1.8522858011619467	1.7523583660211963	1.7596868484077453	1.7618649151047463
HMR_3755	1.7753260907993136	1.753311063454821	1.7502953062843405	1.775929242233412	1.753361414114836	1.7388354290365218	1.7542157906059628	1.7530094877377718	1.7249629460523181	1.7067609118919818	1.839335264082843	1.7974365598438673	1.8282366001704016	1.8193350402294293	1.7331210997565067	0.0	1.882943431286857	1.7981311850594652	1.8496969954793707	1.7514651934716177	1.8440033610879931	1.7671835464390369	1.8459849140125832	1.8667299703378863	1.8108424069810387	1.796405886746207	1.8955752616998718	1.835641531901292	1.8308629518389576	1.8937074564664955	1.7497675441048417	1.817201433826636	1.8851776896654189	1.816467312987451	1.7533342313533131	1.768564542843394	1.7486873244863097	1.754482770167277	1.7575071545774488	1.7670716142177982	1.847546308151139	1.7602090252739269	1.7709518471423993	1.7636781264110557	1.7625475676236828	1.8522858011619467	1.7523583660211963	1.7596868484077453	1.7618649151047463
HMR_3759	6.661338147750938e-16	0.0	0.0	0.0	0.0	0.0	0.0	0.0	0.0	0.0	0.0	0.0	0.0	0.0	0.0	0.0	1.882943431286857	1.7981311850594652	1.8496969954793707	0.0	0.0	0.0	0.0	0.0	0.0	0.0	0.0	0.0	0.0	0.0	0.0	0.0	0.0	0.0	0.0	0.0	0.0	0.0	0.0	0.0	0.0	0.0	0.0	0.0	0.0	1.8522858011619527	0.0	0.0	0.0
HMR_3763	0.0	0.0	0.0	0.0	0.0	0.0	0.0	0.0	0.0	0.0	0.0	0.0	0.0	0.0	0.0	0.0	1.882943431286857	1.7981311850594652	1.8496969954793707	-2.664535259100376e-15	0.0	0.0	0.0	0.0	0.0	0.0	0.0	0.0	0.0	0.0	0.0	0.0	0.0	0.0	0.0	0.0	0.0	0.0	0.0	0.0	0.0	0.0	0.0	0.0	0.0	1.8522858011619527	0.0	0.0	0.0
HMR_3767	0.0	0.0	0.0	0.0	0.0	0.0	0.0	0.0	0.0	0.0	0.0	0.0	0.0	0.0	0.0	0.0	0.0	0.0	0.0	0.0	0.0	0.0	0.0	0.0	0.0	0.0	-6.591949208711867e-16	0.0	0.0	0.0	0.0	0.0	0.0	0.0	0.0	0.0	4.4408920985006246e-15	0.0	0.0	0.0	0.0	0.0	0.0	0.0	0.0	0.0	0.0	0.0	0.0
HMR_3769	-3.0	-5.0	-4.0	-3.0	-5.0	-4.0	-3.0	-4.0	-4.0	-5.0	-2.0	-2.0	-3.0	-2.0	-5.0	-2.0	-1.0	-4.0	-2.0	-5.0	-2.0	-3.0	-2.0	-2.0	-4.0	-4.0	-0.9999999999999992	-4.0	-4.0	-1.0	-4.0	-2.0	-2.0	-4.0	-5.0	-6.0	-6.0	-5.0	-5.0	-6.0	-2.0	-6.0	-6.0	-7.0	-6.0	-2.0	-5.0	-5.0	-6.0
HMR_3773	0.0	0.0	0.0	0.0	0.0	0.0	0.0	0.0	0.0	0.0	0.0	0.0	0.0	0.0	0.0	0.0	0.0	0.0	0.0	0.0	0.0	0.0	0.0	0.0	0.0	0.0	0.0	0.0	0.0	0.0	0.0	0.0	0.0	0.0	0.0	0.0	0.0	0.0	0.0	0.0	0.0	0.0	0.0	0.0	0.0	0.0	0.0	0.0	0.0
HMR_3775	0.0	0.0	0.0	0.0	0.0	0.0	0.0	0.0	0.0	0.0	0.0	0.0	0.0	0.0	0.0	0.0	0.0	0.0	0.0	0.0	0.0	0.0	0.0	0.0	0.0	0.0	0.0	0.0	0.0	0.0	0.0	0.0	0.0	0.0	-8.664299930043212e-15	0.0	0.0	0.0	0.0	0.0	0.0	0.0	0.0	0.0	0.0	0.0	0.0	0.0	0.0
HMR_3780	1.933132765118843	1.9265806736472681	1.92568312687034	1.9333122744742297	1.9265956589627489	1.9222724491180123	1.926849937680346	1.9264909189695751	1.9181437339441425	1.9127264618726136	1.9521831143103656	1.9397132618582893	1.5543122344752196e-15	0.7231503969608244	1.9205717558799127	0.0	0.04000298555027031	0.0	1.9552669629402888	1.9260313075808384	1.9535724288952359	1.9307093888211444	0.1301319595924113	0.258613753161007	1.9437030973157865	1.9394065139125616	-5.745404152435185e-15	1.9510837892563369	1.9496615928092136	-5.689893001203928e-16	1.9255260547931081	1.945595664829356	-4.496403249731884e-14	0.0	1.9265875688551528	1.9311203996557718	1.911058900020125	1.8131140141995	1.9278295102909075	1.9306760756600592	1.8275928708894296	1.928633638474383	1.9318309068876187	1.9296661090509093	1.9293296332213337	1.781139206509566	1.9262971327444085	1.9284782286927813	1.9291264628287936
HMR_3783	1.933132765118843	1.9265806736472681	1.92568312687034	1.9333122744742297	1.9265956589627489	1.9222724491180123	1.926849937680346	1.9264909189695751	1.9181437339441425	1.9127264618726136	1.9521831143103656	1.9397132618582893	1.5543122344752196e-15	0.7231503969608244	1.9205717558799127	0.0	1.0400029855502704	4.0	3.955266962940289	6.926031307580839	3.953572428895236	4.930709388821144	2.130131959592412	2.258613753161007	5.943703097315787	5.939406513912561	0.9999999999999942	5.951083789256336	5.949661592809213	0.9999999999999994	5.925526054793108	3.945595664829357	1.9999999999999551	4.0	6.926587568855152	7.9311203996557715	7.911058900020125	6.813114014199499	6.927829510290907	7.93067607566006	3.82759287088943	7.928633638474383	7.931830906887621	8.92966610905091	7.929329633221334	3.7811392065095664	6.926297132744407	6.92847822869278	7.929126462828793
HMR_3785	-1.933132765118843	-1.9265806736472681	-1.92568312687034	-1.9333122744742297	-1.9265956589627489	-1.9222724491180123	-1.926849937680346	-1.9264909189695751	-1.9181437339441425	-1.9127264618726136	-1.9521831143103656	-1.9397132618582893	-1.5543122344752196e-15	-0.7231503969608244	-1.9205717558799127	0.0	-0.04000298555027031	0.0	-1.9552669629402888	-1.9260313075808384	-1.9535724288952359	-1.9307093888211444	-0.1301319595924113	-0.258613753161007	-1.9437030973157865	-1.9394065139125616	5.745404152435185e-15	-1.9510837892563369	-1.9496615928092136	5.689893001203928e-16	-1.9255260547931081	-1.945595664829356	4.496403249731884e-14	0.0	-1.9265875688551528	-1.9311203996557718	-1.911058900020125	-1.8131140141995	-1.9278295102909075	-1.9306760756600592	-1.8275928708894296	-1.928633638474383	-1.9318309068876187	-1.9296661090509093	-1.9293296332213337	-1.781139206509566	-1.9262971327444085	-1.9284782286927813	-1.9291264628287936
HMR_3790	0.0	0.0	0.0	0.0	0.0	0.0	0.0	0.0	0.0	0.0	0.0	0.0	0.0	0.0	0.0	0.0	0.0	0.0	0.0	0.0	0.0	0.0	0.0	0.0	0.0	0.0	0.0	0.0	0.0	0.0	0.0	0.0	0.0	0.0	0.0	0.0	0.0	0.0	0.0	0.0	0.0	0.0	0.0	0.0	0.0	0.0	0.0	0.0	0.0
HMR_3792	3.0	3.0	4.0	3.0	1.6319995702665826	0.0	1.633274354237473	-2.131628207280301e-14	0.0	0.0	0.0	0.0	0.0	0.0	0.0	0.0	0.0	0.0	0.0	0.0	0.0	0.0	0.0	0.0	0.0	0.0	0.0	0.0	0.0	0.0	-10.0	-35.0	-8.0	-5.0	-5.0	-5.0	-5.0	-5.0	-5.0	-5.0	-31.0	-31.0	-31.0	-31.0	-31.0	-32.0	-32.0	-32.0	-32.0
HMR_3796	0.0	0.0	0.0	0.0	0.0	0.0	0.0	0.0	0.0	0.0	0.0	0.0	0.0	0.0	0.0	0.0	0.0	0.0	0.0	0.0	0.0	0.0	0.0	0.0	0.0	0.0	0.0	0.0	0.0	0.0	0.0	0.0	0.0	0.0	0.0	0.0	0.0	0.0	0.0	0.0	0.0	0.0	0.0	0.0	0.0	0.0	0.0	0.0	0.0
HMR_3823	1.933132765118843	1.9265806736472681	1.92568312687034	1.9333122744742297	1.9265956589627489	1.9222724491180123	1.926849937680346	1.9264909189695751	1.9181437339441425	1.9127264618726136	1.9521831143103656	1.9397132618582893	1.5543122344752196e-15	0.7231503969608244	1.9205717558799127	0.0	0.04000298555027031	0.0	1.9552669629402888	1.9260313075808384	1.9535724288952359	1.9307093888211444	0.1301319595924113	0.258613753161007	1.9437030973157865	1.9394065139125616	-5.745404152435185e-15	1.9510837892563369	1.9496615928092136	-5.689893001203928e-16	1.9255260547931081	1.945595664829356	-4.496403249731884e-14	0.0	1.9265875688551528	1.9311203996557718	1.911058900020125	1.8131140141995	1.9278295102909075	1.9306760756600592	1.8275928708894296	1.928633638474383	1.9318309068876187	1.9296661090509093	1.9293296332213337	1.781139206509566	1.9262971327444085	1.9284782286927813	1.9291264628287936
HMR_6416	0.0	0.0	0.0	0.0	0.0	0.0	0.0	0.0	0.0	0.0	0.0	0.0	0.0	0.0	0.0	0.0	0.0	0.0	0.0	0.0	0.0	0.0	0.0	0.0	0.0	0.0	0.0	0.0	0.0	0.0	0.0	0.0	0.0	0.0	0.0	0.0	0.0	0.0	0.0	0.0	0.0	0.0	0.0	0.0	0.0	0.0	0.0	0.0	0.0
HMR_3986	0.0	0.0	0.0	0.0	0.0	0.0	0.0	0.0	0.0	0.0	0.0	0.0	0.0	0.0	0.0	0.0	0.0	0.0	0.0	0.0	0.0	0.0	0.0	0.0	0.0	0.0	0.0	0.0	0.0	0.0	0.0	0.0	5.7503093711688105e-16	0.0	0.0	0.0	0.0	0.0	0.0	0.0	0.0	0.0	0.0	0.0	0.0	0.0	0.0	0.0	0.0
HMR_3988	0.0	0.0	0.0	0.0	0.0	0.0	0.0	0.0	0.0	0.0	0.0	0.0	0.0	0.0	0.0	0.0	0.0	0.0	0.0	0.0	0.0	0.0	0.0	0.0	0.0	0.0	0.0	0.0	0.0	0.0	0.0	0.0	5.7503093711688105e-16	0.0	0.0	0.0	0.0	0.0	0.0	0.0	0.0	0.0	0.0	0.0	0.0	0.0	0.0	0.0	0.0
HMR_4124	0.0	0.0	0.0	0.0	0.0	0.0	0.0	0.0	0.0	0.0	0.0	0.0	0.0	0.0	0.0	0.0	0.0	0.0	0.0	0.0	0.0	0.0	0.0	0.0	0.0	0.0	0.0	0.0	0.0	0.0	0.0	0.0	2.108446769428564e-16	0.0	0.0	0.0	5.673262058675258e-16	0.0	0.0	0.0	0.0	0.0	0.0	0.0	0.0	0.0	0.0	0.0	0.0
HMR_4158	0.0	0.0	0.0	0.0	0.0	0.0	0.0	0.0	0.0	0.0	0.0	0.0	0.0	0.0	0.0	0.0	0.0	0.0	0.0	0.0	0.0	0.0	0.0	0.0	0.0	0.0	0.0	0.0	0.0	0.0	0.0	0.0	0.0	0.0	0.0	0.0	0.0	0.0	0.0	0.0	0.0	0.0	0.0	0.0	0.0	0.0	0.0	0.0	0.0
HMR_4159	0.0	0.0	1.4871422506643936e-33	0.0	0.0	0.0	0.0	0.0	0.0	0.0	0.0	0.0	0.0	0.0	0.0	0.0	0.0	0.0	0.0	0.0	0.0	0.0	0.0	0.0	0.0	0.0	0.0	0.0	0.0	0.0	0.0	0.0	5.073450038937477e-16	0.0	0.0	0.0	-1.5740421357754464e-15	0.0	0.0	0.0	0.0	0.0	0.0	0.0	0.0	0.0	0.0	0.0	0.0
HMR_4299	0.0	0.0	-2.311115933264683e-33	0.0	0.0	0.0	0.0	0.0	0.0	0.0	0.0	0.0	0.0	2.407092238897441e-15	0.0	0.0	0.0	0.0	0.0	0.0	0.0	0.0	0.0	0.0	0.0	0.0	0.0	0.0	0.0	8.673617379884034e-19	0.0	0.0	-1.221940741373372e-15	0.0	0.0	0.0	3.937934712504407e-15	0.0	0.0	0.0	0.0	0.0	0.0	0.0	0.0	0.0	0.0	0.0	0.0
HMR_4300	0.0	0.0	0.0	0.0	0.0	0.0	0.0	0.0	0.0	0.0	0.0	0.0	0.0	0.0	0.0	0.0	0.0	0.0	0.0	0.0	0.0	0.0	0.0	0.0	0.0	0.0	0.0	0.0	0.0	0.0	0.0	0.0	0.0	0.0	0.0	0.0	0.0	0.0	0.0	0.0	0.0	0.0	0.0	0.0	0.0	0.0	0.0	0.0	0.0
HMR_4494	0.0	0.0	0.0	0.0	0.0	0.0	0.0	0.0	0.0	0.0	0.0	0.0	0.0	0.0	0.0	0.0	0.0	0.0	0.0	0.0	0.0	0.0	0.0	0.0	0.0	0.0	0.0	0.0	0.0	0.0	0.0	0.0	0.0	0.0	0.0	0.0	0.0	0.0	0.0	0.0	0.0	0.0	0.0	0.0	0.0	0.0	0.0	0.0	0.0
HMR_4524	0.0	0.0	-2.311115933264683e-33	0.0	0.0	0.0	0.0	0.0	0.0	0.0	0.0	0.0	0.0	2.407092238897441e-15	0.0	0.0	0.0	0.0	0.0	0.0	0.0	0.0	0.0	0.0	0.0	0.0	0.0	0.0	0.0	0.0	0.0	0.0	-1.221940741373372e-15	0.0	0.0	0.0	3.937934712504407e-15	0.0	0.0	0.0	0.0	0.0	0.0	0.0	0.0	0.0	0.0	0.0	0.0
HMR_4525	0.0	0.0	0.0	0.0	0.0	0.0	0.0	0.0	0.0	0.0	0.0	0.0	0.0	0.0	0.0	0.0	0.0	0.0	0.0	0.0	0.0	0.0	0.0	0.0	0.0	0.0	0.0	0.0	0.0	0.0	0.0	0.0	0.0	0.0	0.0	0.0	0.0	0.0	0.0	0.0	0.0	0.0	0.0	0.0	0.0	0.0	0.0	0.0	0.0
HMR_4526	0.0	0.0	-2.395344478898568e-33	0.0	0.0	0.0	0.0	0.0	0.0	0.0	0.0	0.0	0.0	-1.7763568394002505e-15	0.0	0.0	0.0	0.0	0.0	0.0	0.0	0.0	0.0	0.0	0.0	0.0	0.0	0.0	0.0	0.0	0.0	0.0	0.0	0.0	0.0	0.0	5.390439124953529e-15	0.0	0.0	0.0	0.0	0.0	0.0	0.0	0.0	0.0	0.0	0.0	0.0
HMR_4527	0.0	0.0	-2.5664405131056065e-33	0.0	0.0	0.0	0.0	0.0	0.0	0.0	0.0	0.0	0.0	-6.43607550507332e-17	0.0	0.0	0.0	0.0	0.0	0.0	0.0	0.0	0.0	0.0	0.0	0.0	0.0	0.0	0.0	0.0	0.0	0.0	0.0	0.0	0.0	0.0	3.9810959969940336e-15	0.0	0.0	0.0	0.0	0.0	0.0	0.0	0.0	0.0	0.0	0.0	0.0
HMR_4528	0.0	0.0	0.0	0.0	0.0	0.0	0.0	0.0	0.0	0.0	0.0	0.0	0.0	0.0	0.0	0.0	0.0	0.0	0.0	0.0	0.0	0.0	0.0	0.0	0.0	0.0	0.0	0.0	0.0	0.0	0.0	0.0	0.0	0.0	0.0	0.0	0.0	0.0	0.0	0.0	0.0	0.0	0.0	0.0	0.0	0.0	0.0	0.0	0.0
HMR_4529	0.0	0.0	0.0	0.0	0.0	0.0	0.0	0.0	0.0	0.0	0.0	0.0	0.0	0.0	0.0	0.0	0.0	0.0	0.0	0.0	0.0	0.0	0.0	0.0	0.0	0.0	0.0	0.0	0.0	0.0	0.0	0.0	0.0	0.0	0.0	0.0	0.0	0.0	0.0	0.0	0.0	0.0	0.0	0.0	0.0	0.0	0.0	0.0	0.0
HMR_4530	0.0	0.0	0.0	0.0	0.0	0.0	0.0	0.0	0.0	0.0	0.0	0.0	0.0	0.0	0.0	0.0	0.0	0.0	0.0	0.0	0.0	0.0	0.0	0.0	0.0	0.0	0.0	0.0	0.0	0.0	0.0	0.0	0.0	0.0	0.0	0.0	0.0	0.0	0.0	0.0	0.0	0.0	0.0	0.0	0.0	0.0	0.0	0.0	0.0
HMR_4531	0.0	0.0	0.0	0.0	0.0	0.0	0.0	0.0	0.0	0.0	0.0	0.0	0.0	0.0	0.0	0.0	0.0	0.0	0.0	0.0	0.0	0.0	0.0	0.0	0.0	0.0	0.0	0.0	0.0	0.0	0.0	0.0	0.0	0.0	0.0	0.0	0.0	0.0	0.0	0.0	0.0	0.0	0.0	0.0	0.0	0.0	0.0	0.0	0.0
HMR_4532	0.0	0.0	0.0	0.0	0.0	0.0	0.0	0.0	0.0	0.0	0.0	0.0	0.0	0.0	0.0	0.0	0.0	0.0	0.0	0.0	0.0	0.0	0.0	0.0	0.0	0.0	0.0	0.0	0.0	0.0	0.0	0.0	0.0	0.0	0.0	0.0	0.0	0.0	0.0	0.0	0.0	0.0	0.0	0.0	0.0	0.0	0.0	0.0	0.0
HMR_4533	0.0	0.0	0.0	0.0	0.0	0.0	0.0	0.0	0.0	0.0	0.0	0.0	0.0	0.0	0.0	0.0	0.0	0.0	0.0	0.0	0.0	0.0	0.0	0.0	0.0	0.0	0.0	0.0	0.0	0.0	0.0	0.0	0.0	0.0	0.0	0.0	0.0	0.0	0.0	0.0	0.0	0.0	0.0	0.0	0.0	0.0	0.0	0.0	0.0
HMR_4534	0.0	0.0	0.0	0.0	0.0	0.0	0.0	0.0	0.0	0.0	0.0	0.0	0.0	1.3234348601180953e-31	0.0	0.0	0.0	0.0	0.0	0.0	0.0	0.0	0.0	0.0	0.0	0.0	0.0	0.0	0.0	0.0	0.0	0.0	0.0	0.0	0.0	0.0	0.0	0.0	0.0	0.0	0.0	0.0	0.0	0.0	0.0	0.0	0.0	0.0	0.0
HMR_4536	0.0	0.0	0.0	0.0	0.0	0.0	0.0	0.0	0.0	0.0	0.0	0.0	0.0	0.0	0.0	0.0	0.0	0.0	0.0	0.0	0.0	0.0	0.0	0.0	0.0	0.0	0.0	0.0	0.0	0.0	0.0	0.0	1.4375773427922026e-16	0.0	0.0	0.0	0.0	0.0	0.0	0.0	0.0	0.0	0.0	0.0	0.0	0.0	0.0	0.0	0.0
HMR_4628	0.0	0.0	0.0	0.0	0.0	0.0	0.0	0.0	0.0	0.0	0.0	0.0	0.0	0.0	0.0	0.0	0.0	0.0	0.0	0.0	0.0	0.0	0.0	0.0	0.0	0.0	0.0	0.0	0.0	0.0	0.0	0.0	0.0	0.0	0.0	0.0	0.0	0.0	0.0	0.0	0.0	0.0	0.0	0.0	0.0	0.0	0.0	0.0	0.0
HMR_4629	0.0	0.0	-2.311115933264683e-33	0.0	0.0	0.0	0.0	0.0	0.0	0.0	0.0	0.0	0.0	2.407092238897441e-15	0.0	0.0	0.0	0.0	0.0	0.0	0.0	0.0	0.0	0.0	0.0	0.0	0.0	0.0	0.0	0.0	0.0	0.0	-1.221940741373372e-15	0.0	0.0	0.0	3.937934712504407e-15	0.0	0.0	0.0	0.0	0.0	0.0	0.0	0.0	0.0	0.0	0.0	0.0
HMR_4631	0.0	0.0	0.0	0.0	0.0	0.0	0.0	0.0	0.0	0.0	0.0	0.0	0.0	0.0	0.0	0.0	0.0	0.0	0.0	0.0	0.0	0.0	0.0	0.0	0.0	0.0	0.0	0.0	0.0	0.0	0.0	0.0	0.0	0.0	0.0	0.0	0.0	0.0	0.0	0.0	0.0	0.0	0.0	0.0	0.0	0.0	0.0	0.0	0.0
HMR_7696	0.0	0.0	0.0	0.0	0.0	0.0	0.0	0.0	0.0	0.0	0.0	0.0	0.0	0.0	0.0	0.0	0.0	0.0	0.0	0.0	0.0	0.0	0.0	0.0	0.0	0.0	0.0	0.0	0.0	0.0	0.0	0.0	0.0	0.0	0.0	0.0	0.0	0.0	0.0	0.0	0.0	0.0	0.0	0.0	0.0	0.0	0.0	0.0	0.0
HMR_7697	0.0	0.0	0.0	0.0	0.0	0.0	0.0	0.0	0.0	0.0	0.0	0.0	0.0	0.0	0.0	0.0	0.0	0.0	0.0	0.0	0.0	0.0	0.0	0.0	0.0	0.0	0.0	0.0	0.0	0.0	0.0	0.0	0.0	0.0	0.0	0.0	0.0	0.0	0.0	0.0	0.0	0.0	0.0	0.0	0.0	0.0	0.0	0.0	0.0
HMR_7698	0.0	0.0	0.0	0.0	0.0	0.0	0.0	0.0	0.0	0.0	0.0	0.0	0.0	0.0	0.0	0.0	0.0	0.0	0.0	0.0	0.0	0.0	0.0	0.0	0.0	0.0	0.0	0.0	0.0	0.0	0.0	0.0	0.0	0.0	0.0	0.0	0.0	0.0	0.0	0.0	0.0	0.0	0.0	0.0	0.0	0.0	0.0	0.0	0.0
HMR_8366	0.0	0.0	0.0	0.0	0.0	0.0	0.0	0.0	0.0	0.0	0.0	0.0	0.0	0.0	0.0	0.0	0.0	0.0	0.0	0.0	0.0	0.0	0.0	0.0	0.0	0.0	0.0	0.0	0.0	0.0	0.0	0.0	0.0	0.0	0.0	0.0	0.0	0.0	0.0	0.0	0.0	0.0	0.0	0.0	0.0	0.0	0.0	0.0	0.0
HMR_8367	0.0	0.0	0.0	0.0	0.0	0.0	0.0	0.0	0.0	0.0	0.0	0.0	0.0	0.0	0.0	0.0	0.0	0.0	0.0	0.0	0.0	0.0	0.0	0.0	0.0	0.0	0.0	0.0	0.0	0.0	0.0	0.0	0.0	0.0	0.0	0.0	0.0	0.0	0.0	0.0	0.0	0.0	0.0	0.0	0.0	0.0	0.0	0.0	0.0
HMR_8368	0.0	0.0	0.0	0.0	0.0	0.0	0.0	0.0	0.0	0.0	0.0	0.0	0.0	0.0	0.0	0.0	0.0	0.0	0.0	0.0	0.0	0.0	0.0	0.0	0.0	0.0	0.0	0.0	0.0	0.0	0.0	0.0	0.0	0.0	0.0	0.0	0.0	0.0	0.0	0.0	0.0	0.0	0.0	0.0	0.0	0.0	0.0	0.0	0.0
HMR_8371	0.0	0.0	0.0	0.0	0.0	0.0	0.0	0.0	0.0	0.0	0.0	0.0	0.0	0.0	0.0	0.0	0.0	0.0	0.0	0.0	0.0	0.0	0.0	0.0	0.0	0.0	0.0	0.0	0.0	0.0	0.0	0.0	0.0	0.0	0.0	0.0	0.0	0.0	0.0	0.0	0.0	0.0	0.0	0.0	0.0	0.0	0.0	0.0	0.0
HMR_8372	0.0	0.0	0.0	0.0	0.0	0.0	0.0	0.0	0.0	0.0	0.0	0.0	0.0	0.0	0.0	0.0	0.0	0.0	0.0	0.0	0.0	0.0	0.0	0.0	0.0	0.0	0.0	0.0	0.0	0.0	0.0	0.0	0.0	0.0	0.0	0.0	0.0	0.0	0.0	0.0	0.0	0.0	0.0	0.0	0.0	0.0	0.0	0.0	0.0
HMR_8373	0.0	0.0	1.7109603420703912e-34	0.0	0.0	0.0	0.0	0.0	0.0	0.0	0.0	0.0	0.0	-2.6468697202361906e-31	0.0	0.0	0.0	0.0	0.0	0.0	0.0	0.0	0.0	0.0	0.0	0.0	0.0	0.0	0.0	0.0	0.0	0.0	1.221940741373372e-15	0.0	0.0	0.0	-2.3164321838261206e-16	0.0	0.0	0.0	0.0	0.0	0.0	0.0	0.0	0.0	0.0	0.0	0.0
HMR_8375	0.0	0.0	0.0	0.0	0.0	0.0	0.0	0.0	0.0	0.0	0.0	0.0	0.0	0.0	0.0	0.0	0.0	0.0	0.0	0.0	0.0	0.0	0.0	0.0	0.0	0.0	0.0	0.0	0.0	0.0	0.0	0.0	0.0	0.0	0.0	0.0	0.0	0.0	0.0	0.0	0.0	0.0	0.0	0.0	0.0	0.0	0.0	0.0	0.0
HMR_8376	0.0	0.0	0.0	0.0	0.0	0.0	0.0	0.0	0.0	0.0	0.0	0.0	0.0	0.0	0.0	0.0	0.0	0.0	0.0	0.0	0.0	0.0	0.0	0.0	0.0	0.0	0.0	0.0	0.0	0.0	0.0	0.0	0.0	0.0	0.0	0.0	0.0	0.0	0.0	0.0	0.0	0.0	0.0	0.0	0.0	0.0	0.0	0.0	0.0
HMR_8377	0.0	0.0	-5.9883611972464575e-34	0.0	0.0	0.0	0.0	0.0	0.0	0.0	0.0	0.0	0.0	0.0	0.0	0.0	0.0	0.0	0.0	0.0	0.0	0.0	0.0	0.0	0.0	0.0	0.0	0.0	0.0	0.0	0.0	0.0	0.0	0.0	0.0	0.0	9.646526544697715e-17	0.0	0.0	0.0	0.0	0.0	0.0	0.0	0.0	0.0	0.0	0.0	0.0
HMR_8672	0.0	0.0	0.0	0.0	0.0	0.0	0.0	0.0	0.0	0.0	0.0	0.0	0.0	0.0	0.0	0.0	0.0	0.0	0.0	0.0	0.0	0.0	0.0	0.0	0.0	0.0	0.0	0.0	0.0	0.0	0.0	0.0	0.0	0.0	0.0	0.0	0.0	0.0	0.0	0.0	0.0	0.0	0.0	0.0	0.0	0.0	0.0	0.0	0.0
HMR_8674	0.0	0.0	0.0	0.0	0.0	0.0	0.0	0.0	0.0	0.0	0.0	0.0	0.0	0.0	0.0	0.0	0.0	0.0	0.0	0.0	0.0	0.0	0.0	0.0	0.0	0.0	0.0	0.0	0.0	0.0	0.0	0.0	0.0	0.0	0.0	0.0	0.0	0.0	0.0	0.0	0.0	0.0	0.0	0.0	0.0	0.0	0.0	0.0	0.0
HMR_8675	0.0	0.0	0.0	0.0	0.0	0.0	0.0	0.0	0.0	0.0	0.0	0.0	0.0	0.0	0.0	0.0	0.0	0.0	0.0	0.0	0.0	0.0	0.0	0.0	0.0	0.0	0.0	0.0	0.0	0.0	0.0	0.0	0.0	0.0	0.0	0.0	0.0	0.0	0.0	0.0	0.0	0.0	0.0	0.0	0.0	0.0	0.0	0.0	0.0
HMR_5130	0.008575189553978116	0.009415443027052457	0.009530546242542137	0.008552168910880183	0.009413521279861756	0.009967938461402698	0.009380912062405657	0.009426953348601427	0.01049741325265508	0.011192135188763127	0.006132134211894356	0.00773129333185373	0.006555739904177768	0.006895488137924781	0.010186038804803958	0.006235797164492784	0.004467729558917541	0.0077047813843207184	0.005736655221259229	0.009485894843439684	0.005953965697276773	0.008885968235800039	0.005878335233552384	0.005086553086126792	0.0072196287565510844	0.00777063130933428	0.003985607088219179	0.0062731138820794384	0.006455499233272028	0.004056896113203161	0.009550689483672374	0.0069769220676703285	0.004382454018126546	0.0070049414552971895	0.009414558771635606	0.008833259374397695	0.009591918516548286	0.009370722181642642	0.009255289687973978	0.008890240383009469	0.005818741083283029	0.009152166662006857	0.008742142488775041	0.009019760545343671	0.009062910886823523	0.005637847578103285	0.00945180488637995	0.009172096726980257	0.009088965869221016
HMR_5131	0.015617067068503191	0.017147330016155142	0.017356955077477396	0.01557514205623873	0.01714383014544359	0.0181535303105016	0.017084442497758645	0.017168292522287368	0.019117805592583758	0.020383027661654708	0.011167794094509593	0.0140801699752303	0.011939261414893286	0.012558008198207384	0.018550732922656216	0.011356584239970302	0.008136593567565058	0.014031886627074152	0.010447550899644293	0.017275636304277572	0.010843315011596771	0.01618305473407292	0.010705577412098734	0.009263590057515682	0.01314833051689767	0.01415181198719819	0.007258555955366054	0.011424545149482422	0.011756703901654356	0.007388386961131586	0.01739363978814505	0.012706315023902915	0.007981290430362909	0.012757343709978329	0.01714571961721715	0.016087061774565342	0.01746872577517072	0.017065884767892232	0.016855660027767182	0.016190835134619892	0.01059704501922406	0.01666785319239659	0.01592112042657705	0.01642671622496364	0.01650530128395013	0.010267603205154987	0.01721355194539395	0.016704149668341526	0.016552752410832976
HMR_5132	0.008518400219183556	0.009353089099720985	0.0094674300422604	0.008495532030675679	0.009351180079332869	0.009901925623909964	0.00931878681695926	0.009364523193974931	0.010427893959591138	0.011118015088175295	0.006091524051550685	0.007680092713761981	0.00651232440812361	0.006849822653567664	0.01011858159417612	0.006194500494529255	0.0044381419459445775	0.007653756342040447	0.005698664127078704	0.009423074347787766	0.0059145354608709675	0.008827120764039773	0.005839405861144732	0.005052867304099462	0.007171816645580548	0.007719170174835376	0.003959212339290575	0.0062315700815358645	0.0064127475827205575	0.004030029251526319	0.009487439884442755	0.006930717285765225	0.004353431143834318	0.006958551114533632	0.009352210700300264	0.008774760967944733	0.009528395877365849	0.009308664418850305	0.009193996378782095	0.008831364618883578	0.0057802063741222145	0.009091556286761776	0.008684247505405664	0.00896002703179835	0.009002891609427344	0.0056005108391754465	0.009389210152033062	0.009111354364549924	0.009028774042272527
HMR_5133	0.014026965694255593	0.01540142005087388	0.015589701469588787	0.013989309410512615	0.01539827653063479	0.016305170860705067	0.01534493562525958	0.015420248192745388	0.017171265386793408	0.018307664845195318	0.010030709604886796	0.0126465526686614	0.01072362752537688	0.011279374636208086	0.016661931025076675	0.010200277480991508	0.00730814040432207	0.012603185443226604	0.0093838002625896	0.015516662426023854	0.009739268392234192	0.014535325524785496	0.009615554984685016	0.00832038816075045	0.011809591409722636	0.01271090022122892	0.006519502985365147	0.010261318734262394	0.010559657686213184	0.0066361148341800074	0.015622651009715738	0.011412581130560071	0.007168649950180509	0.011458414168598715	0.015399973619827768	0.014449106393882326	0.015690091878062428	0.015328267409706837	0.01513944737039452	0.01454231373909496	0.009518073162721248	0.01497076268553439	0.01430006089223466	0.014754177845694619	0.014824761516857025	0.00922217451517557	0.015460899383699553	0.015003363520292209	0.014867381256275437
HMR_5134	0.013231915007131794	0.01452846506823326	0.014706074665644487	0.013196393087649545	0.014525499723230391	0.015380991135806812	0.014475182189010054	0.01454622602797439	0.016197995283898238	0.01726998343696562	0.0094621673600754	0.011929744015376949	0.010115810580618676	0.010640057855208437	0.0157175300762869	0.00962212410150211	0.0068939138227005784	0.011888834851302828	0.008851924944062254	0.014637175486896997	0.009187245082552902	0.01371146092014178	0.0090705437709782	0.007848787212367831	0.011140221856135118	0.011990444338244286	0.006149976500364693	0.00967970552665238	0.0099611345784926	0.006259978770704216	0.01473715662050108	0.010765714183888652	0.006762329710089303	0.010808949397908907	0.014527100621133075	0.013630128703540816	0.014800774929508282	0.01445945873061414	0.01428134104170819	0.01371805304133249	0.00897858723446984	0.014122217432103294	0.013489531125063466	0.013917908656060095	0.013984491633310472	0.008699460170185861	0.014584573102825094	0.014152970446267546	0.014024695678996666
HMR_5135	0.0014197333698639267	0.0015588481832868304	0.0015779050070433998	0.0014159220051126054	0.001558530013222145	0.0016503209373183276	0.001553131136159877	0.0015607538656624885	0.001737982326598523	0.0018530025146958828	0.0010152540085917807	0.0012800154522936641	0.001085387401353935	0.0011416371089279435	0.0016864302656960195	0.0010324167490882092	0.0007396903243240963	0.0012756260570067413	0.0009497773545131174	0.0015705123912979606	0.0009857559101451613	0.0014711867940066287	0.0009732343101907797	0.0008421445506832438	0.0011953027742634247	0.0012865283624725634	0.0006598687232150959	0.0010385950135893113	0.0010687912637867595	0.0006716715419210533	0.0015812399807404597	0.0011551195476275375	0.0007255718573057155	0.0011597585190889384	0.0015587017833833773	0.001462460161324122	0.0015880659795609745	0.0015514440698083845	0.0015323327297970164	0.0014718941031472634	0.0009633677290203694	0.001515259381126963	0.0014473745842342768	0.001493337838633058	0.001500481934904558	0.000933418473195908	0.0015648683586721773	0.0015185590607583207	0.0015047956737120887
HMR_5136	0.013061547002748121	0.01434140328623884	0.014516726064799281	0.01302648244703603	0.01433847612164373	0.015182952623328612	0.014288806452670869	0.014358935564094894	0.01598943740470641	0.017047623135202118	0.009340336879044384	0.011776142161101706	0.0099855640924562	0.010503061402137085	0.015515158444403382	0.009498234091611523	0.006805150983781685	0.011735759724462018	0.00873795166152068	0.014448713999941241	0.009068954373335485	0.013534918504860985	0.008953755653755304	0.0077477298662858435	0.010996785523223506	0.011836060934747577	0.006070792253578882	0.009555074125021663	0.009832879626838186	0.006179378185673689	0.014547407822812225	0.010627099838173346	0.006675261087212617	0.010669778375618236	0.014340056407127072	0.01345463348418192	0.014610207011960962	0.014273285442237134	0.01409746111413255	0.013541425748954821	0.008862983106987396	0.013940386306368057	0.013315846174955357	0.013738708115424127	0.013804433801121929	0.008587449953402352	0.014396788899784168	0.013970743358976549	0.013844120198151993
HMR_5137	0.016923221768778002	0.018581470344779017	0.01880862768395733	0.016877790300942334	0.01857767775760797	0.01967182557283446	0.018513323143025732	0.018604186078696863	0.0207167493330544	0.022087789975177585	0.012101827782414028	0.015257784191340471	0.012937817824138907	0.013608314338421091	0.02010224876709656	0.012306407649131457	0.008817108665943228	0.015205462599520356	0.01132134606579636	0.01872050770427169	0.01175021044893032	0.017536546584559016	0.011600952977474264	0.010038363044144266	0.01424800906922002	0.01533541808067295	0.007865635180723942	0.012380052561984588	0.012739991864338177	0.008006324779691376	0.018848380570426274	0.013769025007720249	0.008648816539084172	0.013824321547540151	0.01857972525792987	0.017432525122983534	0.018929746476366808	0.018493213312115942	0.01826540613918044	0.017544977709515373	0.0114833433299228	0.0180618918230334	0.01725270504407259	0.017800587036506058	0.017885744664062318	0.011126348200495222	0.01865323083536049	0.01810122400423918	0.017937164430648096
HMR_5138	0.01175539230247331	0.012907262957614957	0.013065053458319351	0.011723834202332428	0.01290462850947936	0.01366465736099575	0.01285992580740378	0.012923042007685405	0.01439049366423577	0.015342860821681906	0.008406303191139945	0.010598527944991536	0.008987007683210582	0.009452755261923377	0.013963642599963041	0.008548410682450372	0.006124635885403517	0.010562183752015815	0.007864156495368611	0.013003842599947116	0.008162058936001934	0.012181426654374886	0.008058380088379724	0.006972956879657257	0.009897106970901156	0.010652454841272821	0.0054637130282209935	0.008599566712519494	0.008849591664154369	0.005561440367106321	0.013092667040531004	0.009564389854356007	0.006007734978491356	0.009602800538056412	0.012906050766414365	0.012109170135763727	0.013149186310764869	0.012845956898013421	0.012687715002719294	0.012187283174059337	0.007976684796288656	0.012546347675731252	0.011984261557459807	0.012364837303881715	0.01242399042100973	0.007728704958062117	0.012957110009805626	0.012573669023078894	0.012459708178336092
HMR_5139	0.006530773501374061	0.00717070164311942	0.007258363032399641	0.006513241223518019	0.007169238060869594	0.007591476311664306	0.0071444032263354345	0.007179467782047447	0.007994718702353205	0.008523811567601059	0.004670168439522192	0.005888071080550853	0.004992782046228101	0.0052515307010685425	0.007757579222201691	0.004749117045805762	0.0034025754918908424	0.005867879862231009	0.00436897583076034	0.0072243569999706206	0.004534477186667742	0.006767459252430492	0.004476877826877652	0.0038738649331429213	0.005498392761611753	0.005918030467373789	0.003035396126789441	0.004777537062510832	0.004916439813419093	0.003089689092836845	0.007273703911406112	0.005313549919086673	0.0033376305436063096	0.005334889187809118	0.007170028203563536	0.00672731674209096	0.007305103505980481	0.007136642721118567	0.007048730557066275	0.0067707128744774105	0.004431491553493698	0.006970193153184028	0.006657923087477678	0.0068693540577120646	0.006902216900560964	0.004293724976701176	0.007198394449892014	0.0069853716794882744	0.006922060099075607
HMR_5140	0.01618496041644876	0.017770869289469866	0.01798811708029476	0.016141510858283782	0.017767242150732453	0.018813658685428933	0.017705694952222597	0.017792594068552367	0.01981299852322316	0.021124228667533062	0.011573895697946302	0.014592176156147768	0.01237341637543486	0.013014663041778559	0.019225305028934624	0.011769550939605584	0.008432469697294697	0.01454213704987685	0.01082746184144954	0.017903841260796756	0.01123761737565484	0.01677152945167557	0.01109487113617505	0.009600447877788978	0.013626451626603042	0.014666423332187215	0.007522503444652094	0.011839983154918146	0.01218422040716906	0.007657055577900006	0.01802613578044124	0.01316836284295393	0.0082715191732852	0.0132212471176139	0.01776920033057051	0.016672045839094988	0.018103952166995108	0.01768646239581558	0.017468593119685984	0.016779592775878798	0.010982392110832209	0.017273956944847374	0.016500070260270755	0.017024051360416858	0.017105494057911952	0.01064097059443335	0.017839499288862817	0.017311573292644857	0.01715467068031781
HMR_5141	0.030268715445523463	0.03323464326769668	0.033640934750172005	0.030187457148998783	0.03322785988189613	0.03518484238362673	0.033112755822928566	0.03327527241592425	0.03705378320307603	0.03950601361331823	0.02164521546317677	0.027289929442900908	0.023140459396865896	0.024339703162343764	0.03595469326463914	0.022011125090560614	0.01577019771458973	0.02719634753538373	0.020249253198219658	0.033483324182472525	0.02101631600429484	0.03136570244822133	0.020749355493267733	0.017954521820566758	0.025483855147296213	0.027428784687915042	0.014068401178945844	0.022142845689724112	0.02278662974393372	0.014320037273756856	0.03371203638938658	0.024627148755419104	0.01546919199775794	0.024726051626976168	0.033231522021733614	0.031179650639430283	0.033857566684239976	0.03307678756831475	0.03266933379927238	0.03138078227909965	0.02053899998271427	0.032305330005627735	0.03085802613587478	0.03183796271965682	0.031990274852165164	0.01990048184853676	0.03336299340689082	0.0323756791753674	0.03208224376354173
HMR_5142	0.02027379252165687	0.022260352057335942	0.02253248350057975	0.020219366233008098	0.02225580858881223	0.02356658298490572	0.022178712624363044	0.02228756520166033	0.02481838762382691	0.0264608759098572	0.014497827242690631	0.01827862065875352	0.015499332091334191	0.01630257791549104	0.02408222419413916	0.014742911176979625	0.010562777831348095	0.018215940094056263	0.013562820622447316	0.022426916947734882	0.014076594396872904	0.02100854741841466	0.013897785949524509	0.01202582418375672	0.017068923616481706	0.0183716250161082	0.009422925367511568	0.014831136794055363	0.015262339246874928	0.009591469618639749	0.02258010692497376	0.01649510714012124	0.010361166122325668	0.016561351652590046	0.022258261466714627	0.02088393110370846	0.022677582188130718	0.022154621316863733	0.0218817113815014	0.021018647792942914	0.013756891170410871	0.021637903962492624	0.020668509062865482	0.021324864335680063	0.02142688203043708	0.013329215797237564	0.02234632016183855	0.02168502338762882	0.021488482220608625
HMR_5143	0.004486357448770007	0.004925960259186384	0.004986179822257144	0.004474313536155854	0.004924954841781978	0.005215014161925915	0.004907894390265211	0.004931982215493463	0.005492024152051333	0.005855487946438989	0.003208202667150028	0.004044848829247978	0.003429824188278435	0.0036075732642123033	0.005329119639599422	0.0032624369271187412	0.002337421424864144	0.0040309783401413024	0.003001296440261451	0.004962819156501557	0.003114988676058709	0.004648950269060948	0.003075420420202896	0.00266117678015905	0.003777156766672422	0.004065429625413299	0.002085185165359703	0.003281960242942223	0.003377380393566161	0.0021224820724705285	0.004996718339139851	0.0036501777705030187	0.002292807069086072	0.0036648369203210467	0.004925497635491473	0.004621374109784225	0.00501828849541268	0.004902563260594493	0.004842171426158571	0.004651185365945351	0.0030442420237043665	0.004788219644361203	0.004573703686180316	0.004718947570080463	0.004741522914298401	0.002949602375299069	0.0049449840134040786	0.004798646631996293	0.0047551543289302
HMR_5144	0.0	0.0	0.0	0.0	0.0	0.0	0.0	0.0	0.0	0.0	0.0	0.0	0.0	0.0	0.0	0.0	0.0	0.0	0.0	0.0	0.0	0.0	0.0	0.0	0.0	0.0	0.0	0.0	0.0	0.0	0.0	0.0	0.0	0.0	0.0	0.0	0.0	0.0	0.0	0.0	0.0	0.0	0.0	0.0	0.0	0.0	0.0	0.0	0.0
HMR_5145	0.01272081099398078	0.013967279722250002	0.014138028863108863	0.012686661165809	0.01396442891847042	0.014786875598372216	0.013916054979992496	0.013984354636335895	0.015572321646322768	0.01660290253167511	0.009096675916982358	0.011468938452551229	0.00972507111613126	0.010229068495994378	0.015110415180636338	0.009250454071830354	0.006627625305943903	0.011429609470780405	0.008510005096437533	0.014071791026029729	0.008832372954900644	0.013181833674299395	0.008720179419309498	0.007545615174121864	0.010709912857400285	0.011527294127754164	0.005912423760007258	0.009305811321760228	0.009576369723529366	0.006018177015612638	0.014167910227434516	0.010349871146742738	0.006501123841459241	0.010391436331036893	0.01396596797911507	0.013103643045464129	0.014229071176866332	0.013900938865483124	0.013729701258981269	0.013188171164199477	0.008631774852022508	0.013576724054897588	0.012968476274739129	0.013380307034152196	0.013444318136744831	0.008363429519835335	0.014021220493702708	0.013606289184394554	0.013482969236495012
HMR_5146	0.009710976249869257	0.010662521573681921	0.010792870248176857	0.009684906514970271	0.010660345290439473	0.011288195211257358	0.010623416971333559	0.01067555644113142	0.011887799113933898	0.012674537200519838	0.006944337418767782	0.00875530569368866	0.007424049825260915	0.007808797825067137	0.011535183017360777	0.0070617305637633515	0.005059481818376819	0.008725282229926109	0.006496477104869723	0.010742304756478051	0.006742570425392903	0.010062917671005344	0.0066569226817050076	0.005760268726673388	0.008175870975961824	0.008799853999311602	0.004513502066791257	0.0071039898929508875	0.007310532244301436	0.0045942333467400035	0.010815681468264742	0.007901017705772359	0.0049629115039711204	0.007932748270568342	0.010661520198342295	0.010003227503456995	0.010862371300197066	0.010611877437489349	0.010481155871811592	0.01006775566552728	0.0065894352664993255	0.010364374166908429	0.009900042156162449	0.010214430816250113	0.010263296434747172	0.00638458235666001	0.010703699573317692	0.010386943975586914	0.010292802408190686
HMR_5147	0.02226141923946636	0.0244427395139375	0.02474155051044051	0.022201657040165763	0.02443775060732323	0.025877032297151367	0.02435309621498687	0.024472620613568658	0.02725156288106484	0.029055079430431438	0.015919182854719122	0.020070642291964647	0.0170188744532297	0.01790086986799016	0.026443226566113587	0.01618829462570312	0.011598344285401829	0.0200018165738657	0.014892508918765682	0.024625634295552024	0.015456652671076128	0.02306820893002394	0.015260313983677469	0.013204826554713259	0.018742347500450496	0.020172764723569783	0.010346741580012702	0.016285169813080397	0.016758647016176388	0.010531809777322114	0.0247938428980104	0.01811227450679979	0.011376966722553679	0.018185013579314558	0.02444044396345136	0.022931375329562232	0.024900874559516083	0.024326643014595462	0.02402697720321721	0.023079299537349083	0.015105605991039387	0.023759267096070773	0.022694833480793444	0.023415537309766338	0.023527556739303453	0.014636001659711838	0.024537135863979737	0.023811006072690467	0.023595196163805548
HMR_5148	0.017036800438367115	0.01870617819944197	0.0189348600845208	0.016991064061351348	0.018702360158665738	0.01980385124781993	0.01863757363391853	0.018729046387949862	0.02085578791918228	0.02223603017635059	0.01218304810310137	0.015360185427523963	0.01302464881624722	0.013699645307135327	0.02023716318835224	0.01238900098905851	0.008876283891889155	0.015307512684080891	0.011397328254157409	0.01884614869557553	0.011829070921741935	0.017654241528079546	0.011678811722289493	0.010105734608198923	0.014343633291161097	0.015438340349670752	0.00791842467858115	0.012463140163071729	0.012825495165441115	0.008060058503052709	0.01897487976888551	0.01386143457153045	0.008706862287668635	0.013917102229067264	0.01870442140060053	0.017549521935889458	0.01905679175473169	0.01861732883770061	0.0183879927575642	0.017662729237767155	0.011560412748244427	0.01818311257352356	0.017368495010811332	0.0179200540635967	0.018005783218854685	0.011201021678350891	0.018778420304066026	0.018222708729099847	0.018057548084545055
HMR_5149	0.002101205387398611	0.002307095311264509	0.0023352994104242322	0.002095564567566666	0.0023066244195687744	0.002442474987231125	0.002298634081516618	0.002309915721180483	0.002572213843365814	0.0027424437217499053	0.0015025759327158355	0.0018944228693946227	0.001606373354003824	0.0016896229212133573	0.002495916793230109	0.0015279767886505495	0.0010947416799996623	0.001887926564369977	0.0014056704846794135	0.002324358339120982	0.0014589187470148385	0.002177356455129811	0.001440386779082375	0.0012463739350112007	0.0017690481059098684	0.001904061976459393	0.0009766057103583418	0.0015371206201121802	0.001581811070404404	0.0009940738820431588	0.0023402351714958795	0.0017095769304887555	0.0010738463488124642	0.0017164426082516293	0.0023068786394073977	0.0021644410387597003	0.002350337649750242	0.002296137223316409	0.002267852440099584	0.002178403272657949	0.0014257842389501464	0.002242583884067905	0.0021421143846667304	0.002210140001176925	0.002220713263658745	0.0013814593403299435	0.002316005170834823	0.0022474674099223144	0.002227097597093891
HMR_5150	0.014310912368228382	0.015713189687531253	0.015905282470997473	0.014272493811535125	0.01570998253327922	0.01663523504816874	0.015655561852491562	0.015732398965877883	0.017518861852113113	0.018678265348134496	0.010233760406605152	0.012902555759120131	0.010940705005647668	0.011507702057993676	0.016999217078215882	0.010406760830809148	0.00745607846918689	0.012858310654627952	0.009573755733492223	0.015830764904283447	0.009936419574263224	0.01482956288358682	0.009810201846723154	0.008488817070887097	0.012048651964575321	0.012968205893723495	0.006651476730008166	0.010469037736980257	0.010773415938970536	0.006770449142564217	0.01593889900586383	0.01164360504008558	0.007313764321641645	0.011690365872416505	0.01571171397650445	0.014741598426147147	0.016007705073974622	0.015638556223668516	0.015445913916353925	0.014836692559724413	0.009710746708525321	0.015273814561759788	0.014589535809081504	0.015052845413421225	0.01512485790383794	0.009408858209814751	0.015773873055415548	0.015307075332443873	0.015168340391017852
HMR_7171	0.0	0.0	0.0	0.0	0.0	0.0	0.0	0.0	0.0	0.0	0.0	0.0	0.0	0.0	0.0	0.0	0.0	0.0	0.0	0.0	0.0	0.0	0.0	0.0	0.0	0.0	0.0	0.0	0.0	0.0	0.0	0.0	0.0	0.0	0.0	0.0	0.0	0.0	0.0	0.0	0.0	0.0	0.0	0.0	0.0	0.0	0.0	0.0	0.0
HMR_7172	0.0	0.0	0.0	0.0	0.0	0.0	0.0	0.0	0.0	0.0	0.0	0.0	0.0	0.0	0.0	0.0	0.0	0.0	0.0	0.0	0.0	0.0	0.0	0.0	0.0	0.0	0.0	0.0	0.0	0.0	0.0	0.0	0.0	0.0	0.0	0.0	0.0	0.0	0.0	0.0	0.0	0.0	0.0	0.0	0.0	0.0	0.0	0.0	0.0
HMR_7174	0.0	0.0	1.4871422506643936e-33	0.0	0.0	0.0	0.0	0.0	0.0	0.0	0.0	0.0	0.0	0.0	0.0	0.0	0.0	0.0	0.0	0.0	0.0	0.0	0.0	0.0	0.0	0.0	0.0	0.0	0.0	0.0	0.0	0.0	0.0	0.0	0.0	0.0	0.0	0.0	0.0	0.0	0.0	0.0	0.0	0.0	0.0	0.0	0.0	0.0	0.0
HMR_7175	0.0	0.0	1.4871422506643936e-33	0.0	0.0	0.0	0.0	0.0	0.0	0.0	0.0	0.0	0.0	0.0	0.0	0.0	0.0	0.0	0.0	0.0	0.0	0.0	0.0	0.0	0.0	0.0	0.0	0.0	0.0	0.0	0.0	0.0	0.0	0.0	0.0	0.0	0.0	0.0	0.0	0.0	0.0	0.0	0.0	0.0	0.0	0.0	0.0	0.0	0.0
HMR_7180	0.0	0.0	0.0	0.0	0.0	0.0	0.0	0.0	0.0	0.0	0.0	0.0	0.0	0.0	0.0	0.0	0.0	0.0	0.0	0.0	0.0	0.0	0.0	0.0	0.0	0.0	0.0	0.0	0.0	0.0	0.0	0.0	0.0	0.0	0.0	0.0	0.0	0.0	0.0	0.0	0.0	0.0	0.0	0.0	0.0	0.0	0.0	0.0	0.0
HMR_7181	0.0	0.0	0.0	0.0	0.0	0.0	0.0	0.0	0.0	0.0	0.0	0.0	0.0	0.0	0.0	0.0	0.0	0.0	0.0	0.0	0.0	0.0	0.0	0.0	0.0	0.0	0.0	0.0	0.0	0.0	0.0	0.0	0.0	0.0	0.0	0.0	0.0	0.0	0.0	0.0	0.0	0.0	0.0	0.0	0.0	0.0	0.0	0.0	0.0
HMR_7183	0.0	0.0	0.0	0.0	0.0	0.0	0.0	0.0	0.0	0.0	0.0	0.0	0.0	0.0	0.0	0.0	0.0	0.0	0.0	0.0	0.0	0.0	0.0	0.0	0.0	0.0	0.0	0.0	0.0	0.0	0.0	0.0	0.0	0.0	0.0	0.0	0.0	0.0	0.0	0.0	0.0	0.0	0.0	0.0	0.0	0.0	0.0	0.0	0.0
HMR_7197	0.0	0.0	-1.4871422506643936e-33	0.0	0.0	0.0	0.0	0.0	0.0	0.0	0.0	0.0	0.0	0.0	0.0	0.0	0.0	0.0	0.0	0.0	0.0	0.0	0.0	0.0	0.0	0.0	0.0	0.0	0.0	0.0	0.0	0.0	0.0	0.0	0.0	0.0	0.0	0.0	0.0	0.0	0.0	0.0	0.0	0.0	0.0	0.0	0.0	0.0	0.0
HMR_7436	0.0	0.0	-4.7906889577971325e-33	0.0	0.0	0.0	0.0	0.0	0.0	0.0	0.0	0.0	0.0	-5.1488604040585886e-17	0.0	0.0	0.0	0.0	0.0	0.0	0.0	0.0	0.0	0.0	0.0	0.0	0.0	0.0	0.0	0.0	0.0	0.0	9.583848951947983e-17	0.0	0.0	0.0	2.9455249259861424e-16	0.0	0.0	0.0	0.0	0.0	0.0	0.0	0.0	0.0	0.0	0.0	0.0
HMR_7438	0.0	0.0	0.0	0.0	0.0	0.0	0.0	0.0	0.0	0.0	0.0	0.0	0.0	0.0	0.0	0.0	0.0	0.0	0.0	0.0	0.0	0.0	0.0	0.0	0.0	0.0	0.0	0.0	0.0	0.0	0.0	0.0	0.0	0.0	0.0	0.0	0.0	0.0	0.0	0.0	0.0	0.0	0.0	0.0	0.0	0.0	0.0	0.0	0.0
HMR_7440	0.0	0.0	0.0	0.0	0.0	0.0	0.0	0.0	0.0	0.0	0.0	0.0	0.0	0.0	0.0	0.0	0.0	0.0	0.0	0.0	0.0	0.0	0.0	0.0	0.0	0.0	0.0	0.0	0.0	0.0	0.0	0.0	0.0	0.0	0.0	0.0	0.0	0.0	0.0	0.0	0.0	0.0	0.0	0.0	0.0	0.0	0.0	0.0	0.0
HMR_8254	0.0	0.0	0.0	0.0	0.0	0.0	0.0	0.0	0.0	0.0	0.0	0.0	0.0	0.0	0.0	0.0	0.0	0.0	0.0	0.0	0.0	0.0	0.0	0.0	0.0	0.0	0.0	0.0	0.0	0.0	0.0	0.0	0.0	0.0	0.0	0.0	0.0	0.0	0.0	0.0	0.0	0.0	0.0	0.0	0.0	0.0	0.0	0.0	0.0
HMR_8255	0.0	0.0	0.0	0.0	0.0	0.0	0.0	0.0	0.0	0.0	0.0	0.0	0.0	0.0	0.0	0.0	0.0	0.0	0.0	0.0	0.0	0.0	0.0	0.0	0.0	0.0	0.0	0.0	0.0	0.0	0.0	0.0	0.0	0.0	0.0	0.0	0.0	0.0	0.0	0.0	0.0	0.0	0.0	0.0	0.0	0.0	0.0	0.0	0.0
HMR_8256	0.0	0.0	0.0	0.0	0.0	0.0	0.0	0.0	0.0	0.0	0.0	0.0	0.0	0.0	0.0	0.0	0.0	0.0	0.0	0.0	0.0	0.0	0.0	0.0	0.0	0.0	0.0	0.0	0.0	0.0	0.0	0.0	0.0	0.0	0.0	0.0	0.0	0.0	0.0	0.0	0.0	0.0	0.0	0.0	0.0	0.0	0.0	0.0	0.0
HMR_8257	0.0	0.0	-4.7906889577971325e-33	0.0	0.0	0.0	0.0	0.0	0.0	0.0	0.0	0.0	0.0	-5.1488604040585886e-17	0.0	0.0	0.0	0.0	0.0	0.0	0.0	0.0	0.0	0.0	0.0	0.0	0.0	0.0	0.0	0.0	0.0	0.0	0.0	0.0	0.0	0.0	2.9455249259861424e-16	0.0	0.0	0.0	0.0	0.0	0.0	0.0	0.0	0.0	0.0	0.0	0.0
HMR_8258	0.0	0.0	-4.7906889577971325e-33	0.0	0.0	0.0	0.0	0.0	0.0	0.0	0.0	0.0	0.0	-5.1488604040585886e-17	0.0	0.0	0.0	0.0	0.0	0.0	0.0	0.0	0.0	0.0	0.0	0.0	0.0	0.0	0.0	0.0	0.0	0.0	9.583848951947983e-17	0.0	0.0	0.0	2.9455249259861424e-16	0.0	0.0	0.0	0.0	0.0	0.0	0.0	0.0	0.0	0.0	0.0	0.0
HMR_8260	0.0	0.0	0.0	0.0	0.0	0.0	0.0	0.0	0.0	0.0	0.0	0.0	0.0	0.0	0.0	0.0	0.0	0.0	0.0	0.0	0.0	0.0	0.0	0.0	0.0	0.0	0.0	0.0	0.0	0.0	0.0	0.0	0.0	0.0	0.0	0.0	0.0	0.0	0.0	0.0	0.0	0.0	0.0	0.0	0.0	0.0	0.0	0.0	0.0
HMR_8261	0.0	0.0	0.0	0.0	0.0	0.0	0.0	0.0	0.0	0.0	0.0	0.0	0.0	0.0	0.0	0.0	0.0	0.0	0.0	0.0	0.0	0.0	0.0	0.0	0.0	0.0	0.0	0.0	0.0	0.0	0.0	0.0	0.0	0.0	0.0	0.0	0.0	0.0	0.0	0.0	0.0	0.0	0.0	0.0	0.0	0.0	0.0	0.0	0.0
HMR_1532	2.7366842063589288e-17	2.7366842063589288e-17	-2.7366842063589288e-17	0.0	-2.7366842063589288e-17	0.0	0.0	-2.7366842063589288e-17	-2.7366842063589288e-17	0.0	2.7366842063589288e-17	0.0	0.0	0.0	0.0	0.0	0.0	0.0	0.0	0.0	0.0	0.0	0.0	0.0	0.0	0.0	0.0	0.0	0.0	0.0	0.0	0.0	0.0	0.0	-4.1050263095383935e-17	0.0	0.0	0.0	0.0	0.0	0.0	2.7366842063589288e-17	0.0	0.0	0.0	0.0	0.0	0.0	0.0
HMR_7254	-1.5549342081584824e-18	-1.5549342081584824e-18	1.5549342081584824e-18	0.0	1.5549342081584824e-18	0.0	0.0	1.5549342081584824e-18	1.5549342081584824e-18	0.0	-1.5549342081584824e-18	0.0	0.0	0.0	0.0	0.0	0.0	0.0	0.0	0.0	0.0	0.0	0.0	0.0	0.0	0.0	0.0	0.0	0.0	0.0	0.0	0.0	0.0	0.0	2.332401312237724e-18	0.0	0.0	0.0	0.0	0.0	0.0	-1.5549342081584824e-18	0.0	0.0	0.0	0.0	0.0	0.0	0.0
HMR_7255	-1.5549342081584823e-19	-1.5549342081584823e-19	1.5549342081584823e-19	0.0	1.5549342081584823e-19	0.0	0.0	1.5549342081584823e-19	1.5549342081584823e-19	0.0	-1.5549342081584823e-19	0.0	0.0	0.0	0.0	0.0	0.0	0.0	0.0	0.0	0.0	0.0	0.0	0.0	0.0	0.0	0.0	0.0	0.0	0.0	0.0	0.0	0.0	0.0	2.3324013122377237e-19	0.0	0.0	0.0	0.0	0.0	0.0	-1.5549342081584823e-19	0.0	0.0	0.0	0.0	0.0	0.0	0.0
HMR_7256	-1.5549342081584823e-19	-1.5549342081584823e-19	1.5549342081584823e-19	0.0	1.5549342081584823e-19	0.0	0.0	1.5549342081584823e-19	1.5549342081584823e-19	0.0	-1.5549342081584823e-19	0.0	0.0	0.0	0.0	0.0	0.0	0.0	0.0	0.0	0.0	0.0	0.0	0.0	0.0	0.0	0.0	0.0	0.0	0.0	0.0	0.0	0.0	0.0	2.3324013122377237e-19	0.0	0.0	0.0	0.0	0.0	0.0	-1.5549342081584823e-19	0.0	0.0	0.0	0.0	0.0	0.0	0.0
HMR_7258	0.0	0.0	0.0	0.0	0.0	0.0	0.0	0.0	0.0	0.0	0.0	0.0	0.0	0.0	0.0	0.0	0.0	0.0	0.0	0.0	0.0	0.0	0.0	0.0	0.0	0.0	0.0	0.0	0.0	0.0	0.0	0.0	0.0	0.0	0.0	0.0	0.0	0.0	0.0	0.0	0.0	0.0	0.0	0.0	0.0	0.0	0.0	0.0	0.0
HMR_7259	0.0	0.0	0.0	0.0	0.0	0.0	0.0	0.0	0.0	0.0	0.0	0.0	0.0	0.0	0.0	0.0	0.0	0.0	0.0	0.0	0.0	0.0	0.0	0.0	0.0	0.0	0.0	0.0	0.0	0.0	0.0	0.0	0.0	0.0	0.0	0.0	0.0	0.0	0.0	0.0	0.0	0.0	0.0	0.0	0.0	0.0	0.0	0.0	0.0
HMR_7260	0.0	0.0	0.0	0.0	0.0	0.0	0.0	0.0	0.0	0.0	0.0	0.0	0.0	0.0	0.0	0.0	0.0	0.0	0.0	0.0	0.0	0.0	0.0	0.0	0.0	0.0	0.0	0.0	0.0	0.0	0.0	0.0	0.0	0.0	0.0	0.0	0.0	0.0	0.0	0.0	0.0	0.0	0.0	0.0	0.0	0.0	0.0	0.0	0.0
HMR_7261	0.0	0.0	0.0	0.0	0.0	0.0	0.0	0.0	0.0	0.0	0.0	0.0	0.0	0.0	0.0	0.0	0.0	0.0	0.0	0.0	0.0	0.0	0.0	0.0	0.0	0.0	0.0	0.0	0.0	0.0	0.0	0.0	0.0	0.0	0.0	0.0	0.0	0.0	0.0	0.0	0.0	0.0	0.0	0.0	0.0	0.0	0.0	0.0	0.0
HMR_7263	0.0	0.0	0.0	0.0	0.0	0.0	0.0	0.0	0.0	0.0	0.0	0.0	0.0	0.0	0.0	0.0	0.0	0.0	0.0	0.0	0.0	0.0	0.0	0.0	0.0	0.0	0.0	0.0	0.0	0.0	0.0	0.0	0.0	0.0	0.0	0.0	0.0	0.0	0.0	0.0	0.0	0.0	0.0	0.0	0.0	0.0	0.0	0.0	0.0
HMR_7264	0.0	0.0	0.0	0.0	0.0	0.0	0.0	0.0	0.0	0.0	0.0	0.0	0.0	5.148860404058696e-17	0.0	0.0	0.0	0.0	0.0	0.0	0.0	0.0	0.0	0.0	0.0	0.0	0.0	0.0	0.0	0.0	0.0	0.0	7.187886713961012e-17	0.0	0.0	0.0	0.0	0.0	0.0	0.0	0.0	0.0	0.0	0.0	0.0	0.0	0.0	0.0	0.0
HMR_7265	0.0	0.0	0.0	0.0	0.0	0.0	0.0	0.0	0.0	0.0	0.0	0.0	0.0	5.148860404058696e-17	0.0	0.0	0.0	0.0	0.0	0.0	0.0	0.0	0.0	0.0	0.0	0.0	0.0	0.0	0.0	0.0	0.0	0.0	7.187886713961012e-17	0.0	0.0	0.0	0.0	0.0	0.0	0.0	0.0	0.0	0.0	0.0	0.0	0.0	0.0	0.0	0.0
HMR_7266	0.0	0.0	0.0	0.0	0.0	0.0	0.0	0.0	0.0	0.0	0.0	0.0	0.0	5.148860404058696e-17	0.0	0.0	0.0	0.0	0.0	0.0	0.0	0.0	0.0	0.0	0.0	0.0	0.0	0.0	0.0	0.0	0.0	0.0	7.187886713961012e-17	0.0	0.0	0.0	0.0	0.0	0.0	0.0	0.0	0.0	0.0	0.0	0.0	0.0	0.0	0.0	0.0
HMR_7267	0.0	0.0	0.0	0.0	0.0	0.0	0.0	0.0	0.0	0.0	0.0	0.0	0.0	5.148860404058696e-17	0.0	0.0	0.0	0.0	0.0	0.0	0.0	0.0	0.0	0.0	0.0	0.0	0.0	0.0	0.0	0.0	0.0	0.0	7.187886713961012e-17	0.0	0.0	0.0	0.0	0.0	0.0	0.0	0.0	0.0	0.0	0.0	0.0	0.0	0.0	0.0	0.0
HMR_7268	0.0	0.0	0.0	0.0	0.0	0.0	0.0	0.0	0.0	0.0	0.0	0.0	0.0	5.148860404058696e-17	0.0	0.0	0.0	0.0	0.0	0.0	0.0	0.0	0.0	0.0	0.0	0.0	0.0	0.0	0.0	0.0	0.0	0.0	7.187886713961012e-17	0.0	0.0	0.0	0.0	0.0	0.0	0.0	0.0	0.0	0.0	0.0	0.0	0.0	0.0	0.0	0.0
HMR_7269	0.0	0.0	0.0	0.0	0.0	0.0	0.0	0.0	0.0	0.0	0.0	0.0	0.0	5.148860404058696e-17	0.0	0.0	0.0	0.0	0.0	0.0	0.0	0.0	0.0	0.0	0.0	0.0	0.0	0.0	0.0	0.0	0.0	0.0	7.187886713961012e-17	0.0	0.0	0.0	0.0	0.0	0.0	0.0	0.0	0.0	0.0	0.0	0.0	0.0	0.0	0.0	0.0
HMR_7270	0.0	0.0	0.0	0.0	0.0	0.0	0.0	0.0	0.0	0.0	0.0	0.0	0.0	5.148860404058696e-17	0.0	0.0	0.0	0.0	0.0	0.0	0.0	0.0	0.0	0.0	0.0	0.0	0.0	0.0	0.0	0.0	0.0	0.0	7.187886713961012e-17	0.0	0.0	0.0	0.0	0.0	0.0	0.0	0.0	0.0	0.0	0.0	0.0	0.0	0.0	0.0	0.0
HMR_7271	0.0	0.0	0.0	0.0	0.0	0.0	0.0	0.0	0.0	0.0	0.0	0.0	0.0	2.0595441616234783e-16	0.0	0.0	0.0	0.0	0.0	0.0	0.0	0.0	0.0	0.0	0.0	0.0	0.0	0.0	0.0	0.0	0.0	0.0	2.8751546855844053e-16	0.0	0.0	0.0	0.0	0.0	0.0	0.0	0.0	0.0	0.0	0.0	0.0	0.0	0.0	0.0	0.0
HMR_7274	0.0	0.0	0.0	0.0	0.0	0.0	0.0	0.0	0.0	0.0	0.0	0.0	0.0	5.148860404058696e-17	0.0	0.0	0.0	0.0	0.0	0.0	0.0	0.0	0.0	0.0	0.0	0.0	0.0	0.0	0.0	0.0	0.0	0.0	7.187886713961012e-17	0.0	0.0	0.0	0.0	0.0	0.0	0.0	0.0	0.0	0.0	0.0	0.0	0.0	0.0	0.0	0.0
HMR_7275	0.0	0.0	0.0	0.0	0.0	0.0	0.0	0.0	0.0	0.0	0.0	0.0	0.0	5.148860404058696e-17	0.0	0.0	0.0	0.0	0.0	0.0	0.0	0.0	0.0	0.0	0.0	0.0	0.0	0.0	0.0	0.0	0.0	0.0	7.187886713961012e-17	0.0	0.0	0.0	0.0	0.0	0.0	0.0	0.0	0.0	0.0	0.0	0.0	0.0	0.0	0.0	0.0
HMR_7276	0.0	0.0	0.0	0.0	0.0	0.0	0.0	0.0	0.0	0.0	0.0	0.0	0.0	5.148860404058696e-17	0.0	0.0	0.0	0.0	0.0	0.0	0.0	0.0	0.0	0.0	0.0	0.0	0.0	0.0	0.0	0.0	0.0	0.0	7.187886713961012e-17	0.0	0.0	0.0	0.0	0.0	0.0	0.0	0.0	0.0	0.0	0.0	0.0	0.0	0.0	0.0	0.0
HMR_7277	0.0	0.0	0.0	0.0	0.0	0.0	0.0	0.0	0.0	0.0	0.0	0.0	0.0	5.148860404058696e-17	0.0	0.0	0.0	0.0	0.0	0.0	0.0	0.0	0.0	0.0	0.0	0.0	0.0	0.0	0.0	0.0	0.0	0.0	7.187886713961012e-17	0.0	0.0	0.0	0.0	0.0	0.0	0.0	0.0	0.0	0.0	0.0	0.0	0.0	0.0	0.0	0.0
HMR_7278	0.0	0.0	0.0	0.0	0.0	0.0	0.0	0.0	0.0	0.0	0.0	0.0	0.0	1.544658121217609e-16	0.0	0.0	0.0	0.0	0.0	0.0	0.0	0.0	0.0	0.0	0.0	0.0	0.0	0.0	0.0	0.0	0.0	0.0	2.1563660141883034e-16	0.0	0.0	0.0	0.0	0.0	0.0	0.0	0.0	0.0	0.0	0.0	0.0	0.0	0.0	0.0	0.0
HMR_7279	0.0	0.0	0.0	0.0	0.0	0.0	0.0	0.0	0.0	0.0	0.0	0.0	0.0	5.148860404058696e-17	0.0	0.0	0.0	0.0	0.0	0.0	0.0	0.0	0.0	0.0	0.0	0.0	0.0	0.0	0.0	0.0	0.0	0.0	7.187886713961012e-17	0.0	0.0	0.0	0.0	0.0	0.0	0.0	0.0	0.0	0.0	0.0	0.0	0.0	0.0	0.0	0.0
HMR_7280	0.0	0.0	0.0	0.0	0.0	0.0	0.0	0.0	0.0	0.0	0.0	0.0	0.0	5.148860404058696e-17	0.0	0.0	0.0	0.0	0.0	0.0	0.0	0.0	0.0	0.0	0.0	0.0	0.0	0.0	0.0	0.0	0.0	0.0	7.187886713961012e-17	0.0	0.0	0.0	0.0	0.0	0.0	0.0	0.0	0.0	0.0	0.0	0.0	0.0	0.0	0.0	0.0
HMR_7281	0.0	0.0	0.0	0.0	0.0	0.0	0.0	0.0	0.0	0.0	0.0	0.0	0.0	5.148860404058696e-17	0.0	0.0	0.0	0.0	0.0	0.0	0.0	0.0	0.0	0.0	0.0	0.0	0.0	0.0	0.0	0.0	0.0	0.0	7.187886713961012e-17	0.0	0.0	0.0	0.0	0.0	0.0	0.0	0.0	0.0	0.0	0.0	0.0	0.0	0.0	0.0	0.0
HMR_7285	0.0	0.0	0.0	0.0	0.0	0.0	0.0	0.0	0.0	0.0	0.0	0.0	0.0	5.148860404058696e-17	0.0	0.0	0.0	0.0	0.0	0.0	0.0	0.0	0.0	0.0	0.0	0.0	0.0	0.0	0.0	0.0	0.0	0.0	7.187886713961012e-17	0.0	0.0	0.0	0.0	0.0	0.0	0.0	0.0	0.0	0.0	0.0	0.0	0.0	0.0	0.0	0.0
HMR_7286	0.0	0.0	0.0	0.0	0.0	0.0	0.0	0.0	0.0	0.0	0.0	0.0	0.0	1.544658121217609e-16	0.0	0.0	0.0	0.0	0.0	0.0	0.0	0.0	0.0	0.0	0.0	0.0	0.0	0.0	0.0	0.0	0.0	-3.788636071533347e-15	7.187886713961012e-17	0.0	0.0	0.0	0.0	0.0	0.0	0.0	0.0	0.0	4.996003610813204e-16	1.4988010832439613e-15	0.0	0.0	0.0	0.0	0.0
HMR_7287	0.0	0.0	0.0	0.0	0.0	0.0	0.0	0.0	0.0	0.0	0.0	0.0	0.0	1.544658121217609e-16	0.0	0.0	0.0	0.0	0.0	0.0	0.0	0.0	0.0	0.0	0.0	0.0	0.0	0.0	0.0	0.0	0.0	-3.788636071533347e-15	7.187886713961012e-17	0.0	0.0	0.0	0.0	0.0	0.0	0.0	0.0	0.0	4.996003610813204e-16	1.4988010832439613e-15	0.0	0.0	0.0	0.0	0.0
HMR_7288	0.0	0.0	0.0	0.0	0.0	0.0	0.0	0.0	0.0	0.0	0.0	0.0	0.0	0.0	0.0	0.0	0.0	0.0	0.0	0.0	0.0	0.0	0.0	0.0	0.0	0.0	0.0	0.0	0.0	0.0	0.0	-3.788636071533347e-15	7.187886713961012e-17	0.0	0.0	0.0	0.0	0.0	0.0	0.0	0.0	0.0	0.0	0.0	0.0	0.0	0.0	0.0	0.0
HMR_7289	0.0	0.0	0.0	0.0	0.0	0.0	0.0	0.0	0.0	0.0	0.0	0.0	0.0	0.0	0.0	0.0	0.0	0.0	0.0	0.0	0.0	0.0	0.0	0.0	0.0	0.0	0.0	0.0	0.0	0.0	0.0	0.0	0.0	0.0	0.0	0.0	0.0	0.0	0.0	0.0	0.0	0.0	0.0	0.0	0.0	0.0	0.0	0.0	0.0
HMR_7290	0.0	0.0	0.0	0.0	0.0	0.0	0.0	0.0	0.0	0.0	0.0	0.0	0.0	1.544658121217609e-16	0.0	0.0	0.0	0.0	0.0	0.0	0.0	0.0	0.0	0.0	0.0	0.0	0.0	0.0	0.0	0.0	0.0	0.0	0.0	0.0	0.0	0.0	0.0	0.0	0.0	0.0	0.0	0.0	4.996003610813204e-16	1.4988010832439613e-15	0.0	0.0	0.0	0.0	0.0
HMR_7291	0.0	0.0	0.0	0.0	0.0	0.0	0.0	0.0	0.0	0.0	0.0	0.0	0.0	0.0	0.0	0.0	0.0	0.0	0.0	0.0	0.0	0.0	0.0	0.0	0.0	0.0	0.0	0.0	0.0	0.0	0.0	-3.788636071533347e-15	7.187886713961012e-17	0.0	0.0	0.0	0.0	0.0	0.0	0.0	0.0	0.0	0.0	0.0	0.0	0.0	0.0	0.0	0.0
HMR_7292	0.0	0.0	0.0	0.0	0.0	0.0	0.0	0.0	0.0	0.0	0.0	0.0	0.0	0.0	0.0	0.0	0.0	0.0	0.0	0.0	0.0	0.0	0.0	0.0	0.0	0.0	0.0	0.0	0.0	0.0	0.0	0.0	0.0	0.0	0.0	0.0	0.0	0.0	0.0	0.0	0.0	0.0	0.0	0.0	0.0	0.0	0.0	0.0	0.0
HMR_7293	0.0	0.0	0.0	0.0	0.0	0.0	0.0	0.0	0.0	0.0	0.0	0.0	0.0	0.0	0.0	0.0	0.0	0.0	0.0	0.0	0.0	0.0	0.0	0.0	0.0	0.0	0.0	0.0	0.0	0.0	0.0	0.0	0.0	0.0	0.0	0.0	0.0	0.0	0.0	0.0	0.0	0.0	0.0	0.0	0.0	0.0	0.0	0.0	0.0
HMR_7294	0.0	0.0	0.0	0.0	0.0	0.0	0.0	0.0	0.0	0.0	0.0	0.0	0.0	0.0	0.0	0.0	0.0	0.0	0.0	0.0	0.0	0.0	0.0	0.0	0.0	0.0	0.0	0.0	0.0	0.0	0.0	-3.788636071533347e-15	7.187886713961012e-17	0.0	0.0	0.0	0.0	0.0	0.0	0.0	0.0	0.0	0.0	0.0	0.0	0.0	0.0	0.0	0.0
HMR_7295	0.0	0.0	0.0	0.0	0.0	0.0	0.0	0.0	0.0	0.0	0.0	0.0	0.0	-1.0297720808117392e-16	0.0	0.0	0.0	0.0	0.0	0.0	0.0	0.0	0.0	0.0	0.0	0.0	0.0	0.0	0.0	0.0	0.0	3.788636071533347e-15	0.0	0.0	0.0	0.0	0.0	0.0	0.0	0.0	0.0	0.0	-4.996003610813204e-16	-1.4988010832439613e-15	0.0	0.0	0.0	0.0	0.0
HMR_7296	0.0	0.0	0.0	0.0	0.0	0.0	0.0	0.0	0.0	0.0	0.0	0.0	0.0	0.0	0.0	0.0	0.0	0.0	0.0	0.0	0.0	0.0	0.0	0.0	0.0	0.0	0.0	0.0	0.0	0.0	0.0	0.0	0.0	0.0	0.0	0.0	0.0	0.0	0.0	0.0	0.0	0.0	0.0	0.0	0.0	0.0	0.0	0.0	0.0
HMR_7297	0.0	0.0	0.0	0.0	0.0	0.0	0.0	0.0	0.0	0.0	0.0	0.0	0.0	0.0	0.0	0.0	0.0	0.0	0.0	0.0	0.0	0.0	0.0	0.0	0.0	0.0	0.0	0.0	0.0	0.0	0.0	0.0	0.0	0.0	0.0	0.0	0.0	0.0	0.0	0.0	0.0	0.0	0.0	0.0	0.0	0.0	0.0	0.0	0.0
HMR_7298	0.0	0.0	0.0	0.0	0.0	0.0	0.0	0.0	0.0	0.0	0.0	0.0	0.0	0.0	0.0	0.0	0.0	0.0	0.0	0.0	0.0	0.0	0.0	0.0	0.0	0.0	0.0	0.0	0.0	0.0	0.0	0.0	0.0	0.0	0.0	0.0	0.0	0.0	0.0	0.0	0.0	0.0	0.0	0.0	0.0	0.0	0.0	0.0	0.0
HMR_7299	0.0	0.0	0.0	0.0	0.0	0.0	0.0	0.0	0.0	0.0	0.0	0.0	0.0	0.0	0.0	0.0	0.0	0.0	0.0	0.0	0.0	0.0	0.0	0.0	0.0	0.0	0.0	0.0	0.0	0.0	0.0	0.0	0.0	0.0	0.0	0.0	0.0	0.0	0.0	0.0	0.0	0.0	0.0	0.0	0.0	0.0	0.0	0.0	0.0
HMR_7300	0.0	0.0	0.0	0.0	0.0	0.0	0.0	0.0	0.0	0.0	0.0	0.0	0.0	0.0	0.0	0.0	0.0	0.0	0.0	0.0	0.0	0.0	0.0	0.0	0.0	0.0	0.0	0.0	0.0	0.0	0.0	0.0	0.0	0.0	0.0	0.0	0.0	0.0	0.0	0.0	0.0	0.0	0.0	0.0	0.0	0.0	0.0	0.0	0.0
HMR_7301	0.0	0.0	0.0	0.0	0.0	0.0	0.0	0.0	0.0	0.0	0.0	0.0	0.0	-1.0297720808117392e-16	0.0	0.0	0.0	0.0	0.0	0.0	0.0	0.0	0.0	0.0	0.0	0.0	0.0	0.0	0.0	0.0	0.0	3.788636071533347e-15	0.0	0.0	0.0	0.0	0.0	0.0	0.0	0.0	0.0	0.0	-4.996003610813204e-16	-1.4988010832439613e-15	0.0	0.0	0.0	0.0	0.0
HMR_7302	0.0	0.0	0.0	0.0	0.0	0.0	0.0	0.0	0.0	0.0	0.0	0.0	0.0	0.0	0.0	0.0	0.0	0.0	0.0	0.0	0.0	0.0	0.0	0.0	0.0	0.0	0.0	0.0	0.0	0.0	0.0	0.0	0.0	0.0	0.0	0.0	0.0	0.0	0.0	0.0	0.0	0.0	0.0	0.0	0.0	0.0	0.0	0.0	0.0
HMR_7303	0.0	0.0	0.0	0.0	0.0	0.0	0.0	0.0	0.0	0.0	0.0	0.0	0.0	0.0	0.0	0.0	0.0	0.0	0.0	0.0	0.0	0.0	0.0	0.0	0.0	0.0	0.0	0.0	0.0	0.0	0.0	0.0	0.0	0.0	0.0	0.0	0.0	0.0	0.0	0.0	0.0	0.0	0.0	0.0	0.0	0.0	0.0	0.0	0.0
HMR_7304	0.0	0.0	0.0	0.0	0.0	0.0	0.0	0.0	0.0	0.0	0.0	0.0	0.0	0.0	0.0	0.0	0.0	0.0	0.0	0.0	0.0	0.0	0.0	0.0	0.0	0.0	0.0	0.0	0.0	0.0	0.0	0.0	0.0	0.0	0.0	0.0	0.0	0.0	0.0	0.0	0.0	0.0	0.0	0.0	0.0	0.0	0.0	0.0	0.0
HMR_7305	0.0	0.0	0.0	0.0	0.0	0.0	0.0	0.0	0.0	0.0	0.0	0.0	0.0	0.0	0.0	0.0	0.0	0.0	0.0	0.0	0.0	0.0	0.0	0.0	0.0	0.0	0.0	0.0	0.0	0.0	0.0	0.0	0.0	0.0	0.0	0.0	0.0	0.0	0.0	0.0	0.0	0.0	0.0	0.0	0.0	0.0	0.0	0.0	0.0
HMR_7306	0.0	0.0	0.0	0.0	0.0	0.0	0.0	0.0	0.0	0.0	0.0	0.0	0.0	0.0	0.0	0.0	0.0	0.0	0.0	0.0	0.0	0.0	0.0	0.0	0.0	0.0	0.0	0.0	0.0	0.0	0.0	-3.788636071533347e-15	7.187886713961012e-17	0.0	0.0	0.0	0.0	0.0	0.0	0.0	0.0	0.0	0.0	0.0	0.0	0.0	0.0	0.0	0.0
HMR_7307	0.0	0.0	0.0	0.0	0.0	0.0	0.0	0.0	0.0	0.0	0.0	0.0	0.0	1.544658121217609e-16	0.0	0.0	0.0	0.0	0.0	0.0	0.0	0.0	0.0	0.0	0.0	0.0	0.0	0.0	0.0	0.0	0.0	0.0	0.0	0.0	0.0	0.0	0.0	0.0	0.0	0.0	0.0	0.0	4.996003610813204e-16	1.4988010832439613e-15	0.0	0.0	0.0	0.0	0.0
HMR_7308	0.0	0.0	0.0	0.0	0.0	0.0	0.0	0.0	0.0	0.0	0.0	0.0	0.0	1.0297720808117392e-16	0.0	0.0	0.0	0.0	0.0	0.0	0.0	0.0	0.0	0.0	0.0	0.0	0.0	0.0	0.0	0.0	0.0	0.0	0.0	0.0	0.0	0.0	0.0	0.0	0.0	0.0	0.0	0.0	4.996003610813204e-16	1.4988010832439613e-15	0.0	0.0	0.0	0.0	0.0
HMR_7309	0.0	0.0	0.0	0.0	0.0	0.0	0.0	0.0	0.0	0.0	0.0	0.0	0.0	5.148860404058696e-17	0.0	0.0	0.0	0.0	0.0	0.0	0.0	0.0	0.0	0.0	0.0	0.0	0.0	0.0	0.0	0.0	0.0	0.0	0.0	0.0	0.0	0.0	0.0	0.0	0.0	0.0	0.0	0.0	0.0	0.0	0.0	0.0	0.0	0.0	0.0
HMR_7310	0.0	0.0	0.0	0.0	0.0	0.0	0.0	0.0	0.0	0.0	0.0	0.0	0.0	0.0	0.0	0.0	0.0	0.0	0.0	0.0	0.0	0.0	0.0	0.0	0.0	0.0	0.0	0.0	0.0	0.0	0.0	3.788636071533347e-15	0.0	0.0	0.0	0.0	0.0	0.0	0.0	0.0	0.0	0.0	0.0	0.0	0.0	0.0	0.0	0.0	0.0
HMR_7311	0.0	0.0	0.0	0.0	0.0	0.0	0.0	0.0	0.0	0.0	0.0	0.0	0.0	0.0	0.0	0.0	0.0	0.0	0.0	0.0	0.0	0.0	0.0	0.0	0.0	0.0	0.0	0.0	0.0	0.0	0.0	0.0	0.0	0.0	0.0	0.0	0.0	0.0	0.0	0.0	0.0	0.0	0.0	0.0	0.0	0.0	0.0	0.0	0.0
HMR_7312	0.0	0.0	0.0	0.0	0.0	0.0	0.0	0.0	0.0	0.0	0.0	0.0	0.0	0.0	0.0	0.0	0.0	0.0	0.0	0.0	0.0	0.0	0.0	0.0	0.0	0.0	0.0	0.0	0.0	0.0	0.0	0.0	0.0	0.0	0.0	0.0	0.0	0.0	0.0	0.0	0.0	0.0	0.0	0.0	0.0	0.0	0.0	0.0	0.0
HMR_7313	0.0	0.0	0.0	0.0	0.0	0.0	0.0	0.0	0.0	0.0	0.0	0.0	0.0	0.0	0.0	0.0	0.0	0.0	0.0	0.0	0.0	0.0	0.0	0.0	0.0	0.0	0.0	0.0	0.0	0.0	0.0	0.0	0.0	0.0	0.0	0.0	0.0	0.0	0.0	0.0	0.0	0.0	0.0	0.0	0.0	0.0	0.0	0.0	0.0
HMR_7314	0.0	0.0	0.0	0.0	0.0	0.0	0.0	0.0	0.0	0.0	0.0	0.0	0.0	5.148860404058696e-17	0.0	0.0	0.0	0.0	0.0	0.0	0.0	0.0	0.0	0.0	0.0	0.0	0.0	0.0	0.0	0.0	0.0	0.0	0.0	0.0	0.0	0.0	0.0	0.0	0.0	0.0	0.0	0.0	0.0	0.0	0.0	0.0	0.0	0.0	0.0
HMR_7315	0.0	0.0	0.0	0.0	0.0	0.0	0.0	0.0	0.0	0.0	0.0	0.0	0.0	0.0	0.0	0.0	0.0	0.0	0.0	0.0	0.0	0.0	0.0	0.0	0.0	0.0	0.0	0.0	0.0	0.0	0.0	3.788636071533347e-15	0.0	0.0	0.0	0.0	0.0	0.0	0.0	0.0	0.0	0.0	0.0	0.0	0.0	0.0	0.0	0.0	0.0
HMR_7316	0.0	0.0	0.0	0.0	0.0	0.0	0.0	0.0	0.0	0.0	0.0	0.0	0.0	0.0	0.0	0.0	0.0	0.0	0.0	0.0	0.0	0.0	0.0	0.0	0.0	0.0	0.0	0.0	0.0	0.0	0.0	0.0	0.0	0.0	0.0	0.0	0.0	0.0	0.0	0.0	0.0	0.0	0.0	0.0	0.0	0.0	0.0	0.0	0.0
HMR_7317	0.0	0.0	0.0	0.0	0.0	0.0	0.0	0.0	0.0	0.0	0.0	0.0	0.0	0.0	0.0	0.0	0.0	0.0	0.0	0.0	0.0	0.0	0.0	0.0	0.0	0.0	0.0	0.0	0.0	0.0	0.0	0.0	0.0	0.0	0.0	0.0	0.0	0.0	0.0	0.0	0.0	0.0	0.0	0.0	0.0	0.0	0.0	0.0	0.0
HMR_7318	0.0	0.0	0.0	0.0	0.0	0.0	0.0	0.0	0.0	0.0	0.0	0.0	0.0	0.0	0.0	0.0	0.0	0.0	0.0	0.0	0.0	0.0	0.0	0.0	0.0	0.0	0.0	0.0	0.0	0.0	0.0	0.0	0.0	0.0	0.0	0.0	0.0	0.0	0.0	0.0	0.0	0.0	0.0	0.0	0.0	0.0	0.0	0.0	0.0
HMR_7319	0.0	0.0	0.0	0.0	0.0	0.0	0.0	0.0	0.0	0.0	0.0	0.0	0.0	5.148860404058696e-17	0.0	0.0	0.0	0.0	0.0	0.0	0.0	0.0	0.0	0.0	0.0	0.0	0.0	0.0	0.0	0.0	0.0	0.0	0.0	0.0	0.0	0.0	0.0	0.0	0.0	0.0	0.0	0.0	0.0	0.0	0.0	0.0	0.0	0.0	0.0
HMR_7320	0.0	0.0	0.0	0.0	0.0	0.0	0.0	0.0	0.0	0.0	0.0	0.0	0.0	5.148860404058696e-17	0.0	0.0	0.0	0.0	0.0	0.0	0.0	0.0	0.0	0.0	0.0	0.0	0.0	0.0	0.0	0.0	0.0	3.788636071533347e-15	0.0	0.0	0.0	0.0	0.0	0.0	0.0	0.0	0.0	0.0	0.0	0.0	0.0	0.0	0.0	0.0	0.0
HMR_7321	0.0	0.0	0.0	0.0	0.0	0.0	0.0	0.0	0.0	0.0	0.0	0.0	0.0	0.0	0.0	0.0	0.0	0.0	0.0	0.0	0.0	0.0	0.0	0.0	0.0	0.0	0.0	0.0	0.0	0.0	0.0	-3.788636071533347e-15	7.187886713961012e-17	0.0	0.0	0.0	0.0	0.0	0.0	0.0	0.0	0.0	0.0	0.0	0.0	0.0	0.0	0.0	0.0
HMR_7322	0.0	0.0	0.0	0.0	0.0	0.0	0.0	0.0	0.0	0.0	0.0	0.0	0.0	0.0	0.0	0.0	0.0	0.0	0.0	0.0	0.0	0.0	0.0	0.0	0.0	0.0	0.0	0.0	0.0	0.0	0.0	0.0	0.0	0.0	0.0	0.0	0.0	0.0	0.0	0.0	0.0	0.0	0.0	0.0	0.0	0.0	0.0	0.0	0.0
HMR_7323	0.0	0.0	0.0	0.0	0.0	0.0	0.0	0.0	0.0	0.0	0.0	0.0	0.0	5.148860404058696e-17	0.0	0.0	0.0	0.0	0.0	0.0	0.0	0.0	0.0	0.0	0.0	0.0	0.0	0.0	0.0	0.0	0.0	0.0	7.187886713961012e-17	0.0	0.0	0.0	0.0	0.0	0.0	0.0	0.0	0.0	0.0	0.0	0.0	0.0	0.0	0.0	0.0
HMR_7324	0.0	0.0	0.0	0.0	0.0	0.0	0.0	0.0	0.0	0.0	0.0	0.0	0.0	5.148860404058696e-17	0.0	0.0	0.0	0.0	0.0	0.0	0.0	0.0	0.0	0.0	0.0	0.0	0.0	0.0	0.0	0.0	0.0	0.0	7.187886713961012e-17	0.0	0.0	0.0	0.0	0.0	0.0	0.0	0.0	0.0	0.0	0.0	0.0	0.0	0.0	0.0	0.0
HMR_7325	0.0	0.0	0.0	0.0	0.0	0.0	0.0	0.0	0.0	0.0	0.0	0.0	0.0	5.148860404058696e-17	0.0	0.0	0.0	0.0	0.0	0.0	0.0	0.0	0.0	0.0	0.0	0.0	0.0	0.0	0.0	0.0	0.0	0.0	7.187886713961012e-17	0.0	0.0	0.0	0.0	0.0	0.0	0.0	0.0	0.0	0.0	0.0	0.0	0.0	0.0	0.0	0.0
HMR_7326	0.0	0.0	3.7087517524166512e-34	0.0	0.0	0.0	0.0	0.0	0.0	0.0	0.0	0.0	0.0	5.148860404058696e-17	0.0	0.0	0.0	0.0	0.0	0.0	0.0	0.0	0.0	0.0	0.0	0.0	0.0	0.0	0.0	0.0	0.0	0.0	1.4375773427922024e-16	0.0	0.0	0.0	1.351779529356349e-16	0.0	0.0	0.0	0.0	0.0	0.0	0.0	0.0	0.0	0.0	0.0	0.0
HMR_7327	0.0	0.0	0.0	0.0	0.0	0.0	0.0	0.0	0.0	0.0	0.0	0.0	0.0	0.0	0.0	0.0	0.0	0.0	0.0	0.0	0.0	0.0	0.0	0.0	0.0	0.0	0.0	0.0	0.0	0.0	0.0	0.0	0.0	0.0	0.0	0.0	0.0	0.0	0.0	0.0	0.0	0.0	0.0	0.0	0.0	0.0	0.0	0.0	0.0
HMR_7328	0.0	0.0	0.0	0.0	0.0	0.0	0.0	0.0	0.0	0.0	0.0	0.0	0.0	0.0	0.0	0.0	0.0	0.0	0.0	0.0	0.0	0.0	0.0	0.0	0.0	0.0	0.0	0.0	0.0	0.0	0.0	0.0	0.0	0.0	0.0	0.0	0.0	0.0	0.0	0.0	0.0	0.0	0.0	0.0	0.0	0.0	0.0	0.0	0.0
HMR_7329	0.0	0.0	0.0	0.0	0.0	0.0	0.0	0.0	0.0	0.0	0.0	0.0	0.0	0.0	0.0	0.0	0.0	0.0	0.0	0.0	0.0	0.0	0.0	0.0	0.0	0.0	0.0	0.0	0.0	0.0	0.0	0.0	0.0	0.0	0.0	0.0	0.0	0.0	0.0	0.0	0.0	0.0	0.0	0.0	0.0	0.0	0.0	0.0	0.0
HMR_7332	0.0	0.0	-3.7087517524166512e-34	0.0	0.0	0.0	0.0	0.0	0.0	0.0	0.0	0.0	0.0	0.0	0.0	0.0	0.0	0.0	0.0	0.0	0.0	0.0	0.0	0.0	0.0	0.0	0.0	0.0	0.0	0.0	0.0	0.0	-7.187886713961012e-17	0.0	0.0	0.0	-1.351779529356349e-16	0.0	0.0	0.0	0.0	0.0	0.0	0.0	0.0	0.0	0.0	0.0	0.0
HMR_7333	0.0	0.0	-3.7087517524166512e-34	0.0	0.0	0.0	0.0	0.0	0.0	0.0	0.0	0.0	0.0	0.0	0.0	0.0	0.0	0.0	0.0	0.0	0.0	0.0	0.0	0.0	0.0	0.0	0.0	0.0	0.0	0.0	0.0	0.0	-7.187886713961012e-17	0.0	0.0	0.0	-1.351779529356349e-16	0.0	0.0	0.0	0.0	0.0	0.0	0.0	0.0	0.0	0.0	0.0	0.0
HMR_7334	0.0	0.0	-3.7087517524166512e-34	0.0	0.0	0.0	0.0	0.0	0.0	0.0	0.0	0.0	0.0	1.3234348601180953e-31	0.0	0.0	0.0	0.0	0.0	0.0	0.0	0.0	0.0	0.0	0.0	0.0	0.0	0.0	0.0	0.0	0.0	0.0	-7.187886713961012e-17	0.0	0.0	0.0	2.3164321838261206e-16	0.0	0.0	0.0	0.0	0.0	0.0	0.0	0.0	0.0	0.0	0.0	0.0
HMR_7428	0.0	0.0	-1.3594799607439309e-34	0.0	0.0	0.0	0.0	0.0	0.0	0.0	0.0	0.0	0.0	0.0	0.0	0.0	0.0	0.0	0.0	0.0	0.0	0.0	0.0	0.0	0.0	0.0	0.0	0.0	0.0	0.0	0.0	0.0	0.0	0.0	0.0	0.0	2.3164321838261206e-16	0.0	0.0	0.0	0.0	0.0	0.0	0.0	0.0	0.0	0.0	0.0	0.0
HMR_7429	0.0	0.0	-1.3594799607439309e-34	0.0	0.0	0.0	0.0	0.0	0.0	0.0	0.0	0.0	0.0	0.0	0.0	0.0	0.0	0.0	0.0	0.0	0.0	0.0	0.0	0.0	0.0	0.0	0.0	0.0	0.0	0.0	0.0	0.0	0.0	0.0	0.0	0.0	2.3164321838261206e-16	0.0	0.0	0.0	0.0	0.0	0.0	0.0	0.0	0.0	0.0	0.0	0.0
HMR_7574	0.0	0.0	-3.708751752416652e-34	0.0	0.0	0.0	0.0	0.0	0.0	0.0	0.0	0.0	0.0	1.3234348601180953e-31	0.0	0.0	0.0	0.0	0.0	0.0	0.0	0.0	0.0	0.0	0.0	0.0	0.0	0.0	0.0	0.0	0.0	0.0	-7.187886713961012e-17	0.0	0.0	0.0	2.3164321838261206e-16	0.0	0.0	0.0	0.0	0.0	0.0	0.0	0.0	0.0	0.0	0.0	0.0
HMR_7575	0.0	0.0	-3.708751752416652e-34	0.0	0.0	0.0	0.0	0.0	0.0	0.0	0.0	0.0	0.0	1.3234348601180953e-31	0.0	0.0	0.0	0.0	0.0	0.0	0.0	0.0	0.0	0.0	0.0	0.0	0.0	0.0	0.0	0.0	0.0	0.0	-7.187886713961012e-17	0.0	0.0	0.0	2.3164321838261206e-16	0.0	0.0	0.0	0.0	0.0	0.0	0.0	0.0	0.0	0.0	0.0	0.0
HMR_7576	0.0	0.0	-3.708751752416652e-34	0.0	0.0	0.0	0.0	0.0	0.0	0.0	0.0	0.0	0.0	1.3234348601180953e-31	0.0	0.0	0.0	0.0	0.0	0.0	0.0	0.0	0.0	0.0	0.0	0.0	0.0	0.0	0.0	0.0	0.0	0.0	-7.187886713961012e-17	0.0	0.0	0.0	2.3164321838261206e-16	0.0	0.0	0.0	0.0	0.0	0.0	0.0	0.0	0.0	0.0	0.0	0.0
HMR_7577	0.0	0.0	-3.708751752416652e-34	0.0	0.0	0.0	0.0	0.0	0.0	0.0	0.0	0.0	0.0	1.3234348601180953e-31	0.0	0.0	0.0	0.0	0.0	0.0	0.0	0.0	0.0	0.0	0.0	0.0	0.0	0.0	0.0	0.0	0.0	0.0	-7.187886713961012e-17	0.0	0.0	0.0	2.3164321838261206e-16	0.0	0.0	0.0	0.0	0.0	0.0	0.0	0.0	0.0	0.0	0.0	0.0
HMR_7578	0.0	0.0	-3.708751752416652e-34	0.0	0.0	0.0	0.0	0.0	0.0	0.0	0.0	0.0	0.0	1.3234348601180953e-31	0.0	0.0	0.0	0.0	0.0	0.0	0.0	0.0	0.0	0.0	0.0	0.0	0.0	0.0	0.0	0.0	0.0	0.0	-7.187886713961012e-17	0.0	0.0	0.0	2.3164321838261206e-16	0.0	0.0	0.0	0.0	0.0	0.0	0.0	0.0	0.0	0.0	0.0	0.0
HMR_7580	0.0	0.0	-1.5153240541127474e-33	0.0	0.0	0.0	0.0	0.0	0.0	0.0	0.0	0.0	0.0	1.3234348601180953e-31	0.0	0.0	0.0	0.0	0.0	0.0	0.0	0.0	0.0	0.0	0.0	0.0	0.0	0.0	0.0	0.0	0.0	0.0	-7.187886713961012e-17	0.0	0.0	0.0	2.3164321838261206e-16	0.0	0.0	0.0	0.0	0.0	0.0	0.0	0.0	0.0	0.0	0.0	0.0
HMR_7582	0.0	0.0	1.144448878871082e-33	0.0	0.0	0.0	0.0	0.0	0.0	0.0	0.0	0.0	0.0	0.0	0.0	0.0	0.0	0.0	0.0	0.0	0.0	0.0	0.0	0.0	0.0	0.0	0.0	0.0	0.0	0.0	0.0	0.0	0.0	0.0	0.0	0.0	0.0	0.0	0.0	0.0	0.0	0.0	0.0	0.0	0.0	0.0	0.0	0.0	0.0
HMR_7585	0.0	0.0	3.7087517524166512e-34	0.0	0.0	0.0	0.0	0.0	0.0	0.0	0.0	0.0	0.0	5.148860404058696e-17	0.0	0.0	0.0	0.0	0.0	0.0	0.0	0.0	0.0	0.0	0.0	0.0	0.0	0.0	0.0	0.0	0.0	0.0	1.4375773427922024e-16	0.0	0.0	0.0	1.351779529356349e-16	0.0	0.0	0.0	0.0	0.0	0.0	0.0	0.0	0.0	0.0	0.0	0.0
HMR_7586	0.0	0.0	3.7087517524166512e-34	0.0	0.0	0.0	0.0	0.0	0.0	0.0	0.0	0.0	0.0	5.148860404058696e-17	0.0	0.0	0.0	0.0	0.0	0.0	0.0	0.0	0.0	0.0	0.0	0.0	0.0	0.0	0.0	0.0	0.0	0.0	1.4375773427922024e-16	0.0	0.0	0.0	1.351779529356349e-16	0.0	0.0	0.0	0.0	0.0	0.0	0.0	0.0	0.0	0.0	0.0	0.0
HMR_7587	0.0	0.0	3.7087517524166512e-34	0.0	0.0	0.0	0.0	0.0	0.0	0.0	0.0	0.0	0.0	5.148860404058696e-17	0.0	0.0	0.0	0.0	0.0	0.0	0.0	0.0	0.0	0.0	0.0	0.0	0.0	0.0	0.0	0.0	0.0	0.0	1.4375773427922024e-16	0.0	0.0	0.0	1.351779529356349e-16	0.0	0.0	0.0	0.0	0.0	0.0	0.0	0.0	0.0	0.0	0.0	0.0
HMR_8691	0.0	0.0	0.0	0.0	0.0	0.0	0.0	0.0	0.0	0.0	0.0	0.0	0.0	5.148860404058696e-17	0.0	0.0	0.0	0.0	0.0	0.0	0.0	0.0	0.0	0.0	0.0	0.0	0.0	0.0	0.0	0.0	0.0	0.0	7.187886713961012e-17	0.0	0.0	0.0	0.0	0.0	0.0	0.0	0.0	0.0	0.0	0.0	0.0	0.0	0.0	0.0	0.0
HMR_8692	0.0	0.0	0.0	0.0	0.0	0.0	0.0	0.0	0.0	0.0	0.0	0.0	0.0	0.0	0.0	0.0	0.0	0.0	0.0	0.0	0.0	0.0	0.0	0.0	0.0	0.0	0.0	0.0	0.0	0.0	0.0	0.0	0.0	0.0	0.0	0.0	0.0	0.0	0.0	0.0	0.0	0.0	0.0	0.0	0.0	0.0	0.0	0.0	0.0
HMR_8693	0.0	0.0	0.0	0.0	0.0	0.0	0.0	0.0	0.0	0.0	0.0	0.0	0.0	0.0	0.0	0.0	0.0	0.0	0.0	0.0	0.0	0.0	0.0	0.0	0.0	0.0	0.0	0.0	0.0	0.0	0.0	0.0	0.0	0.0	0.0	0.0	0.0	0.0	0.0	0.0	0.0	0.0	0.0	0.0	0.0	0.0	0.0	0.0	0.0
HMR_8694	0.0	0.0	0.0	0.0	0.0	0.0	0.0	0.0	0.0	0.0	0.0	0.0	0.0	0.0	0.0	0.0	0.0	0.0	0.0	0.0	0.0	0.0	0.0	0.0	0.0	0.0	0.0	0.0	0.0	0.0	0.0	0.0	0.0	0.0	0.0	0.0	0.0	0.0	0.0	0.0	0.0	0.0	0.0	0.0	0.0	0.0	0.0	0.0	0.0
HMR_8695	0.0	0.0	0.0	0.0	0.0	0.0	0.0	0.0	0.0	0.0	0.0	0.0	0.0	0.0	0.0	0.0	0.0	0.0	0.0	0.0	0.0	0.0	0.0	0.0	0.0	0.0	0.0	0.0	0.0	0.0	0.0	0.0	0.0	0.0	0.0	0.0	0.0	0.0	0.0	0.0	0.0	0.0	0.0	0.0	0.0	0.0	0.0	0.0	0.0
HMR_5151	0.0	0.0	0.0	0.0	0.0	0.0	0.0	0.0	0.0	0.0	0.0	0.0	0.0	0.0	0.0	0.0	0.0	0.0	0.0	0.0	0.0	0.0	0.0	0.0	0.0	0.0	0.0	0.0	0.0	0.0	0.0	0.0	0.0	0.0	0.0	0.0	0.0	0.0	0.0	0.0	0.0	0.0	0.0	0.0	0.0	0.0	0.0	0.0	0.0
HMR_5152	0.0	0.0	0.0	0.0	0.0	0.0	0.0	0.0	0.0	0.0	0.0	0.0	0.0	0.0	0.0	0.0	0.0	0.0	0.0	0.0	0.0	0.0	0.0	0.0	0.0	0.0	0.0	0.0	0.0	0.0	0.0	0.0	0.0	0.0	0.0	0.0	0.0	0.0	0.0	0.0	0.0	0.0	0.0	0.0	0.0	0.0	0.0	0.0	0.0
HMR_5153	0.0	0.0	0.0	0.0	0.0	0.0	0.0	0.0	0.0	0.0	0.0	0.0	0.0	0.0	0.0	0.0	0.0	0.0	0.0	0.0	0.0	0.0	0.0	0.0	0.0	0.0	0.0	0.0	0.0	0.0	0.0	0.0	0.0	0.0	0.0	0.0	0.0	0.0	0.0	0.0	0.0	0.0	0.0	0.0	0.0	0.0	0.0	0.0	0.0
HMR_5154	5.6789334794557055e-05	6.235392733147321e-05	6.311620028173599e-05	5.663688020450453e-05	6.234120052888579e-05	6.60128374927331e-05	6.212524544639507e-05	6.243015462649954e-05	6.951929306394092e-05	7.41201005878353e-05	4.061016034367124e-05	5.120061809174655e-05	4.3415496054157396e-05	4.566548435711776e-05	6.74572106278408e-05	4.129666996352837e-05	2.958761297296385e-05	5.1025042280269645e-05	3.7991094180524696e-05	6.282049565191843e-05	3.943023640580645e-05	5.884747176026515e-05	3.8929372407631764e-05	3.368578202732975e-05	4.781211097053698e-05	5.146113449890252e-05	2.6394748928603837e-05	4.154380054357245e-05	4.275165055147039e-05	2.686686167684213e-05	6.324959922961839e-05	4.6204781905101504e-05	2.902287429222879e-05	4.639034076355755e-05	6.234807133533508e-05	5.849840645296488e-05	6.352263918243897e-05	6.205776279233538e-05	6.129330919188065e-05	5.8875764125890514e-05	3.8534709160814755e-05	6.061037524507852e-05	5.789498336937106e-05	5.973351354532229e-05	6.0019277396182273e-05	3.733673892783632e-05	6.259473434688708e-05	6.0742362430332825e-05	6.019182694848355e-05
HMR_5155	0.0	0.0	0.0	0.0	0.0	0.0	0.0	0.0	0.0	0.0	0.0	0.0	0.0	0.0	0.0	0.0	0.0	0.0	0.0	0.0	0.0	0.0	0.0	0.0	0.0	0.0	0.0	0.0	0.0	0.0	0.0	0.0	0.0	0.0	0.0	0.0	0.0	0.0	0.0	0.0	0.0	0.0	0.0	0.0	0.0	0.0	0.0	0.0	0.0
HMR_5156	0.0	0.0	0.0	0.0	0.0	0.0	0.0	0.0	0.0	0.0	0.0	0.0	0.0	0.0	0.0	0.0	0.0	0.0	0.0	0.0	0.0	0.0	0.0	0.0	0.0	0.0	0.0	0.0	0.0	0.0	0.0	0.0	0.0	0.0	0.0	0.0	0.0	0.0	0.0	0.0	0.0	0.0	0.0	0.0	0.0	0.0	0.0	0.0	0.0
HMR_5157	0.0	0.0	0.0	0.0	0.0	0.0	0.0	0.0	0.0	0.0	0.0	0.0	0.0	0.0	0.0	0.0	0.0	0.0	0.0	0.0	0.0	0.0	0.0	0.0	0.0	0.0	0.0	0.0	0.0	0.0	0.0	0.0	0.0	0.0	0.0	0.0	0.0	0.0	0.0	0.0	0.0	0.0	0.0	0.0	0.0	0.0	0.0	0.0	0.0
HMR_5158	0.0	0.0	0.0	0.0	0.0	0.0	0.0	0.0	0.0	0.0	0.0	0.0	0.0	0.0	0.0	0.0	0.0	0.0	0.0	0.0	0.0	0.0	0.0	0.0	0.0	0.0	0.0	0.0	0.0	0.0	0.0	0.0	0.0	0.0	0.0	0.0	0.0	0.0	0.0	0.0	0.0	0.0	0.0	0.0	0.0	0.0	0.0	0.0	0.0
HMR_5159	0.0	0.0	0.0	0.0	0.0	0.0	0.0	0.0	0.0	0.0	0.0	0.0	0.0	0.0	0.0	0.0	0.0	0.0	0.0	0.0	0.0	0.0	0.0	0.0	0.0	0.0	0.0	0.0	0.0	0.0	0.0	0.0	0.0	0.0	0.0	0.0	0.0	0.0	0.0	0.0	0.0	0.0	0.0	0.0	0.0	0.0	0.0	0.0	0.0
HMR_5160	0.0	0.0	0.0	0.0	0.0	0.0	0.0	0.0	0.0	0.0	0.0	0.0	0.0	0.0	0.0	0.0	0.0	0.0	0.0	0.0	0.0	0.0	0.0	0.0	0.0	0.0	0.0	0.0	0.0	0.0	0.0	0.0	0.0	0.0	0.0	0.0	0.0	0.0	0.0	0.0	0.0	0.0	0.0	0.0	0.0	0.0	0.0	0.0	0.0
HMR_5161	0.0	0.0	0.0	0.0	0.0	0.0	0.0	0.0	0.0	0.0	0.0	0.0	0.0	0.0	0.0	0.0	0.0	0.0	0.0	0.0	0.0	0.0	0.0	0.0	0.0	0.0	0.0	0.0	0.0	0.0	0.0	0.0	0.0	0.0	0.0	0.0	0.0	0.0	0.0	0.0	0.0	0.0	0.0	0.0	0.0	0.0	0.0	0.0	0.0
HMR_5162	0.0	0.0	0.0	0.0	0.0	0.0	0.0	0.0	0.0	0.0	0.0	0.0	0.0	0.0	0.0	0.0	0.0	0.0	0.0	0.0	0.0	0.0	0.0	0.0	0.0	0.0	0.0	0.0	0.0	0.0	0.0	0.0	0.0	0.0	0.0	0.0	0.0	0.0	0.0	0.0	0.0	0.0	0.0	0.0	0.0	0.0	0.0	0.0	0.0
HMR_5163	0.0	0.0	0.0	0.0	0.0	0.0	0.0	0.0	0.0	0.0	0.0	0.0	0.0	0.0	0.0	0.0	0.0	0.0	0.0	0.0	0.0	0.0	0.0	0.0	0.0	0.0	0.0	0.0	0.0	0.0	0.0	0.0	0.0	0.0	0.0	0.0	0.0	0.0	0.0	0.0	0.0	0.0	0.0	0.0	0.0	0.0	0.0	0.0	0.0
HMR_5164	0.0	0.0	0.0	0.0	0.0	0.0	0.0	0.0	0.0	0.0	0.0	0.0	0.0	0.0	0.0	0.0	0.0	0.0	0.0	0.0	0.0	0.0	0.0	0.0	0.0	0.0	0.0	0.0	0.0	0.0	0.0	0.0	0.0	0.0	0.0	0.0	0.0	0.0	0.0	0.0	0.0	0.0	0.0	0.0	0.0	0.0	0.0	0.0	0.0
HMR_5165	0.0	0.0	0.0	0.0	0.0	0.0	0.0	0.0	0.0	0.0	0.0	0.0	0.0	0.0	0.0	0.0	0.0	0.0	0.0	0.0	0.0	0.0	0.0	0.0	0.0	0.0	0.0	0.0	0.0	0.0	0.0	0.0	0.0	0.0	0.0	0.0	0.0	0.0	0.0	0.0	0.0	0.0	0.0	0.0	0.0	0.0	0.0	0.0	0.0
HMR_5166	0.0	0.0	0.0	0.0	0.0	0.0	0.0	0.0	0.0	0.0	0.0	0.0	0.0	0.0	0.0	0.0	0.0	0.0	0.0	0.0	0.0	0.0	0.0	0.0	0.0	0.0	0.0	0.0	0.0	0.0	0.0	0.0	0.0	0.0	0.0	0.0	0.0	0.0	0.0	0.0	0.0	0.0	0.0	0.0	0.0	0.0	0.0	0.0	0.0
HMR_5167	0.0	0.0	0.0	-1.5770213417970971e-18	0.0	0.0	0.0	0.0	0.0	0.0	0.0	0.0	0.0	0.0	0.0	0.0	0.0	0.0	0.0	0.0	0.0	0.0	0.0	0.0	0.0	0.0	0.0	0.0	0.0	0.0	0.0	0.0	-7.885106708985486e-19	0.0	0.0	0.0	0.0	0.0	0.0	0.0	0.0	0.0	0.0	0.0	0.0	0.0	0.0	0.0	0.0
HMR_5168	0.0	0.0	0.0	0.0	0.0	0.0	0.0	0.0	0.0	0.0	0.0	0.0	0.0	0.0	0.0	0.0	0.0	0.0	0.0	0.0	0.0	0.0	0.0	0.0	0.0	0.0	0.0	0.0	0.0	0.0	0.0	0.0	0.0	0.0	0.0	0.0	0.0	0.0	0.0	0.0	0.0	0.0	0.0	0.0	0.0	0.0	0.0	0.0	0.0
HMR_5169	0.0	0.0	0.0	0.0	0.0	0.0	0.0	0.0	0.0	0.0	0.0	0.0	0.0	0.0	0.0	0.0	0.0	0.0	0.0	0.0	0.0	0.0	0.0	0.0	0.0	0.0	0.0	0.0	0.0	0.0	0.0	0.0	0.0	0.0	0.0	0.0	0.0	0.0	0.0	0.0	0.0	0.0	0.0	0.0	0.0	0.0	0.0	0.0	0.0
HMR_5170	0.0	0.0	0.0	0.0	0.0	0.0	0.0	0.0	0.0	0.0	0.0	0.0	0.0	0.0	0.0	0.0	0.0	0.0	0.0	0.0	0.0	0.0	0.0	0.0	0.0	0.0	0.0	0.0	0.0	0.0	0.0	0.0	0.0	0.0	0.0	0.0	0.0	0.0	0.0	0.0	0.0	0.0	0.0	0.0	0.0	0.0	0.0	0.0	0.0
HMR_5171	0.0	0.0	0.0	0.0	0.0	0.0	0.0	0.0	0.0	0.0	0.0	0.0	0.0	0.0	0.0	0.0	0.0	0.0	0.0	0.0	0.0	0.0	0.0	0.0	0.0	0.0	0.0	0.0	0.0	0.0	0.0	0.0	0.0	0.0	0.0	0.0	0.0	0.0	0.0	0.0	0.0	0.0	0.0	0.0	0.0	0.0	0.0	0.0	0.0
HMR_5172	0.0	0.0	0.0	0.0	0.0	0.0	0.0	0.0	0.0	0.0	0.0	0.0	0.0	0.0	0.0	0.0	0.0	0.0	0.0	0.0	0.0	0.0	0.0	0.0	0.0	0.0	0.0	0.0	0.0	0.0	0.0	0.0	0.0	0.0	0.0	0.0	0.0	0.0	0.0	0.0	0.0	0.0	0.0	0.0	0.0	0.0	0.0	0.0	0.0
HMR_5173	0.0	0.0	0.0	0.0	0.0	0.0	0.0	0.0	0.0	0.0	0.0	0.0	0.0	0.0	0.0	0.0	0.0	0.0	0.0	0.0	0.0	0.0	0.0	0.0	0.0	0.0	0.0	0.0	0.0	0.0	0.0	0.0	0.0	0.0	0.0	0.0	0.0	0.0	0.0	0.0	0.0	0.0	0.0	0.0	0.0	0.0	0.0	0.0	0.0
HMR_5174	0.0	0.0	0.0	0.0	0.0	0.0	0.0	0.0	0.0	0.0	0.0	0.0	0.0	0.0	0.0	0.0	0.0	0.0	0.0	0.0	0.0	0.0	-1.8737941343884497e-18	0.0	0.0	0.0	0.0	0.0	0.0	0.0	0.0	0.0	0.0	0.0	0.0	0.0	0.0	0.0	0.0	0.0	0.0	0.0	0.0	0.0	0.0	0.0	0.0	0.0	0.0
HMR_7282	0.0	0.0	1.5153240541127474e-33	0.0	0.0	0.0	0.0	0.0	0.0	0.0	0.0	0.0	0.0	-1.2942249226282225e-31	0.0	0.0	0.0	0.0	0.0	0.0	0.0	0.0	0.0	0.0	0.0	0.0	0.0	0.0	0.0	0.0	0.0	0.0	7.187886713961012e-17	0.0	0.0	0.0	-2.3164321838261206e-16	0.0	0.0	0.0	0.0	0.0	0.0	0.0	0.0	0.0	0.0	0.0	0.0
HMR_7616	0.0	0.0	0.0	0.0	0.0	0.0	0.0	0.0	0.0	0.0	0.0	0.0	0.0	0.0	0.0	0.0	0.0	0.0	0.0	0.0	0.0	0.0	0.0	0.0	0.0	0.0	0.0	0.0	0.0	0.0	0.0	0.0	0.0	0.0	0.0	0.0	0.0	0.0	0.0	0.0	0.0	0.0	0.0	0.0	0.0	0.0	0.0	0.0	0.0
HMR_7617	0.0	0.0	0.0	0.0	0.0	0.0	0.0	0.0	0.0	0.0	0.0	0.0	0.0	0.0	0.0	0.0	0.0	0.0	0.0	0.0	0.0	0.0	0.0	0.0	0.0	0.0	0.0	0.0	0.0	0.0	0.0	0.0	0.0	0.0	0.0	0.0	0.0	0.0	0.0	0.0	0.0	0.0	0.0	0.0	0.0	0.0	0.0	0.0	0.0
HMR_7618	0.0	0.0	0.0	0.0	0.0	0.0	0.0	0.0	0.0	0.0	0.0	0.0	0.0	0.0	0.0	0.0	0.0	0.0	0.0	0.0	0.0	0.0	0.0	0.0	0.0	0.0	0.0	0.0	0.0	0.0	0.0	0.0	0.0	0.0	0.0	0.0	0.0	0.0	0.0	0.0	0.0	0.0	0.0	0.0	0.0	0.0	0.0	0.0	0.0
HMR_7619	0.0	0.0	0.0	0.0	0.0	0.0	0.0	0.0	0.0	0.0	0.0	0.0	0.0	0.0	0.0	0.0	0.0	0.0	0.0	0.0	0.0	0.0	0.0	0.0	0.0	0.0	0.0	0.0	0.0	0.0	0.0	0.0	0.0	0.0	0.0	0.0	0.0	0.0	0.0	0.0	0.0	0.0	0.0	0.0	0.0	0.0	0.0	0.0	0.0
HMR_9735	0.0	0.0	0.0	0.0	0.0	0.0	0.0	0.0	0.0	0.0	0.0	0.0	0.0	0.0	0.0	0.0	0.0	0.0	0.0	0.0	0.0	0.0	0.0	0.0	0.0	0.0	0.0	0.0	0.0	0.0	0.0	0.0	0.0	0.0	0.0	0.0	0.0	0.0	0.0	0.0	0.0	0.0	0.0	0.0	0.0	0.0	0.0	0.0	0.0
[truncated: 6,789 more rows]
[truncated: 1,560 more columns]
