# Supplementary material for: Agent Clustering Strategy Based on Metabolic Flux Distribution and Transcriptome Expression for Novel Drug Development
Source: Biomedicines. 2021 Nov 8;9(11):1640. doi: 10.3390/biomedicines9111640 (PMC8615746; doi:10.3390/biomedicines9111640)
Supplement: Supplementary file 1 [file biomedicines-09-01640-s001.zip › Table S3.xlsx]

## Sheet: Supplementary
Supplementary Table
Clustering: Cluster of agents identified using an affinity propagation algorithm.
Group 7: Differential metabolic flux distribution of group 7.
Group 26: Differential metabolic flux distribution of group 26.

## Sheet: Clustering
agents	groups
3-acetamidocoumarin	0
2-aminobenzenesulfonamide	0
0317956-0000	0
guaifenesin	0
2,6-dimethylpiperidine	0
homosalate	0
5152487	1
5151277	1
5149715	1
5140203	1
5114445	1
5109870	1
12,13-EODE	1
HC toxin	1
5155877	2
4,5-dianilinophthalimide	2
3-nitropropionic acid	2
16,16-dimethylprostaglandin E2	2
16-phenyltetranorprostaglandin E2	2
5194442	2
3-aminobenzamide	2
2-deoxy-D-glucose	2
5707885	2
6-bromoindirubin-3'-oxime	2
5666823	2
PHA-00767505E	3
PHA-00846566E	3
dexverapamil	3
chrysin	3
PNU-0293363	3
splitomicin	3
PHA-00816795	3
deptropine	3
MG-262	3
mercaptopurine	3
N-phenylanthranilic acid	3
copper sulfate	3
colforsin	3
LM-1685	3
cobalt chloride	3
clofibrate	3
PHA-00665752	3
tetraethylenepentamine	3
tacrolimus	3
STOCK1N-35215	3
U0125	3
W-13	3
prednisolone	3
SC-58125	3
SC-19220	3
pirinixic acid	3
Prestwick-981	3
oligomycin	3
oxamic acid	3
sulindac sulfide	3
staurosporine	3
cantharidin	3
valdecoxib	3
pergolide	3
artemisinin	3
arachidonyltrifluoromethane	3
phenyl biguanide	3
5255229	3
5253409	3
5252917	3
5248896	3
5230742	3
5224221	3
5213008	3
5211181	3
5186324	3
5186223	3
5182598	3
5162773	3
3-hydroxy-DL-kynurenine	3
15-delta prostaglandin J2	3
15(S)-15-methylprostaglandin E2	3
11-deoxy-16,16-dimethylprostaglandin E2	3
gefitinib	3
sodium phenylbutyrate	3
0198306-0000	3
0316684-0000	3
1,5-isoquinolinediol	3
dyclonine	3
5279552	3
TTNPB	3
dopamine	3
rofecoxib	3
tomelukast	3
STOCK1N-35874	3
CAY-10397	3
C-75	3
5286656	3
BCB000039	3
AG-013608	3
latamoxef	3
disopyramide	3
dimethyloxalylglycine	3
AR-A014418	3
AH-6809	3
8-azaguanine	3
AG-028671	3
clemastine	3
monastrol	3
celecoxib	3
cortisone	3
NU-1025	3
trapidil	3
MK-886	3
PF-01378883-00	3
meteneprost	3
MS-275	3
suramin sodium	3
STOCK1N-35696	3
SB-202190	3
aminoglutethimide	3
Prestwick-983	3
pimethixene	3
vinblastine	3
butein	3
orlistat	3
arachidonic acid	3
bacitracin	3
CP-863187	3
difenidol	3
tioguanine	3
thapsigargin	3
semustine	3
lomustine	3
CP-944629	3
CP-645525-01	3
rotenone	3
CP-319743	3
BCB000040	3
dinoprostone	3
BCB000038	3
aminocaproic acid	3
Prestwick-972	3
atropine methonitrate	3
droperidol	3
haloperidol	3
HNMPA-(AM)3	3
genistein	3
glafenine	3
halofantrine	3
harmine	3
hecogenin	3
Gly-His-Lys	3
GW-8510	3
hydrastinine	3
alprostadil	3
trazodone	3
quinidine	4
AH-23848	4
BW-B70C	5
alpha-ergocryptine	6
CP-690334-01	6
lovastatin	7
trimethadione	7
tiaprofenic acid	7
tenoxicam	7
terconazole	7
betahistine	7
rifampicin	7
pyrazinamide	7
L-methionine sulfoximine	7
naproxen	8
lactobionic acid	8
N-acetyl-L-aspartic acid	8
chloramphenicol	8
moxisylyte	8
myosmine	8
repaglinide	8
diphenylpyraline	8
retrorsine	8
co-dergocrine mesilate	8
bromopride	8
Prestwick-664	8
benzonatate	8
benzamil	8
palmatine	8
vincamine	8
pinacidil	8
betazole	8
vitexin	8
propylthiouracil	8
acemetacin	8
procaine	8
Prestwick-691	9
S-propranolol	10
SB-203580	11
ethaverine	11
felbinac	11
(+or-)-catechin	11
hycanthone	11
scriptaid	11
digoxigenin	11
carmustine	11
7-aminocephalosporanic acid	11
AG-012559	11
PF-00875133-00	11
clobetasol	11
PF-00562151-00	11
BAS-012416453	11
pioglitazone	11
NS-398	11
3-acetylcoumarin	11
STOCK1N-28457	11
eticlopride	11
SC-560	11
equilin	11
emetine	11
alcuronium chloride	12
colchicine	13
vanoxerine	13
practolol	13
chlormezanone	13
betaxolol	13
buflomedil	13
debrisoquine	13
ambroxol	13
metergoline	13
methyldopa	13
methylergometrine	13
clofazimine	13
clenbuterol	13
alfuzosin	13
zaprinast	13
desipramine	13
adenosine phosphate	13
amikacin	13
phenylpropanolamine	13
sulfafurazole	13
probucol	13
zidovudine	13
amiprilose	14
theobromine	14
nadolol	14
nafcillin	14
paracetamol	14
sulconazole	14
azacitidine	14
doxazosin	14
ciclosporin	15
cefotetan	15
sulmazole	15
cefoperazone	15
trihexyphenidyl	15
proglumide	15
benzbromarone	15
beclometasone	15
ampicillin	15
novobiocin	15
propafenone	15
chlorhexidine	15
(-)-MK-801	15
lidocaine	15
naphazoline	15
trimethobenzamide	15
niclosamide	15
sulpiride	15
famotidine	15
ethambutol	15
suloctidil	15
acebutolol	15
cinchocaine	15
lisuride	15
tolfenamic acid	15
dicycloverine	15
prednisone	15
deferoxamine	15
levodopa	15
daunorubicin	15
lanatoside C	15
khellin	15
edrophonium chloride	15
metolazone	15
metronidazole	15
diphemanil metilsulfate	15
miconazole	15
ticlopidine	15
4-hydroxyphenazone	15
amiloride	15
cimetidine	15
baclofen	15
pheniramine	15
amoxapine	15
azacyclonol	15
oxybuprocaine	15
verapamil	15
ouabain	15
amylocaine	15
azlocillin	16
mesoridazine	17
mifepristone	17
ketotifen	17
scoulerine	17
glibenclamide	17
metaraminol	17
streptomycin	17
mepyramine	17
albendazole	17
0175029-0000	17
piracetam	17
praziquantel	17
clorsulon	17
chloroquine	17
trimetazidine	17
mometasone	17
bambuterol	17
cinnarizine	17
cyclizine	17
benzydamine	17
parthenolide	17
thiocolchicoside	17
dihydroergocristine	17
vinpocetine	17
laudanosine	17
lobelanidine	17
prenylamine	17
bupropion	17
etacrynic acid	17
sulfasalazine	17
sulfadimidine	18
N-acetylmuramic acid	18
spiramycin	18
bendroflumethiazide	18
apigenin	18
PHA-00851261E	18
dl-alpha tocopherol	18
camptothecin	18
dicoumarol	18
benfotiamine	18
betulinic acid	18
tribenoside	18
metoclopramide	18
chlorogenic acid	18
procarbazine	18
methoxsalen	18
sulfamethoxypyridazine	18
bezafibrate	18
piribedil	18
pyrvinium	18
progesterone	18
tropicamide	18
butoconazole	18
amiodarone	19
proguanil	19
loracarbef	19
prednicarbate	19
biperiden	19
risperidone	19
torasemide	19
rimexolone	19
meclozine	19
alvespimycin	19
betulin	19
buspirone	19
cytochalasin B	19
tridihexethyl	19
penbutolol	19
cinoxacin	19
pyrithyldione	19
blebbistatin	20
clopamide	21
clorgiline	21
chlorpropamide	21
ketanserin	21
maprotiline	21
metitepine	21
ascorbic acid	21
dobutamine	21
nicardipine	21
brinzolamide	21
methapyrilene	21
molsidomine	21
budesonide	21
(+)-isoprenaline	21
methotrexate	21
Prestwick-860	22
capsaicin	22
bethanechol	22
clioquinol	22
carbimazole	23
cefapirin	24
carbinoxamine	24
amrinone	24
tetramisole	24
cefixime	25
topiramate	25
doxycycline	26
nitrofural	26
ceforanide	26
neostigmine bromide	26
tacrine	26
sulfanilamide	26
cisapride	26
pilocarpine	26
dicloxacillin	26
velnacrine	26
cefotiam	27
zomepirac	27
tyrphostin AG-1478	28
Y-27632	28
celastrol	28
MG-132	28
depudecin	28
DL-PPMP	28
tubocurarine chloride	29
econazole	29
omeprazole	29
PF-00539745-00	29
proxyphylline	29
chenodeoxycholic acid	29
nortriptyline	29
ribavirin	29
tiletamine	29
etamivan	29
letrozole	29
nipecotic acid	29
ketorolac	29
promethazine	30
mefenamic acid	30
niridazole	30
puromycin	30
rolipram	30
quinisocaine	30
todralazine	30
mesalazine	30
proadifen	30
ebselen	30
bisoprolol	30
chlorpromazine	30
corbadrine	30
ronidazole	30
telenzepine	30
doxepin	30
dropropizine	30
alimemazine	30
allantoin	30
conessine	30
bupivacaine	30
natamycin	30
chlorprothixene	31
butyl hydroxybenzoate	31
orphenadrine	32
lithocholic acid	32
tinidazole	32
Prestwick-1080	32
levcycloserine	32
spiradoline	32
citalopram	32
arecoline	33
dequalinium chloride	33
dextromethorphan	33
clebopride	33
coralyne	33
zoxazolamine	33
cefadroxil	33
captopril	33
0179445-0000	33
carteolol	33
alpha-yohimbine	34
corynanthine	34
salsolinol	34
quinostatin	34
chloropyrazine	35
ciprofibrate	35
naftidrofuryl	35
oxyphenbutazone	35
oxedrine	35
piretanide	35
tropine	35
securinine	35
methanthelinium bromide	35
cyclopentolate	35
colistin	35
cycloserine	35
propoxycaine	35
dorzolamide	35
minocycline	35
pivmecillinam	35
pregnenolone	35
ramipril	35
Prestwick-1103	35
chlorcyclizine	36
beta-escin	36
pramocaine	36
lycorine	36
vigabatrin	36
pronetalol	36
acacetin	36
methyldopate	36
benzathine benzylpenicillin	36
sitosterol	36
tracazolate	36
metacycline	36
decamethonium bromide	36
nimodipine	36
sotalol	36
nifurtimox	36
decitabine	37
demeclocycline	38
sulfadiazine	39
Prestwick-920	39
naftifine	39
benzocaine	39
niflumic acid	39
nilutamide	39
nisoxetine	39
caffeic acid	39
norethisterone	39
bumetanide	39
bufexamac	39
octopamine	39
betonicine	39
molindone	39
rilmenidine	39
dexpropranolol	39
desoxycortone	39
metyrapone	39
trichostatin A	39
moxonidine	39
levocabastine	39
oxprenolol	39
trifluridine	39
Prestwick-1083	39
piperacetazine	39
yohimbic acid	39
meropenem	39
vidarabine	39
trimethylcolchicinic acid	39
oxantel	39
bergenin	39
biotin	39
anisomycin	39
pridinol	39
phenformin	39
dapsone	39
sulfamonomethoxine	39
diethylstilbestrol	40
boldine	41
protoveratrine A	41
diflorasone	41
corticosterone	41
xylazine	41
mepenzolate bromide	41
cinchonine	41
canadine	41
Prestwick-682	41
phenelzine	41
Prestwick-674	41
mexiletine	41
fasudil	42
exisulind	42
exemestane	42
etomidate	42
felodipine	42
etodolac	42
etofylline	42
enilconazole	42
esculetin	42
erythromycin	42
ergocalciferol	42
erastin	42
epitiostanol	42
estradiol	42
epiandrosterone	42
ethosuximide	42
enalapril	42
F0447-0125	42
enoxacin	42
estriol	42
etanidazole	42
ellipticine	42
esculin	43
6-benzylaminopurine	43
eldeline	43
ethoxyquin	43
ethotoin	43
eucatropine	43
ethionamide	43
etidronic acid	43
etoposide	43
etifenin	43
etilefrine	43
etynodiol	43
estrone	43
etiocholanolone	43
etofenamate	43
etamsylate	43
proscillaridin	43
ethisterone	44
famprofazone	44
fenbufen	44
furaltadone	44
fluocinonide	44
flunixin	44
flecainide	44
fenoprofen	44
flunisolide	44
flumetasone	44
fenoterol	44
fludrocortisone	44
flavoxate	44
fenbendazole	44
flutamide	44
furazolidone	44
fluticasone	44
fluvoxamine	44
fluspirilene	44
fosfosal	45
fenspiride	45
fluorocurarine	45
fluvastatin	45
fludroxycortide	45
fendiline	45
fluorometholone	45
fipexide	45
furosemide	45
fenofibrate	46
flufenamic acid	46
finasteride	46
fisetin	46
florfenicol	46
flucloxacillin	46
flucytosine	46
foliosidine	46
flumequine	46
flunarizine	46
fluoxetine	46
flupentixol	46
fulvestrant	46
flurbiprofen	46
folic acid	46
fluphenazine	46
fusaric acid	47
galantamine	47
fusidic acid	47
gabapentin	47
gabexate	47
harmaline	48
harman	48
harpagoside	48
hydrochlorothiazide	48
hexamethonium bromide	48
hexetidine	48
hydroxyzine	48
heliotrine	48
helveticoside	48
hydralazine	48
gelsemine	48
glimepiride	48
geldanamycin	48
glipizide	48
ganciclovir	48
gossypol	48
ginkgolide A	48
gramine	48
homatropine	48
hydrocortisone	48
guanfacine	48
glycocholic acid	48
guanabenz	48
6-azathymine	49
hymecromone	49
glycopyrronium bromide	49
griseofulvin	49
halcinonide	49
guanadrel	49
guanethidine	49
harmalol	49
H-89	49
estropipate	50
gibberellic acid	50
hydroquinine	50
hydrocotarnine	50
hexylcaine	50
H-7	50
homochlorcyclizine	50
hexestrol	50
gliquidone	50
heptaminol	50
hemicholinium	50
gliclazide	50
ifosfamide	50
IC-86621	51
hydroxyachillin	51
hyoscyamine	51
hydroflumethiazide	51
ikarugamycin	51
indometacin	51
imidurea	51
imatinib	51
iloprost	51
idoxuridine	51
idazoxan	51
ifenprodil	51
iobenguane	52
indoprofen	52
iodixanol	52
imipenem	52
kaempferol	53
josamycin	53
ivermectin	53
isoxsuprine	53
isoxicam	53
isopropamide iodide	53
isoniazid	53
isometheptene	53
isoetarine	53
isoflupredone	53
isocorydine	53
iproniazid	53
irinotecan	53
ipratropium bromide	53
ioxaglic acid	53
ioversol	53
isoconazole	53
iopromide	53
iopamidol	53
ionomycin	53
iohexol	53
kawain	53
isotretinoin	53
kanamycin	53
isocarboxazid	53
imipramine	54
indapamide	54
karakoline	54
isradipine	54
isosorbide	54
iopanoic acid	54
iocetamic acid	54
lidoflazine	55
DL-thiorphan	55
clotrimazole	55
clofilium tosylate	55
liothyronine	56
prilocaine	57
ketoprofen	57
carisoprodol	57
metrizamide	57
sulfamerazine	57
SR-95639A	57
melatonin	57
levothyroxine sodium	57
carbarsone	57
brompheniramine	57
bicuculline	57
lysergol	57
solanine	57
meclocycline	57
sulfabenzamide	57
Chicago Sky Blue 6B	57
Prestwick-692	57
Prestwick-642	57
amphotericin B	57
sparteine	57
benzylpenicillin	58
methoxamine	58
tobramycin	58
sisomicin	58
cefaclor	58
raubasine	58
pentamidine	58
phenacetin	58
sulfaphenazole	59
metixene	59
perhexiline	59
metamizole sodium	59
citiolone	59
amitriptyline	59
solasodine	59
lomefloxacin	59
thioguanosine	59
mevalolactone	60
roxarsone	61
mimosine	61
serotonin	61
levopropoxyphene	61
primidone	61
roxithromycin	61
moracizine	61
drofenine	61
cefoxitin	61
butacaine	61
nicotinic acid	61
ozagrel	61
piperidolate	61
verteporfin	61
ondansetron	61
theophylline	61
dienestrol	61
methazolamide	61
quercetin	61
Prestwick-1084	61
nefopam	62
cloperastine	62
medrysone	62
meclofenoxate	62
cyanocobalamin	62
myricetin	62
bacampicillin	62
ciclopirox	62
pempidine	62
phentolamine	62
PNU-0230031	62
piperacillin	62
tolbutamide	62
colecalciferol	62
naringenin	62
levonorgestrel	62
rescinnamine	62
cefalonium	63
pipemidic acid	63
naftopidil	63
ursodeoxycholic acid	63
azapropazone	63
canavanine	63
alsterpaullone	63
ticarcillin	63
atovaquone	63
talampicillin	63
nadide	63
triprolidine	63
(-)-atenolol	63
tetrandrine	63
0225151-0000	63
terazosin	63
lisinopril	63
viomycin	63
cefmetazole	63
leflunomide	63
LY-294002	63
strophanthidin	63
suxibuzone	63
streptozocin	63
ramifenazone	63
adiphenine	63
delsoline	63
podophyllotoxin	63
Prestwick-689	63
abamectin	63
pirlindole	63
PHA-00745360	64
sanguinarine	64
withaferin A	64
quinethazone	64
ciclacillin	64
nialamide	64
CP-320650-01	64
rifabutin	64
Prestwick-1100	64
paroxetine	64
naltrexone	65
diphenhydramine	65
spironolactone	65
norfloxacin	65
atropine oxide	65
pentoxifylline	65
mefloquine	65
thioproperazine	65
diperodon	65
nicergoline	65
lincomycin	65
nifenazone	65
gallamine triethiodide	65
mianserin	65
dizocilpine	65
metrifonate	65
dihydrostreptomycin	65
triamterene	65
terfenadine	65
tranexamic acid	65
disulfiram	65
meticrane	65
tetracycline	65
tranylcypromine	65
epirizole	65
(-)-isoprenaline	65
syrosingopine	65
astemizole	65
demecarium bromide	65
lobeline	65
dihydroergotamine	65
tetrahydroalstonine	65
acepromazine	65
ampyrone	65
dantrolene	66
nomegestrol	66
alfaxalone	66
domperidone	67
procainamide	67
ketoconazole	67
ritodrine	67
bepridil	67
benfluorex	67
noretynodrel	67
hesperidin	67
dinoprost	67
acetylsalicylic acid	67
lorglumide	67
aciclovir	67
wortmannin	67
alpha-estradiol	67
calmidazolium	67
carbamazepine	67
testosterone	67
timolol	67
nordihydroguaiaretic acid	67
prazosin	67
tanespimycin	67
dipyridamole	67
phenoxybenzamine	67
monorden	67
clozapine	67
docosahexaenoic acid ethyl ester	67
amantadine	67
N6-methyladenosine	67
rosiglitazone	67
cefalexin	67
benzthiazide	68
bretylium tosilate	68
oxolamine	68
chloropyramine	68
bemegride	68
arcaine	68
parbendazole	69
chlorambucil	69
lansoprazole	70
thiethylperazine	70
sertaconazole	70
mephenytoin	70
methacholine chloride	70
monensin	70
cyproterone	70
meprylcaine	70
Prestwick-1085	70
diclofenamide	70
pentetic acid	70
xamoterol	70
phthalylsulfathiazole	70
mestranol	70
ribostamycin	70
monobenzone	70
scopolamine	70
thioperamide	70
levomepromazine	70
procyclidine	70
cefamandole	70
simvastatin	70
pararosaniline	71
phenanthridinone	71
cefuroxime	72
seneciphylline	72
ricinine	72
Prestwick-967	72
metoprolol	72
kinetin	72
tocainide	72
cyclopenthiazide	72
alclometasone	72
butamben	72
pheneticillin	72
clemizole	72
nifuroxazide	72
trimethoprim	72
R-atenolol	72
sulfadimethoxine	72
tiapride	72
mebendazole	72
nalidixic acid	72
merbromin	72
calcium folinate	72
pipenzolate bromide	73
pirenperone	74
sulfametoxydiazine	74
cromoglicic acid	75
mitoxantrone	75
pivampicillin	75
bucladesine	75
doxorubicin	75
articaine	76
PF-00539758-00	76
alfadolone	76
Prestwick-675	76
asiaticoside	76
denatonium benzoate	76
meptazinol	76
azaperone	76
diethylcarbamazine	76
zalcitabine	76
pizotifen	76
altretamine	76
tyloxapol	76
zardaverine	76
scopoletin	76
meglumine	76
urapidil	76
dexibuprofen	76
adipiodone	76
spaglumic acid	76
nystatin	76
N-acetyl-L-leucine	76
adrenosterone	76
fursultiamine	77
dimenhydrinate	77
oxybenzone	77
methylbenzethonium chloride	77
pralidoxime	77
prasterone	77
pancuronium bromide	77
protriptyline	77
Prestwick-984	77
nabumetone	77
apramycin	77
memantine	77
megestrol	77
terguride	77
proxymetacaine	77
oxamniquine	77
sulfachlorpyridazine	77
aminohippuric acid	77
remoxipride	77
Prestwick-665	78
riluzole	78
reserpine	78
salbutamol	78
PNU-0251126	78
Prestwick-685	78
tolazamide	78
alexidine	78
nitrofurantoin	78
norcyclobenzaprine	78
orciprenaline	78
pentolonium	78
atractyloside	78
propidium iodide	78
benperidol	78
ofloxacin	78
skimmianine	78
probenecid	78
dydrogesterone	78
succinylsulfathiazole	78
trioxysalen	78
napelline	78
cicloheximide	78
cefalotin	78
sulfamethizole	78
mephenesin	78
altizide	78
cyclic adenosine monophosphate	79
dioxybenzone	79
clomifene	79
prochlorperazine	79
promazine	79
amoxicillin	79
nitrendipine	79
ceftazidime	80
trifluoperazine	80
dehydrocholic acid	80
thioridazine	80
perphenazine	80
bromocriptine	80
troglitazone	80
moroxydine	80
(-)-catechin	80
pargyline	80
xylometazoline	80
morantel	80
thiamphenicol	80
triflupromazine	80
dexpanthenol	80
lumicolchicine	80
diprophylline	80
sulfacetamide	80
valproic acid	80
acetazolamide	80
acetohexamide	80
sulindac	80
menadione	80
cephaeline	80
zimeldine	80
ciprofloxacin	80
cefotaxime	80
nalbuphine	80
mafenide	80
tolnaftate	80
meclofenamic acid	80
diazoxide	80
midecamycin	80
clindamycin	80
triamcinolone	80
cyproheptadine	80
scopolamine N-oxide	80
metampicillin	80
1,4-chrysenequinone	80
diltiazem	80
chlortetracycline	80
neomycin	80
pentetrazol	80
antimycin A	80
aceclofenac	80
acenocoumarol	80
alverine	80
pyrantel	80
aztreonam	80
pyrimethamine	80
sulfathiazole	80
oxolinic acid	80
pirenzepine	80
ornidazole	80
betamethasone	80
nomifensine	80
spiperone	80
troleandomycin	80
oxymetazoline	80
phensuximide	81
propantheline bromide	81
cefazolin	81
propranolol	81
saquinavir	81
spectinomycin	81
crotamiton	81
rolitetracycline	81
bephenium hydroxynaphthoate	81
propofol	81
carbachol	81
demecolcine	82
rottlerin	82
salsolidin	83
santonin	84
nizatidine	85
levobunolol	85
Prestwick-857	85
sulfamethoxazole	85
zuclopenthixol	85
cetirizine	85
mephentermine	85
dilazep	85
dimethadione	85
profenamine	85
aminophylline	86
paromomycin	86
carbenoxolone	86
suprofen	86
luteolin	86
thiostrepton	86
lasalocid	86
Prestwick-864	86
tolmetin	86
carcinine	87
cyclobenzaprine	87
tolazoline	87
doxylamine	87
minaprine	87
primaquine	87
SR-95531	87
piperine	87
sulfaguanidine	87
picrotoxinin	87
oxetacaine	87
amprolium	87
chlorphenamine	87
midodrine	87
thalidomide	87
pindolol	87
acetylsalicylsalicylic acid	87
picotamide	87
phenazopyridine	87
aminophenazone	87
epivincamine	87
canrenoic acid	87
tamoxifen	87
butirosin	87
monocrotaline	87
tetryzoline	87
dipivefrine	87
nocodazole	87
berberine	87
aconitine	87
anabasine	87
sulfaquinoxaline	87
vinburnine	87
sulfapyridine	87
netilmicin	87
calycanthine	87
cytisine	87
dacarbazine	87
dexamethasone	87
(+)-chelidonine	87
riboflavin	87
raloxifene	87
racecadotril	87
physostigmine	87
nifedipine	87
metformin	87
ranitidine	87
gemfibrozil	87
piromidic acid	88
tetroquinone	88
oxaprozin	88
thiamazole	88
0173570-0000	89
dosulepin	89
harmol	89
hydrastine hydrochloride	89
chlortalidone	89
antazoline	89
tremorine	89
alprenolol	89
Trolox C	89
oxybutynin	89
mebeverine	89
methylprednisolone	89
pimozide	89
sulfinpyrazone	89
terbutaline	89
10-methoxyharmalan	89
dirithromycin	89
triflusal	89
0297417-0002B	89
bromperidol	89
clomipramine	89
ajmaline	89
clonidine	89
amodiaquine	89
Prestwick-559	89
tetracaine	89
mepacrine	89
thiamine	89
phenindione	89
labetalol	89
oxytetracycline	89
tiabendazole	90
benserazide	91
resveratrol	91
oleandomycin	91
bisacodyl	91
atracurium besilate	91
apomorphine	91
nimesulide	91
paclitaxel	91
piroxicam	91
mefexamide	91
danazol	91
cloxacillin	91
methocarbamol	91
chlorzoxazone	91
chlorphenesin	91
levamisole	91
tiratricol	91
gentamicin	91
hesperetin	91
papaverine	91
stachydrine	91
androsterone	91
azathioprine	91
ursolic acid	91
noscapine	91
atropine	91
calcium pantothenate	91
quipazine	91
quinpirole	91
Prestwick-1082	91
pyridoxine	91
yohimbine	91
piperlongumine	91
sulfadoxine	91
pepstatin	91
pentoxyverine	91
pseudopelletierine	91
naringin	91
diclofenac	91
mebhydrolin	91
mecamylamine	91
naloxone	91
tretinoin	91
cotinine	91
convolamine	91
loxapine	91
loperamide	91
cinchonidine	91
digoxin	91
milrinone	91
tomatidine	91
sirolimus	91
digitoxigenin	91
benzethonium chloride	91
phenazone	91
minoxidil	91
lymecycline	91
lynestrenol	91
metanephrine	91
diflunisal	91
diloxanide	92
valinomycin	92
tonzonium bromide	92
cefepime	93
trichlormethiazide	93
mycophenolic acid	94
cefsulodin	94
trimipramine	94
tyrphostin AG-825	95
clidinium bromide	96
vancomycin	96
selegiline	96
vorinostat	97

## Sheet: Group7
rections	genes	lovastatin	trimethadione	tiaprofenic acid	tenoxicam	terconazole	betahistine	rifampicin	pyrazinamide	L-methionine sulfoximine
HMR_5078	ENSG00000103257	122.028	138.875	-24.0474	100.516	202.368	110.746	92.7925	125.154	135.693
HMR_5078	ENSG00000123643	122.028	138.875	-24.0474	100.516	202.368	110.746	92.7925	125.154	135.693
HMR_5078	ENSG00000003989	122.028	138.875	-24.0474	100.516	202.368	110.746	92.7925	125.154	135.693
HMR_5078	ENSG00000155465	122.028	138.875	-24.0474	100.516	202.368	110.746	92.7925	125.154	135.693
HMR_5078	ENSG00000139514	122.028	138.875	-24.0474	100.516	202.368	110.746	92.7925	125.154	135.693
HMR_5078	ENSG00000165349	122.028	138.875	-24.0474	100.516	202.368	110.746	92.7925	125.154	135.693
HMR_5078	ENSG00000167703	122.028	138.875	-24.0474	100.516	202.368	110.746	92.7925	125.154	135.693
HMR_5078	ENSG00000168003	122.028	138.875	-24.0474	100.516	202.368	110.746	92.7925	125.154	135.693
HMR_5078	ENSG00000092068	122.028	138.875	-24.0474	100.516	202.368	110.746	92.7925	125.154	135.693
HMR_5078	ENSG00000149150	122.028	138.875	-24.0474	100.516	202.368	110.746	92.7925	125.154	135.693
HMR_6380	ENSG00000017483	115.699	136.546	103.954	100.187	197.452	102.417	30.8046	116.825	133.364
HMR_6380	ENSG00000087916	115.699	136.546	103.954	100.187	197.452	102.417	30.8046	116.825	133.364
HMR_6380	ENSG00000134294	115.699	136.546	103.954	100.187	197.452	102.417	30.8046	116.825	133.364
HMR_6380	ENSG00000111371	115.699	136.546	103.954	100.187	197.452	102.417	30.8046	116.825	133.364
HMR_6380	ENSG00000139209	115.699	136.546	103.954	100.187	197.452	102.417	30.8046	116.825	133.364
HMR_4854	ENSG00000169710	75.5424	73.2645	74.2645	70.2645	69.0259	72.5424	73.0145	75.5424	75.2645
HMR_4410	ENSG00000091483	49.6143	37.3559	31.0183	27.9969	19.0073	39.3256	46.5525	48.0287	40.1722
HMR_3825	ENSG00000004864	48.8943	28.5785	24.9593	28.4847	23.7896	45.8943	32.2074	46.8943	31.1361
HMR_3825	ENSG00000115840	48.8943	28.5785	24.9593	28.4847	23.7896	45.8943	32.2074	46.8943	31.1361
HMR_3829	ENSG00000169154	48.1997	26.948	23.8284	27.7453	21.5197	51.6695	30.0431	48.6635	29.3976
HMR_3829	ENSG00000125166	48.1997	26.948	23.8284	27.7453	21.5197	51.6695	30.0431	48.6635	29.3976
HMR_3829	ENSG00000120053	48.1997	26.948	23.8284	27.7453	21.5197	51.6695	30.0431	48.6635	29.3976
HMR_4139	ENSG00000138400	48.1315	27.2563	24.1366	28.0536	21.8279	51.6013	29.1728	48.5953	29.7059
HMR_4139	ENSG00000014641	48.1315	27.2563	24.1366	28.0536	21.8279	51.6013	29.1728	48.5953	29.7059
HMR_4688	ENSG00000099795	39.3971	20.1425	44.7935	44.1503	102.031	37.6977	7.44749	39.2062	33.1438
HMR_4688	ENSG00000184254	39.3971	20.1425	44.7935	44.1503	102.031	37.6977	7.44749	39.2062	33.1438
HMR_4688	ENSG00000136521	39.3971	20.1425	44.7935	44.1503	102.031	37.6977	7.44749	39.2062	33.1438
HMR_4688	ENSG00000145494	39.3971	20.1425	44.7935	44.1503	102.031	37.6977	7.44749	39.2062	33.1438
HMR_4688	ENSG00000103356	39.3971	20.1425	44.7935	44.1503	102.031	37.6977	7.44749	39.2062	33.1438
HMR_4688	ENSG00000164258	39.3971	20.1425	44.7935	44.1503	102.031	37.6977	7.44749	39.2062	33.1438
HMR_4688	ENSG00000168653	39.3971	20.1425	44.7935	44.1503	102.031	37.6977	7.44749	39.2062	33.1438
HMR_4688	ENSG00000139180	39.3971	20.1425	44.7935	44.1503	102.031	37.6977	7.44749	39.2062	33.1438
HMR_4688	ENSG00000165264	39.3971	20.1425	44.7935	44.1503	102.031	37.6977	7.44749	39.2062	33.1438
HMR_4688	ENSG00000110717	39.3971	20.1425	44.7935	44.1503	102.031	37.6977	7.44749	39.2062	33.1438
HMR_4688	ENSG00000167792	39.3971	20.1425	44.7935	44.1503	102.031	37.6977	7.44749	39.2062	33.1438
HMR_4688	ENSG00000151366	39.3971	20.1425	44.7935	44.1503	102.031	37.6977	7.44749	39.2062	33.1438
HMR_4688	ENSG00000174886	39.3971	20.1425	44.7935	44.1503	102.031	37.6977	7.44749	39.2062	33.1438
HMR_4688	ENSG00000065518	39.3971	20.1425	44.7935	44.1503	102.031	37.6977	7.44749	39.2062	33.1438
HMR_4688	ENSG00000165092	39.3971	20.1425	44.7935	44.1503	102.031	37.6977	7.44749	39.2062	33.1438
HMR_4688	ENSG00000147123	39.3971	20.1425	44.7935	44.1503	102.031	37.6977	7.44749	39.2062	33.1438
HMR_4688	ENSG00000164904	39.3971	20.1425	44.7935	44.1503	102.031	37.6977	7.44749	39.2062	33.1438
HMR_4688	ENSG00000166136	39.3971	20.1425	44.7935	44.1503	102.031	37.6977	7.44749	39.2062	33.1438
HMR_4688	ENSG00000186010	39.3971	20.1425	44.7935	44.1503	102.031	37.6977	7.44749	39.2062	33.1438
HMR_4688	ENSG00000178127	39.3971	20.1425	44.7935	44.1503	102.031	37.6977	7.44749	39.2062	33.1438
HMR_4688	ENSG00000140990	39.3971	20.1425	44.7935	44.1503	102.031	37.6977	7.44749	39.2062	33.1438
HMR_4688	ENSG00000125356	39.3971	20.1425	44.7935	44.1503	102.031	37.6977	7.44749	39.2062	33.1438
HMR_4688	ENSG00000090266	39.3971	20.1425	44.7935	44.1503	102.031	37.6977	7.44749	39.2062	33.1438
HMR_4688	ENSG00000184752	39.3971	20.1425	44.7935	44.1503	102.031	37.6977	7.44749	39.2062	33.1438
HMR_4688	ENSG00000132746	39.3971	20.1425	44.7935	44.1503	102.031	37.6977	7.44749	39.2062	33.1438
HMR_4688	ENSG00000183648	39.3971	20.1425	44.7935	44.1503	102.031	37.6977	7.44749	39.2062	33.1438
HMR_4688	ENSG00000131495	39.3971	20.1425	44.7935	44.1503	102.031	37.6977	7.44749	39.2062	33.1438
HMR_4688	ENSG00000213619	39.3971	20.1425	44.7935	44.1503	102.031	37.6977	7.44749	39.2062	33.1438
HMR_4688	ENSG00000130414	39.3971	20.1425	44.7935	44.1503	102.031	37.6977	7.44749	39.2062	33.1438
HMR_4688	ENSG00000115286	39.3971	20.1425	44.7935	44.1503	102.031	37.6977	7.44749	39.2062	33.1438
HMR_4688	ENSG00000113141	39.3971	20.1425	44.7935	44.1503	102.031	37.6977	7.44749	39.2062	33.1438
HMR_4688	ENSG00000189043	39.3971	20.1425	44.7935	44.1503	102.031	37.6977	7.44749	39.2062	33.1438
HMR_4688	ENSG00000170906	39.3971	20.1425	44.7935	44.1503	102.031	37.6977	7.44749	39.2062	33.1438
HMR_4688	ENSG00000128609	39.3971	20.1425	44.7935	44.1503	102.031	37.6977	7.44749	39.2062	33.1438
HMR_4688	ENSG00000160194	39.3971	20.1425	44.7935	44.1503	102.031	37.6977	7.44749	39.2062	33.1438
HMR_4688	ENSG00000167774	39.3971	20.1425	44.7935	44.1503	102.031	37.6977	7.44749	39.2062	33.1438
HMR_4688	ENSG00000137124	39.3971	20.1425	44.7935	44.1503	102.031	37.6977	7.44749	39.2062	33.1438
HMR_4688	ENSG00000184983	39.3971	20.1425	44.7935	44.1503	102.031	37.6977	7.44749	39.2062	33.1438
HMR_4688	ENSG00000143149	39.3971	20.1425	44.7935	44.1503	102.031	37.6977	7.44749	39.2062	33.1438
HMR_4688	ENSG00000109390	39.3971	20.1425	44.7935	44.1503	102.031	37.6977	7.44749	39.2062	33.1438
HMR_4688	ENSG00000185633	39.3971	20.1425	44.7935	44.1503	102.031	37.6977	7.44749	39.2062	33.1438
HMR_4688	ENSG00000004779	39.3971	20.1425	44.7935	44.1503	102.031	37.6977	7.44749	39.2062	33.1438
HMR_4688	ENSG00000147684	39.3971	20.1425	44.7935	44.1503	102.031	37.6977	7.44749	39.2062	33.1438
HMR_4688	ENSG00000023228	39.3971	20.1425	44.7935	44.1503	102.031	37.6977	7.44749	39.2062	33.1438
HMR_4688	ENSG00000006534	39.3971	20.1425	44.7935	44.1503	102.031	37.6977	7.44749	39.2062	33.1438
HMR_4688	ENSG00000111275	39.3971	20.1425	44.7935	44.1503	102.031	37.6977	7.44749	39.2062	33.1438
HMR_4688	ENSG00000119421	39.3971	20.1425	44.7935	44.1503	102.031	37.6977	7.44749	39.2062	33.1438
HMR_4688	ENSG00000072210	39.3971	20.1425	44.7935	44.1503	102.031	37.6977	7.44749	39.2062	33.1438
HMR_4688	ENSG00000158864	39.3971	20.1425	44.7935	44.1503	102.031	37.6977	7.44749	39.2062	33.1438
HMR_4688	ENSG00000108602	39.3971	20.1425	44.7935	44.1503	102.031	37.6977	7.44749	39.2062	33.1438
HMR_4688	ENSG00000119013	39.3971	20.1425	44.7935	44.1503	102.031	37.6977	7.44749	39.2062	33.1438
HMR_7702	ENSG00000137106	37.4567	25.7067	26.7067	36.7067	28.2067	40.4567	30.9567	39.4567	29.7067
HMR_4458	ENSG00000091140	29.5575	-1.08801	22.5333	2.77705	-5.62018	36.096	16.4884	33.2869	21.0344
HMR_4458	ENSG00000145020	29.5575	-1.08801	22.5333	2.77705	-5.62018	36.096	16.4884	33.2869	21.0344
HMR_4458	ENSG00000178445	29.5575	-1.08801	22.5333	2.77705	-5.62018	36.096	16.4884	33.2869	21.0344
HMR_4458	ENSG00000100412	29.5575	-1.08801	22.5333	2.77705	-5.62018	36.096	16.4884	33.2869	21.0344
HMR_4458	ENSG00000122729	29.5575	-1.08801	22.5333	2.77705	-5.62018	36.096	16.4884	33.2869	21.0344
HMR_6916	ENSG00000017260	26.6777	20.5898	15.5738	14.399	8.31911	20.5637	25.152	27.1715	21.9311
HMR_6916	ENSG00000105409	26.6777	20.5898	15.5738	14.399	8.31911	20.5637	25.152	27.1715	21.9311
HMR_6916	ENSG00000234920	26.6777	20.5898	15.5738	14.399	8.31911	20.5637	25.152	27.1715	21.9311
HMR_6916	ENSG00000073969	26.6777	20.5898	15.5738	14.399	8.31911	20.5637	25.152	27.1715	21.9311
HMR_6916	ENSG00000018625	26.6777	20.5898	15.5738	14.399	8.31911	20.5637	25.152	27.1715	21.9311
HMR_6916	ENSG00000154518	26.6777	20.5898	15.5738	14.399	8.31911	20.5637	25.152	27.1715	21.9311
HMR_6916	ENSG00000156802	26.6777	20.5898	15.5738	14.399	8.31911	20.5637	25.152	27.1715	21.9311
HMR_6916	ENSG00000167216	26.6777	20.5898	15.5738	14.399	8.31911	20.5637	25.152	27.1715	21.9311
HMR_6916	ENSG00000196296	26.6777	20.5898	15.5738	14.399	8.31911	20.5637	25.152	27.1715	21.9311
HMR_6916	ENSG00000132932	26.6777	20.5898	15.5738	14.399	8.31911	20.5637	25.152	27.1715	21.9311
HMR_6916	ENSG00000250565	26.6777	20.5898	15.5738	14.399	8.31911	20.5637	25.152	27.1715	21.9311
HMR_6916	ENSG00000159199	26.6777	20.5898	15.5738	14.399	8.31911	20.5637	25.152	27.1715	21.9311
HMR_6916	ENSG00000117410	26.6777	20.5898	15.5738	14.399	8.31911	20.5637	25.152	27.1715	21.9311
HMR_6916	ENSG00000154723	26.6777	20.5898	15.5738	14.399	8.31911	20.5637	25.152	27.1715	21.9311
HMR_6916	ENSG00000166377	26.6777	20.5898	15.5738	14.399	8.31911	20.5637	25.152	27.1715	21.9311
HMR_6916	ENSG00000163399	26.6777	20.5898	15.5738	14.399	8.31911	20.5637	25.152	27.1715	21.9311
HMR_6916	ENSG00000104043	26.6777	20.5898	15.5738	14.399	8.31911	20.5637	25.152	27.1715	21.9311
HMR_6916	ENSG00000070961	26.6777	20.5898	15.5738	14.399	8.31911	20.5637	25.152	27.1715	21.9311
HMR_6916	ENSG00000241837	26.6777	20.5898	15.5738	14.399	8.31911	20.5637	25.152	27.1715	21.9311
HMR_6916	ENSG00000113732	26.6777	20.5898	15.5738	14.399	8.31911	20.5637	25.152	27.1715	21.9311
HMR_6916	ENSG00000105675	26.6777	20.5898	15.5738	14.399	8.31911	20.5637	25.152	27.1715	21.9311
HMR_6916	ENSG00000130270	26.6777	20.5898	15.5738	14.399	8.31911	20.5637	25.152	27.1715	21.9311
HMR_6916	ENSG00000167283	26.6777	20.5898	15.5738	14.399	8.31911	20.5637	25.152	27.1715	21.9311
HMR_6916	ENSG00000058063	26.6777	20.5898	15.5738	14.399	8.31911	20.5637	25.152	27.1715	21.9311
HMR_6916	ENSG00000136888	26.6777	20.5898	15.5738	14.399	8.31911	20.5637	25.152	27.1715	21.9311
HMR_6916	ENSG00000033627	26.6777	20.5898	15.5738	14.399	8.31911	20.5637	25.152	27.1715	21.9311
HMR_6916	ENSG00000157087	26.6777	20.5898	15.5738	14.399	8.31911	20.5637	25.152	27.1715	21.9311
HMR_6916	ENSG00000151418	26.6777	20.5898	15.5738	14.399	8.31911	20.5637	25.152	27.1715	21.9311
HMR_6916	ENSG00000165629	26.6777	20.5898	15.5738	14.399	8.31911	20.5637	25.152	27.1715	21.9311
HMR_6916	ENSG00000187240	26.6777	20.5898	15.5738	14.399	8.31911	20.5637	25.152	27.1715	21.9311
HMR_6916	ENSG00000143515	26.6777	20.5898	15.5738	14.399	8.31911	20.5637	25.152	27.1715	21.9311
HMR_6916	ENSG00000067842	26.6777	20.5898	15.5738	14.399	8.31911	20.5637	25.152	27.1715	21.9311
HMR_6916	ENSG00000123472	26.6777	20.5898	15.5738	14.399	8.31911	20.5637	25.152	27.1715	21.9311
HMR_6916	ENSG00000198899	26.6777	20.5898	15.5738	14.399	8.31911	20.5637	25.152	27.1715	21.9311
HMR_6916	ENSG00000186009	26.6777	20.5898	15.5738	14.399	8.31911	20.5637	25.152	27.1715	21.9311
HMR_6916	ENSG00000116459	26.6777	20.5898	15.5738	14.399	8.31911	20.5637	25.152	27.1715	21.9311
HMR_6916	ENSG00000143882	26.6777	20.5898	15.5738	14.399	8.31911	20.5637	25.152	27.1715	21.9311
HMR_6916	ENSG00000075673	26.6777	20.5898	15.5738	14.399	8.31911	20.5637	25.152	27.1715	21.9311
HMR_6916	ENSG00000101892	26.6777	20.5898	15.5738	14.399	8.31911	20.5637	25.152	27.1715	21.9311
HMR_6916	ENSG00000074370	26.6777	20.5898	15.5738	14.399	8.31911	20.5637	25.152	27.1715	21.9311
HMR_6916	ENSG00000138185	26.6777	20.5898	15.5738	14.399	8.31911	20.5637	25.152	27.1715	21.9311
HMR_6916	ENSG00000099624	26.6777	20.5898	15.5738	14.399	8.31911	20.5637	25.152	27.1715	21.9311
HMR_6916	ENSG00000054179	26.6777	20.5898	15.5738	14.399	8.31911	20.5637	25.152	27.1715	21.9311
HMR_6916	ENSG00000128908	26.6777	20.5898	15.5738	14.399	8.31911	20.5637	25.152	27.1715	21.9311
HMR_6916	ENSG00000054793	26.6777	20.5898	15.5738	14.399	8.31911	20.5637	25.152	27.1715	21.9311
HMR_6916	ENSG00000069849	26.6777	20.5898	15.5738	14.399	8.31911	20.5637	25.152	27.1715	21.9311
HMR_6916	ENSG00000168032	26.6777	20.5898	15.5738	14.399	8.31911	20.5637	25.152	27.1715	21.9311
HMR_6916	ENSG00000068650	26.6777	20.5898	15.5738	14.399	8.31911	20.5637	25.152	27.1715	21.9311
HMR_6916	ENSG00000241468	26.6777	20.5898	15.5738	14.399	8.31911	20.5637	25.152	27.1715	21.9311
HMR_6916	ENSG00000171302	26.6777	20.5898	15.5738	14.399	8.31911	20.5637	25.152	27.1715	21.9311
HMR_6916	ENSG00000124172	26.6777	20.5898	15.5738	14.399	8.31911	20.5637	25.152	27.1715	21.9311
HMR_6916	ENSG00000188833	26.6777	20.5898	15.5738	14.399	8.31911	20.5637	25.152	27.1715	21.9311
HMR_6916	ENSG00000132681	26.6777	20.5898	15.5738	14.399	8.31911	20.5637	25.152	27.1715	21.9311
HMR_6916	ENSG00000145246	26.6777	20.5898	15.5738	14.399	8.31911	20.5637	25.152	27.1715	21.9311
HMR_6916	ENSG00000071553	26.6777	20.5898	15.5738	14.399	8.31911	20.5637	25.152	27.1715	21.9311
HMR_6916	ENSG00000143153	26.6777	20.5898	15.5738	14.399	8.31911	20.5637	25.152	27.1715	21.9311
HMR_6916	ENSG00000129244	26.6777	20.5898	15.5738	14.399	8.31911	20.5637	25.152	27.1715	21.9311
HMR_6916	ENSG00000229604	26.6777	20.5898	15.5738	14.399	8.31911	20.5637	25.152	27.1715	21.9311
HMR_6916	ENSG00000116039	26.6777	20.5898	15.5738	14.399	8.31911	20.5637	25.152	27.1715	21.9311
HMR_6916	ENSG00000118322	26.6777	20.5898	15.5738	14.399	8.31911	20.5637	25.152	27.1715	21.9311
HMR_6916	ENSG00000105929	26.6777	20.5898	15.5738	14.399	8.31911	20.5637	25.152	27.1715	21.9311
HMR_6916	ENSG00000110719	26.6777	20.5898	15.5738	14.399	8.31911	20.5637	25.152	27.1715	21.9311
HMR_6916	ENSG00000174437	26.6777	20.5898	15.5738	14.399	8.31911	20.5637	25.152	27.1715	21.9311
HMR_6916	ENSG00000159720	26.6777	20.5898	15.5738	14.399	8.31911	20.5637	25.152	27.1715	21.9311
HMR_6916	ENSG00000185344	26.6777	20.5898	15.5738	14.399	8.31911	20.5637	25.152	27.1715	21.9311
HMR_6916	ENSG00000021574	26.6777	20.5898	15.5738	14.399	8.31911	20.5637	25.152	27.1715	21.9311
HMR_6916	ENSG00000155097	26.6777	20.5898	15.5738	14.399	8.31911	20.5637	25.152	27.1715	21.9311
HMR_6916	ENSG00000152234	26.6777	20.5898	15.5738	14.399	8.31911	20.5637	25.152	27.1715	21.9311
HMR_6916	ENSG00000171130	26.6777	20.5898	15.5738	14.399	8.31911	20.5637	25.152	27.1715	21.9311
HMR_6916	ENSG00000128524	26.6777	20.5898	15.5738	14.399	8.31911	20.5637	25.152	27.1715	21.9311
HMR_6916	ENSG00000102781	26.6777	20.5898	15.5738	14.399	8.31911	20.5637	25.152	27.1715	21.9311
HMR_6916	ENSG00000206190	26.6777	20.5898	15.5738	14.399	8.31911	20.5637	25.152	27.1715	21.9311
HMR_6916	ENSG00000147614	26.6777	20.5898	15.5738	14.399	8.31911	20.5637	25.152	27.1715	21.9311
HMR_6916	ENSG00000058668	26.6777	20.5898	15.5738	14.399	8.31911	20.5637	25.152	27.1715	21.9311
HMR_6916	ENSG00000185883	26.6777	20.5898	15.5738	14.399	8.31911	20.5637	25.152	27.1715	21.9311
HMR_6916	ENSG00000147416	26.6777	20.5898	15.5738	14.399	8.31911	20.5637	25.152	27.1715	21.9311
HMR_6916	ENSG00000186625	26.6777	20.5898	15.5738	14.399	8.31911	20.5637	25.152	27.1715	21.9311
HMR_6916	ENSG00000110955	26.6777	20.5898	15.5738	14.399	8.31911	20.5637	25.152	27.1715	21.9311
HMR_6916	ENSG00000101974	26.6777	20.5898	15.5738	14.399	8.31911	20.5637	25.152	27.1715	21.9311
HMR_6916	ENSG00000004700	26.6777	20.5898	15.5738	14.399	8.31911	20.5637	25.152	27.1715	21.9311
HMR_6916	ENSG00000114573	26.6777	20.5898	15.5738	14.399	8.31911	20.5637	25.152	27.1715	21.9311
HMR_6916	ENSG00000135390	26.6777	20.5898	15.5738	14.399	8.31911	20.5637	25.152	27.1715	21.9311
HMR_6916	ENSG00000081923	26.6777	20.5898	15.5738	14.399	8.31911	20.5637	25.152	27.1715	21.9311
HMR_6916	ENSG00000064270	26.6777	20.5898	15.5738	14.399	8.31911	20.5637	25.152	27.1715	21.9311
HMR_6916	ENSG00000101350	26.6777	20.5898	15.5738	14.399	8.31911	20.5637	25.152	27.1715	21.9311
HMR_6916	ENSG00000125375	26.6777	20.5898	15.5738	14.399	8.31911	20.5637	25.152	27.1715	21.9311
HMR_6916	ENSG00000100554	26.6777	20.5898	15.5738	14.399	8.31911	20.5637	25.152	27.1715	21.9311
HMR_6916	ENSG00000213760	26.6777	20.5898	15.5738	14.399	8.31911	20.5637	25.152	27.1715	21.9311
HMR_6916	ENSG00000167863	26.6777	20.5898	15.5738	14.399	8.31911	20.5637	25.152	27.1715	21.9311
HMR_6916	ENSG00000131100	26.6777	20.5898	15.5738	14.399	8.31911	20.5637	25.152	27.1715	21.9311
HMR_6916	ENSG00000169020	26.6777	20.5898	15.5738	14.399	8.31911	20.5637	25.152	27.1715	21.9311
HMR_6916	ENSG00000171953	26.6777	20.5898	15.5738	14.399	8.31911	20.5637	25.152	27.1715	21.9311
HMR_6916	ENSG00000249222	26.6777	20.5898	15.5738	14.399	8.31911	20.5637	25.152	27.1715	21.9311
HMR_6916	ENSG00000001626	26.6777	20.5898	15.5738	14.399	8.31911	20.5637	25.152	27.1715	21.9311
HMR_6916	ENSG00000047249	26.6777	20.5898	15.5738	14.399	8.31911	20.5637	25.152	27.1715	21.9311
HMR_6916	ENSG00000124406	26.6777	20.5898	15.5738	14.399	8.31911	20.5637	25.152	27.1715	21.9311
HMR_6921	ENSG00000099795	25.066	19.6416	17.261	18.152	15.0483	24.1533	22.7165	26.0283	20.9131
HMR_6921	ENSG00000212907	25.066	19.6416	17.261	18.152	15.0483	24.1533	22.7165	26.0283	20.9131
HMR_6921	ENSG00000198786	25.066	19.6416	17.261	18.152	15.0483	24.1533	22.7165	26.0283	20.9131
HMR_6921	ENSG00000136521	25.066	19.6416	17.261	18.152	15.0483	24.1533	22.7165	26.0283	20.9131
HMR_6921	ENSG00000198888	25.066	19.6416	17.261	18.152	15.0483	24.1533	22.7165	26.0283	20.9131
HMR_6921	ENSG00000145494	25.066	19.6416	17.261	18.152	15.0483	24.1533	22.7165	26.0283	20.9131
HMR_6921	ENSG00000103356	25.066	19.6416	17.261	18.152	15.0483	24.1533	22.7165	26.0283	20.9131
HMR_6921	ENSG00000164258	25.066	19.6416	17.261	18.152	15.0483	24.1533	22.7165	26.0283	20.9131
HMR_6921	ENSG00000168653	25.066	19.6416	17.261	18.152	15.0483	24.1533	22.7165	26.0283	20.9131
HMR_6921	ENSG00000198886	25.066	19.6416	17.261	18.152	15.0483	24.1533	22.7165	26.0283	20.9131
HMR_6921	ENSG00000139180	25.066	19.6416	17.261	18.152	15.0483	24.1533	22.7165	26.0283	20.9131
HMR_6921	ENSG00000165264	25.066	19.6416	17.261	18.152	15.0483	24.1533	22.7165	26.0283	20.9131
HMR_6921	ENSG00000110717	25.066	19.6416	17.261	18.152	15.0483	24.1533	22.7165	26.0283	20.9131
HMR_6921	ENSG00000167792	25.066	19.6416	17.261	18.152	15.0483	24.1533	22.7165	26.0283	20.9131
HMR_6921	ENSG00000151366	25.066	19.6416	17.261	18.152	15.0483	24.1533	22.7165	26.0283	20.9131
HMR_6921	ENSG00000174886	25.066	19.6416	17.261	18.152	15.0483	24.1533	22.7165	26.0283	20.9131
HMR_6921	ENSG00000065518	25.066	19.6416	17.261	18.152	15.0483	24.1533	22.7165	26.0283	20.9131
HMR_6921	ENSG00000147123	25.066	19.6416	17.261	18.152	15.0483	24.1533	22.7165	26.0283	20.9131
HMR_6921	ENSG00000166136	25.066	19.6416	17.261	18.152	15.0483	24.1533	22.7165	26.0283	20.9131
HMR_6921	ENSG00000186010	25.066	19.6416	17.261	18.152	15.0483	24.1533	22.7165	26.0283	20.9131
HMR_6921	ENSG00000178127	25.066	19.6416	17.261	18.152	15.0483	24.1533	22.7165	26.0283	20.9131
HMR_6921	ENSG00000140990	25.066	19.6416	17.261	18.152	15.0483	24.1533	22.7165	26.0283	20.9131
HMR_6921	ENSG00000100075	25.066	19.6416	17.261	18.152	15.0483	24.1533	22.7165	26.0283	20.9131
HMR_6921	ENSG00000125356	25.066	19.6416	17.261	18.152	15.0483	24.1533	22.7165	26.0283	20.9131
HMR_6921	ENSG00000090266	25.066	19.6416	17.261	18.152	15.0483	24.1533	22.7165	26.0283	20.9131
HMR_6921	ENSG00000184752	25.066	19.6416	17.261	18.152	15.0483	24.1533	22.7165	26.0283	20.9131
HMR_6921	ENSG00000183648	25.066	19.6416	17.261	18.152	15.0483	24.1533	22.7165	26.0283	20.9131
HMR_6921	ENSG00000131495	25.066	19.6416	17.261	18.152	15.0483	24.1533	22.7165	26.0283	20.9131
HMR_6921	ENSG00000213619	25.066	19.6416	17.261	18.152	15.0483	24.1533	22.7165	26.0283	20.9131
HMR_6921	ENSG00000130414	25.066	19.6416	17.261	18.152	15.0483	24.1533	22.7165	26.0283	20.9131
HMR_6921	ENSG00000115286	25.066	19.6416	17.261	18.152	15.0483	24.1533	22.7165	26.0283	20.9131
HMR_6921	ENSG00000113141	25.066	19.6416	17.261	18.152	15.0483	24.1533	22.7165	26.0283	20.9131
HMR_6921	ENSG00000189043	25.066	19.6416	17.261	18.152	15.0483	24.1533	22.7165	26.0283	20.9131
HMR_6921	ENSG00000170906	25.066	19.6416	17.261	18.152	15.0483	24.1533	22.7165	26.0283	20.9131
HMR_6921	ENSG00000128609	25.066	19.6416	17.261	18.152	15.0483	24.1533	22.7165	26.0283	20.9131
HMR_6921	ENSG00000160194	25.066	19.6416	17.261	18.152	15.0483	24.1533	22.7165	26.0283	20.9131
HMR_6921	ENSG00000167774	25.066	19.6416	17.261	18.152	15.0483	24.1533	22.7165	26.0283	20.9131
HMR_6921	ENSG00000184983	25.066	19.6416	17.261	18.152	15.0483	24.1533	22.7165	26.0283	20.9131
HMR_6921	ENSG00000109390	25.066	19.6416	17.261	18.152	15.0483	24.1533	22.7165	26.0283	20.9131
HMR_6921	ENSG00000185633	25.066	19.6416	17.261	18.152	15.0483	24.1533	22.7165	26.0283	20.9131
HMR_6921	ENSG00000004779	25.066	19.6416	17.261	18.152	15.0483	24.1533	22.7165	26.0283	20.9131
HMR_6921	ENSG00000198695	25.066	19.6416	17.261	18.152	15.0483	24.1533	22.7165	26.0283	20.9131
HMR_6921	ENSG00000147684	25.066	19.6416	17.261	18.152	15.0483	24.1533	22.7165	26.0283	20.9131
HMR_6921	ENSG00000023228	25.066	19.6416	17.261	18.152	15.0483	24.1533	22.7165	26.0283	20.9131
HMR_6921	ENSG00000198763	25.066	19.6416	17.261	18.152	15.0483	24.1533	22.7165	26.0283	20.9131
HMR_6921	ENSG00000198840	25.066	19.6416	17.261	18.152	15.0483	24.1533	22.7165	26.0283	20.9131
HMR_6921	ENSG00000119421	25.066	19.6416	17.261	18.152	15.0483	24.1533	22.7165	26.0283	20.9131
HMR_6921	ENSG00000158864	25.066	19.6416	17.261	18.152	15.0483	24.1533	22.7165	26.0283	20.9131
HMR_6921	ENSG00000119013	25.066	19.6416	17.261	18.152	15.0483	24.1533	22.7165	26.0283	20.9131
HMR_5506	ENSG00000103257	23.5	23	23	23	23	23.5	23	23.5	23
HMR_5322	ENSG00000163817	23.25	23.25	-109.08	23.25	23.25	23.25	23.25	23.25	23.25
HMR_5322	ENSG00000134294	23.25	23.25	-109.08	23.25	23.25	23.25	23.25	23.25	23.25
HMR_5322	ENSG00000139209	23.25	23.25	-109.08	23.25	23.25	23.25	23.25	23.25	23.25
HMR_5322	ENSG00000111371	23.25	23.25	-109.08	23.25	23.25	23.25	23.25	23.25	23.25
HMR_5322	ENSG00000011083	23.25	23.25	-109.08	23.25	23.25	23.25	23.25	23.25	23.25
HMR_5322	ENSG00000072041	23.25	23.25	-109.08	23.25	23.25	23.25	23.25	23.25	23.25
HMR_5508	ENSG00000103257	23	23	23	23	23	23	23	23	23
HMR_4145	ENSG00000062485	21.9311	16.516	17.1373	20.3811	18.9609	26.4697	18.2688	23.6606	17.6384
HMR_5089	ENSG00000103257	21.5	24	24	24	21	23.5	23	21.5	24
HMR_5089	ENSG00000123643	21.5	24	24	24	21	23.5	23	21.5	24
HMR_5089	ENSG00000155465	21.5	24	24	24	21	23.5	23	21.5	24
HMR_5089	ENSG00000003989	21.5	24	24	24	21	23.5	23	21.5	24
HMR_5089	ENSG00000139514	21.5	24	24	24	21	23.5	23	21.5	24
HMR_5089	ENSG00000165349	21.5	24	24	24	21	23.5	23	21.5	24
HMR_5089	ENSG00000167703	21.5	24	24	24	21	23.5	23	21.5	24
HMR_5089	ENSG00000168003	21.5	24	24	24	21	23.5	23	21.5	24
HMR_5089	ENSG00000092068	21.5	24	24	24	21	23.5	23	21.5	24
HMR_5089	ENSG00000149150	21.5	24	24	24	21	23.5	23	21.5	24
HMR_6291	ENSG00000100075	20.4614	-5.10043	16.8129	-5.10043	-12.0775	23	22.6309	23	15.8996
HMR_8566	ENSG00000165841	18.5	12.5	-6.5	-6.5	-9	13.9092	-6.5	15.4158	11.5
HMR_8566	ENSG00000140465	18.5	12.5	-6.5	-6.5	-9	13.9092	-6.5	15.4158	11.5
HMR_8566	ENSG00000140505	18.5	12.5	-6.5	-6.5	-9	13.9092	-6.5	15.4158	11.5
HMR_8566	ENSG00000138061	18.5	12.5	-6.5	-6.5	-9	13.9092	-6.5	15.4158	11.5
HMR_4548	ENSG00000140465	18.5	12.5	-6.5	-6.5	-9	13.9092	-6.5	15.4158	11.5
HMR_4548	ENSG00000140505	18.5	12.5	-6.5	-6.5	-9	13.9092	-6.5	15.4158	11.5
HMR_4548	ENSG00000138061	18.5	12.5	-6.5	-6.5	-9	13.9092	-6.5	15.4158	11.5
HMR_5043	ENSG00000075415	18.0621	-0.675467	-0.0285129	-9.25939	-5.62067	10.3529	3.73097	16.4941	-0.518051
HMR_8743	ENSG00000073578	16.763	17.3399	17.3399	17.3399	26.9807	13.6472	14.7225	13.6472	27.0492
HMR_8743	ENSG00000143252	16.763	17.3399	17.3399	17.3399	26.9807	13.6472	14.7225	13.6472	27.0492
HMR_8743	ENSG00000117118	16.763	17.3399	17.3399	17.3399	26.9807	13.6472	14.7225	13.6472	27.0492
HMR_8743	ENSG00000204370	16.763	17.3399	17.3399	17.3399	26.9807	13.6472	14.7225	13.6472	27.0492
HMR_3958	ENSG00000182054	16.745	19.245	20.245	16.245	17.995	12.745	-7.50497	15.5542	19.245
HMR_3955	ENSG00000133742	16.4217	41.4262	27.3845	12.4193	47.9096	4.89552	32.096	12.2095	40.0028
HMR_3955	ENSG00000107159	16.4217	41.4262	27.3845	12.4193	47.9096	4.89552	32.096	12.2095	40.0028
HMR_3955	ENSG00000074410	16.4217	41.4262	27.3845	12.4193	47.9096	4.89552	32.096	12.2095	40.0028
HMR_3955	ENSG00000168748	16.4217	41.4262	27.3845	12.4193	47.9096	4.89552	32.096	12.2095	40.0028
HMR_3955	ENSG00000185015	16.4217	41.4262	27.3845	12.4193	47.9096	4.89552	32.096	12.2095	40.0028
HMR_3955	ENSG00000164879	16.4217	41.4262	27.3845	12.4193	47.9096	4.89552	32.096	12.2095	40.0028
HMR_3955	ENSG00000167434	16.4217	41.4262	27.3845	12.4193	47.9096	4.89552	32.096	12.2095	40.0028
HMR_3955	ENSG00000104267	16.4217	41.4262	27.3845	12.4193	47.9096	4.89552	32.096	12.2095	40.0028
HMR_3955	ENSG00000118298	16.4217	41.4262	27.3845	12.4193	47.9096	4.89552	32.096	12.2095	40.0028
HMR_4852	ENSG00000108528	15.75	26.25	29.25	20.25	32.25	8.75	22.678	14.75	26.25
HMR_5994	ENSG00000007216	14.75	14.75	14.75	14.75	15.25	14.75	14.75	14.75	14.75
HMR_5994	ENSG00000141485	14.75	14.75	14.75	14.75	15.25	14.75	14.75	14.75	14.75
HMR_5994	ENSG00000100075	14.75	14.75	14.75	14.75	15.25	14.75	14.75	14.75	14.75
HMR_4454	ENSG00000136381	12.5063	-13.1004	9.89957	-13.1004	-20.0775	14.5063	3.90167	14.5063	7.89957
HMR_4454	ENSG00000122729	12.5063	-13.1004	9.89957	-13.1004	-20.0775	14.5063	3.90167	14.5063	7.89957
HMR_4280	ENSG00000134333	11.7525	0.178519	0.178519	2.17852	3.91373	7.75247	7.75	8.75247	0.178519
HMR_6049	ENSG00000155380	11.1761	-9.17327	-4.73591	-0.234139	-5.5	14.3007	-10.0261	14.0761	-5.17461
HMR_6049	ENSG00000118596	11.1761	-9.17327	-4.73591	-0.234139	-5.5	14.3007	-10.0261	14.0761	-5.17461
HMR_6049	ENSG00000100156	11.1761	-9.17327	-4.73591	-0.234139	-5.5	14.3007	-10.0261	14.0761	-5.17461
HMR_6049	ENSG00000170190	11.1761	-9.17327	-4.73591	-0.234139	-5.5	14.3007	-10.0261	14.0761	-5.17461
HMR_6049	ENSG00000168679	11.1761	-9.17327	-4.73591	-0.234139	-5.5	14.3007	-10.0261	14.0761	-5.17461
HMR_6049	ENSG00000141526	11.1761	-9.17327	-4.73591	-0.234139	-5.5	14.3007	-10.0261	14.0761	-5.17461
HMR_6049	ENSG00000108932	11.1761	-9.17327	-4.73591	-0.234139	-5.5	14.3007	-10.0261	14.0761	-5.17461
HMR_8742	ENSG00000183048	10.75	11	9	11	9	10.75	13.5	10.75	11
HMR_6521	ENSG00000183048	9.25	9.5	7.5	9.5	7.5	9.25	12	9.25	9.5
HMR_6032	ENSG00000155380	8.98083	0	0	0	0	8.98083	0	8.98083	0
HMR_6032	ENSG00000118596	8.98083	0	0	0	0	8.98083	0	8.98083	0
HMR_6032	ENSG00000100156	8.98083	0	0	0	0	8.98083	0	8.98083	0
HMR_6032	ENSG00000170190	8.98083	0	0	0	0	8.98083	0	8.98083	0
HMR_6032	ENSG00000168679	8.98083	0	0	0	0	8.98083	0	8.98083	0
HMR_6032	ENSG00000141526	8.98083	0	0	0	0	8.98083	0	8.98083	0
HMR_6032	ENSG00000108932	8.98083	0	0	0	0	8.98083	0	8.98083	0
HMR_8077	ENSG00000080493	8.887	5.51008	7.51008	7.51008	1.61952	7.887	8.47426	7.887	6.51008
HMR_8077	ENSG00000033867	8.887	5.51008	7.51008	7.51008	1.61952	7.887	8.47426	7.887	6.51008
HMR_8077	ENSG00000113073	8.887	5.51008	7.51008	7.51008	1.61952	7.887	8.47426	7.887	6.51008
HMR_8077	ENSG00000188687	8.887	5.51008	7.51008	7.51008	1.61952	7.887	8.47426	7.887	6.51008
HMR_4442	ENSG00000100714	8.8358	8.53767	9.56115	9.57627	8.8358	9.90492	8.8358	8.8358	8.53767
HMR_6328	ENSG00000169100	8.75419	4.62347	1.2703	-5.92543	-6.61815	0.0896991	8.97032	7.04077	4.78092
HMR_6328	ENSG00000005022	8.75419	4.62347	1.2703	-5.92543	-6.61815	0.0896991	8.97032	7.04077	4.78092
HMR_6328	ENSG00000151729	8.75419	4.62347	1.2703	-5.92543	-6.61815	0.0896991	8.97032	7.04077	4.78092
HMR_3989	ENSG00000089597	8.48699	8.48699	8.48699	8.48699	9.70079	8.48699	8.48699	8.48699	8.48699
HMR_3989	ENSG00000179087	8.48699	8.48699	8.48699	8.48699	9.70079	8.48699	8.48699	8.48699	8.48699
HMR_3989	ENSG00000243480	8.48699	8.48699	8.48699	8.48699	9.70079	8.48699	8.48699	8.48699	8.48699
HMR_3989	ENSG00000092529	8.48699	8.48699	8.48699	8.48699	9.70079	8.48699	8.48699	8.48699	8.48699
HMR_3989	ENSG00000171298	8.48699	8.48699	8.48699	8.48699	9.70079	8.48699	8.48699	8.48699	8.48699
HMR_3989	ENSG00000237763	8.48699	8.48699	8.48699	8.48699	9.70079	8.48699	8.48699	8.48699	8.48699
HMR_3989	ENSG00000214013	8.48699	8.48699	8.48699	8.48699	9.70079	8.48699	8.48699	8.48699	8.48699
HMR_3989	ENSG00000162688	8.48699	8.48699	8.48699	8.48699	9.70079	8.48699	8.48699	8.48699	8.48699
HMR_3989	ENSG00000257335	8.48699	8.48699	8.48699	8.48699	9.70079	8.48699	8.48699	8.48699	8.48699
HMR_8586	ENSG00000059804	8.48699	8.48699	8.48699	8.48699	9.70079	8.48699	8.48699	8.48699	8.48699
HMR_0766	ENSG00000170266	8.25	5.75	1.75	1.75	4.75	1.25	4.75	3.25	4.75
HMR_0766	ENSG00000115850	8.25	5.75	1.75	1.75	4.75	1.25	4.75	3.25	4.75
HMR_8204	ENSG00000170266	8.25	5.75	1.75	1.75	4.75	1.25	4.75	3.25	4.75
HMR_8204	ENSG00000227129	8.25	5.75	1.75	1.75	4.75	1.25	4.75	3.25	4.75
HMR_8204	ENSG00000141012	8.25	5.75	1.75	1.75	4.75	1.25	4.75	3.25	4.75
HMR_8204	ENSG00000064601	8.25	5.75	1.75	1.75	4.75	1.25	4.75	3.25	4.75
HMR_0770	ENSG00000139433	8.25	5.75	1.75	1.75	4.75	1.25	4.75	3.25	4.75
HMR_4596	ENSG00000100412	8.17595	-6.93555	-8.14573	-8.18037	-2.27081	8.35469	-9.39122	2.12701	-5.52348
HMR_4596	ENSG00000109576	8.17595	-6.93555	-8.14573	-8.18037	-2.27081	8.35469	-9.39122	2.12701	-5.52348
HMR_4596	ENSG00000122729	8.17595	-6.93555	-8.14573	-8.18037	-2.27081	8.35469	-9.39122	2.12701	-5.52348
HMR_4375	ENSG00000136872	8.17416	10.4965	10.5136	10.1863	9.22354	8.79306	10.3646	8.2117	9.98664
HMR_4375	ENSG00000149925	8.17416	10.4965	10.5136	10.1863	9.22354	8.79306	10.3646	8.2117	9.98664
HMR_4375	ENSG00000109107	8.17416	10.4965	10.5136	10.1863	9.22354	8.79306	10.3646	8.2117	9.98664
HMR_4964	ENSG00000100075	7.88953	33.4963	10.4963	33.4963	39.9733	5.88953	17.1727	5.88953	12.4963
HMR_4333	ENSG00000178700	7.74748	5.13593	5.20417	5.13593	0	7.74748	0	7.74748	5.13593
HMR_4333	ENSG00000228716	7.74748	5.13593	5.20417	5.13593	0	7.74748	0	7.74748	5.13593
HMR_4865	ENSG00000183048	7.51884	11.1726	9.1726	11.1726	7.26884	7.51884	9.11871	7.51884	11.1726
HMR_2593	ENSG00000157184	7.26802	6.31284	4.86461	7.29708	4.13609	10.2618	5.67719	9.54703	6.19354
HMR_2593	ENSG00000095321	7.26802	6.31284	4.86461	7.29708	4.13609	10.2618	5.67719	9.54703	6.19354
HMR_8925	ENSG00000066230	7.25	9.41254	7.74257	9.41254	4.85659	10.25	9.02151	10.25	11.4125
HMR_8925	ENSG00000115616	7.25	9.41254	7.74257	9.41254	4.85659	10.25	9.02151	10.25	11.4125
HMR_8925	ENSG00000090020	7.25	9.41254	7.74257	9.41254	4.85659	10.25	9.02151	10.25	11.4125
HMR_8097	ENSG00000159423	6.64309	-1.97675	6.02325	5.02325	5.45846	7.38037	8	5.64309	7.02325
HMR_2016	ENSG00000151632	6.25	6.25	6.25	6.25	6.25	6.25	6.25	6.25	6.25
HMR_2016	ENSG00000196139	6.25	6.25	6.25	6.25	6.25	6.25	6.25	6.25	6.25
HMR_2016	ENSG00000187134	6.25	6.25	6.25	6.25	6.25	6.25	6.25	6.25	6.25
HMR_2016	ENSG00000198610	6.25	6.25	6.25	6.25	6.25	6.25	6.25	6.25	6.25
HMR_3804	ENSG00000182890	6.09375	9.35949	-0.421594	9.35949	-2.37513	6.09375	9.96434	6.09375	9.35949
HMR_3804	ENSG00000148672	6.09375	9.35949	-0.421594	9.35949	-2.37513	6.09375	9.96434	6.09375	9.35949
HMR_7748	ENSG00000105220	5.81654	8.64641	8.64641	8.64641	6.7068	5.81654	8.94371	5.81654	8.64641
HMR_8076	ENSG00000080493	5.75	-0.5	1.5	1.5	0.75	4.75	3.25	4.75	0.5
HMR_8076	ENSG00000033867	5.75	-0.5	1.5	1.5	0.75	4.75	3.25	4.75	0.5
HMR_8076	ENSG00000113073	5.75	-0.5	1.5	1.5	0.75	4.75	3.25	4.75	0.5
HMR_8076	ENSG00000188687	5.75	-0.5	1.5	1.5	0.75	4.75	3.25	4.75	0.5
HMR_4281	ENSG00000111716	5.67067	3.22301	3.37126	3.48746	2.77887	5.94732	4.13111	5.74835	3.19095
HMR_4281	ENSG00000166800	5.67067	3.22301	3.37126	3.48746	2.77887	5.94732	4.13111	5.74835	3.19095
HMR_4281	ENSG00000171989	5.67067	3.22301	3.37126	3.48746	2.77887	5.94732	4.13111	5.74835	3.19095
HMR_4281	ENSG00000166796	5.67067	3.22301	3.37126	3.48746	2.77887	5.94732	4.13111	5.74835	3.19095
HMR_4281	ENSG00000151116	5.67067	3.22301	3.37126	3.48746	2.77887	5.94732	4.13111	5.74835	3.19095
HMR_5564	ENSG00000103257	5.5	5.5	5.5	5.5	5.5	5.5	5.5	5.5	5.5
HMR_3869	ENSG00000104687	5.25	5.25	5.25	5.25	-24.75	5.25	5.25	5.25	5.25
HMR_5914	ENSG00000021488	5	1	1	1	-1.5	1	0.5	1	1
HMR_5914	ENSG00000103064	5	1	1	1	-1.5	1	0.5	1	1
HMR_4930	ENSG00000155380	4.67067	3.22301	3.37126	3.48746	2.77887	4.94732	4.0371	5.24811	3.19095
HMR_4930	ENSG00000118596	4.67067	3.22301	3.37126	3.48746	2.77887	4.94732	4.0371	5.24811	3.19095
HMR_4930	ENSG00000100156	4.67067	3.22301	3.37126	3.48746	2.77887	4.94732	4.0371	5.24811	3.19095
HMR_4930	ENSG00000170190	4.67067	3.22301	3.37126	3.48746	2.77887	4.94732	4.0371	5.24811	3.19095
HMR_4930	ENSG00000168679	4.67067	3.22301	3.37126	3.48746	2.77887	4.94732	4.0371	5.24811	3.19095
HMR_4930	ENSG00000141526	4.67067	3.22301	3.37126	3.48746	2.77887	4.94732	4.0371	5.24811	3.19095
HMR_4930	ENSG00000108932	4.67067	3.22301	3.37126	3.48746	2.77887	4.94732	4.0371	5.24811	3.19095
HMR_4785	ENSG00000100121	4.11978	-3.76214	4.23786	3.23786	3.86978	5.11978	6.07936	3.11978	5.23786
HMR_4785	ENSG00000131067	4.11978	-3.76214	4.23786	3.23786	3.86978	5.11978	6.07936	3.11978	5.23786
HMR_4785	ENSG00000099998	4.11978	-3.76214	4.23786	3.23786	3.86978	5.11978	6.07936	3.11978	5.23786
HMR_4785	ENSG00000133475	4.11978	-3.76214	4.23786	3.23786	3.86978	5.11978	6.07936	3.11978	5.23786
HMR_4785	ENSG00000183038	4.11978	-3.76214	4.23786	3.23786	3.86978	5.11978	6.07936	3.11978	5.23786
HMR_4785	ENSG00000100031	4.11978	-3.76214	4.23786	3.23786	3.86978	5.11978	6.07936	3.11978	5.23786
HMR_4785	ENSG00000159423	4.11978	-3.76214	4.23786	3.23786	3.86978	5.11978	6.07936	3.11978	5.23786
HMR_5579	ENSG00000103257	4.03495	0.0349496	0.0349496	0.0349496	-1.96505	0.0349496	0.0349496	0.0349496	0.0349496
HMR_5579	ENSG00000103064	4.03495	0.0349496	0.0349496	0.0349496	-1.96505	0.0349496	0.0349496	0.0349496	0.0349496
HMR_4862	ENSG00000183048	3.75	1.90518	-9.09482	-11.0948	-9.29154	3.48728	1.91018	3.75	1.90518
HMR_4792	ENSG00000182199	3.68964	3.39906	3.44233	3.47625	3.39653	3.98955	2.66251	3.65022	3.3897
HMR_4373	ENSG00000105679	3.56627	6.5	6.5	6.5	3.13305	4.7175	6.25	3.61705	5.48767
HMR_4373	ENSG00000111640	3.56627	6.5	6.5	6.5	3.13305	4.7175	6.25	3.61705	5.48767
HMR_4373	ENSG00000178596	3.56627	6.5	6.5	6.5	3.13305	4.7175	6.25	3.61705	5.48767
HMR_4652	LOC642502	3.5392	-1.62698	-1.28932	1.73208	-8.20866	10.9437	1.8629	8.24057	-10.1526
HMR_4652	ENSG00000117118	3.5392	-1.62698	-1.28932	1.73208	-8.20866	10.9437	1.8629	8.24057	-10.1526
HMR_4652	ENSG00000073578	3.5392	-1.62698	-1.28932	1.73208	-8.20866	10.9437	1.8629	8.24057	-10.1526
HMR_4652	ENSG00000143252	3.5392	-1.62698	-1.28932	1.73208	-8.20866	10.9437	1.8629	8.24057	-10.1526
HMR_4652	ENSG00000204370	3.5392	-1.62698	-1.28932	1.73208	-8.20866	10.9437	1.8629	8.24057	-10.1526
HMR_4885	ENSG00000086159	3.5	-1	0	-1	2	0.5	-0.5	0.5	-1
HMR_4885	ENSG00000165269	3.5	-1	0	-1	2	0.5	-0.5	0.5	-1
HMR_4885	ENSG00000167580	3.5	-1	0	-1	2	0.5	-0.5	0.5	-1
HMR_4885	ENSG00000165272	3.5	-1	0	-1	2	0.5	-0.5	0.5	-1
HMR_4885	ENSG00000100170	3.5	-1	0	-1	2	0.5	-0.5	0.5	-1
HMR_4885	ENSG00000103375	3.5	-1	0	-1	2	0.5	-0.5	0.5	-1
HMR_4885	ENSG00000143595	3.5	-1	0	-1	2	0.5	-0.5	0.5	-1
HMR_4885	ENSG00000161798	3.5	-1	0	-1	2	0.5	-0.5	0.5	-1
HMR_4885	ENSG00000240583	3.5	-1	0	-1	2	0.5	-0.5	0.5	-1
HMR_4885	ENSG00000171885	3.5	-1	0	-1	2	0.5	-0.5	0.5	-1
HMR_9606	ENSG00000017483	3.29821	1.5	23.5	3.88306	-42.4016	0.386677	0.32116	4.32335	1.5
HMR_2088	ENSG00000121053	3.24733	2.00188	-0.000556991	-0.0024641	1.51021	-0.25707	1.50448	0.746092	1.5024
HMR_2088	ENSG00000115705	3.24733	2.00188	-0.000556991	-0.0024641	1.51021	-0.25707	1.50448	0.746092	1.5024
HMR_2088	ENSG00000005381	3.24733	2.00188	-0.000556991	-0.0024641	1.51021	-0.25707	1.50448	0.746092	1.5024
HMR_2088	ENSG00000117592	3.24733	2.00188	-0.000556991	-0.0024641	1.51021	-0.25707	1.50448	0.746092	1.5024
HMR_4087	ENSG00000151376	3.21397	-1.58244	-2.20138	-2.20138	0	5.18728	-2.49836	4.43817	-2.20138
HMR_4087	ENSG00000082212	3.21397	-1.58244	-2.20138	-2.20138	0	5.18728	-2.49836	4.43817	-2.20138
HMR_6923	ENSG00000060982	3.17689	3.17689	3.17689	3.17689	3.17689	3.17689	3.17689	3.17689	3.17689
HMR_5465	ENSG00000168003	3.03495	3.03495	3.03495	3.03495	3.03495	3.03495	3.03495	3.03495	3.03495
HMR_5465	ENSG00000092068	3.03495	3.03495	3.03495	3.03495	3.03495	3.03495	3.03495	3.03495	3.03495
HMR_5465	ENSG00000103257	3.03495	3.03495	3.03495	3.03495	3.03495	3.03495	3.03495	3.03495	3.03495
HMR_4940	ENSG00000183048	3.03001	-8.04668	-6.04668	-8.04668	-6.21507	4.72232	-11.2536	4.17531	-8.04668
HMR_6391	ENSG00000108528	3.03001	-8.04668	-6.04668	-8.04668	-6.21507	4.72232	-11.2536	4.17531	-8.04668
HMR_5310	ENSG00000188338	3	0	0	0	-1.75	3	4	3	0
HMR_5310	ENSG00000017483	3	0	0	0	-1.75	3	4	3	0
HMR_3984	ENSG00000166016	2.98116	1.96771	2.17035	2.22015	1.3043	3.02436	2.52048	3.02139	-2.11498
HMR_3984	ENSG00000121691	2.98116	1.96771	2.17035	2.22015	1.3043	3.02436	2.52048	3.02139	-2.11498
HMR_3822	ENSG00000159423	2.83538	2.11147	2.1247	2.13508	-2.40757	2.59658	2.10232	2.84209	2.10861
HMR_8741	ENSG00000183048	2.75	8	6	8	-0.25	2.75	10.5	2.75	8
HMR_6409	ENSG00000091140	2.66691	4.07465	4.07465	4.07465	-10.5779	4.07465	4.07465	4.07465	4.07465
HMR_6409	ENSG00000140905	2.66691	4.07465	4.07465	4.07465	-10.5779	4.07465	4.07465	4.07465	4.07465
HMR_6409	ENSG00000145020	2.66691	4.07465	4.07465	4.07465	-10.5779	4.07465	4.07465	4.07465	4.07465
HMR_6409	ENSG00000178445	2.66691	4.07465	4.07465	4.07465	-10.5779	4.07465	4.07465	4.07465	4.07465
HMR_4316	ENSG00000198074	2.45899	-0.62327	1	1	-4.75	2.5	1	2.5	1
HMR_4316	ENSG00000085662	2.45899	-0.62327	1	1	-4.75	2.5	1	2.5	1
HMR_4444	ENSG00000065911	2.39693	2.39693	2.39693	2.39693	-27.4413	2.39693	2.39693	2.39693	2.39693
HMR_5091	ENSG00000103257	2.31018	-1.31484	-1.31484	0.68516	4	-1	0	5	-1.31484
HMR_5091	ENSG00000123643	2.31018	-1.31484	-1.31484	0.68516	4	-1	0	5	-1.31484
HMR_5091	ENSG00000003989	2.31018	-1.31484	-1.31484	0.68516	4	-1	0	5	-1.31484
HMR_5091	ENSG00000155465	2.31018	-1.31484	-1.31484	0.68516	4	-1	0	5	-1.31484
HMR_5091	ENSG00000139514	2.31018	-1.31484	-1.31484	0.68516	4	-1	0	5	-1.31484
HMR_5091	ENSG00000130876	2.31018	-1.31484	-1.31484	0.68516	4	-1	0	5	-1.31484
HMR_5091	ENSG00000165349	2.31018	-1.31484	-1.31484	0.68516	4	-1	0	5	-1.31484
HMR_5091	ENSG00000167703	2.31018	-1.31484	-1.31484	0.68516	4	-1	0	5	-1.31484
HMR_5091	ENSG00000168003	2.31018	-1.31484	-1.31484	0.68516	4	-1	0	5	-1.31484
HMR_5091	ENSG00000092068	2.31018	-1.31484	-1.31484	0.68516	4	-1	0	5	-1.31484
HMR_5091	ENSG00000149150	2.31018	-1.31484	-1.31484	0.68516	4	-1	0	5	-1.31484
HMR_4358	ENSG00000143627	2.07905	-2.80396	-2.80396	-2.80396	0	-0.625263	-1.27097	-0.625263	-0.334839
HMR_4358	ENSG00000143630	2.07905	-2.80396	-2.80396	-2.80396	0	-0.625263	-1.27097	-0.625263	-0.334839
HMR_4358	ENSG00000121900	2.07905	-2.80396	-2.80396	-2.80396	0	-0.625263	-1.27097	-0.625263	-0.334839
HMR_4358	ENSG00000067225	2.07905	-2.80396	-2.80396	-2.80396	0	-0.625263	-1.27097	-0.625263	-0.334839
HMR_3892	ENSG00000084774	2.00785	0.722082	-12.0446	-12.0446	1.97665	-10.9773	-7.16695	-10.9773	0.691769
HMR_3892	ENSG00000070669	2.00785	0.722082	-12.0446	-12.0446	1.97665	-10.9773	-7.16695	-10.9773	0.691769
HMR_3892	ENSG00000115419	2.00785	0.722082	-12.0446	-12.0446	1.97665	-10.9773	-7.16695	-10.9773	0.691769
HMR_3892	ENSG00000135423	2.00785	0.722082	-12.0446	-12.0446	1.97665	-10.9773	-7.16695	-10.9773	0.691769
HMR_7683	ENSG00000173638	2	-0.05837	-0.336505	1.49032	-0.721192	-4.51e-17	-1.73e-18	-4.51e-17	-0.336505
HMR_5494	ENSG00000103257	2	2	134.33	0	0	2	1.0704	2	2
HMR_2017	ENSG00000151632	2	2	2	2	2	2	2	2	2
HMR_2017	ENSG00000196139	2	2	2	2	2	2	2	2	2
HMR_2017	ENSG00000187134	2	2	2	2	2	2	2	2	2
HMR_2017	ENSG00000198610	2	2	2	2	2	2	2	2	2
HMR_5472	ENSG00000103257	1.97867	0	0	2	1.91036	-0.0213261	0	-0.0213261	0
HMR_3899	ENSG00000167701	1.86989	1.5	-1.5	1.5	4.23013	0.940962	-2.25	-1.5	2.47397
HMR_3211	ENSG00000161533	1.83998	-1.24444	1.82917	-1.24444	-1.24444	-1.24444	-1.93814	-1.24444	-1.24444
HMR_3211	ENSG00000115361	1.83998	-1.24444	1.82917	-1.24444	-1.24444	-1.24444	-1.93814	-1.24444	-1.24444
HMR_3211	ENSG00000087008	1.83998	-1.24444	1.82917	-1.24444	-1.24444	-1.24444	-1.93814	-1.24444	-1.24444
HMR_3211	ENSG00000167315	1.83998	-1.24444	1.82917	-1.24444	-1.24444	-1.24444	-1.93814	-1.24444	-1.24444
HMR_3211	ENSG00000196177	1.83998	-1.24444	1.82917	-1.24444	-1.24444	-1.24444	-1.93814	-1.24444	-1.24444
HMR_3211	ENSG00000167306	1.83998	-1.24444	1.82917	-1.24444	-1.24444	-1.24444	-1.93814	-1.24444	-1.24444
HMR_3211	ENSG00000138029	1.83998	-1.24444	1.82917	-1.24444	-1.24444	-1.24444	-1.93814	-1.24444	-1.24444
HMR_3211	ENSG00000168306	1.83998	-1.24444	1.82917	-1.24444	-1.24444	-1.24444	-1.93814	-1.24444	-1.24444
HMR_3211	ENSG00000060971	1.83998	-1.24444	1.82917	-1.24444	-1.24444	-1.24444	-1.93814	-1.24444	-1.24444
HMR_3211	ENSG00000117054	1.83998	-1.24444	1.82917	-1.24444	-1.24444	-1.24444	-1.93814	-1.24444	-1.24444
HMR_7686	ENSG00000173638	1.69185	-0.05837	-0.102525	1.49032	-0.721192	0.140276	-0.0356961	-0.121222	-0.0488231
HMR_7706	ENSG00000116882	1.61978	1.61978	1.61978	1.61978	1.61978	1.61978	1.61978	1.61978	1.61978
HMR_7706	ENSG00000101323	1.61978	1.61978	1.61978	1.61978	1.61978	1.61978	1.61978	1.61978	1.61978
HMR_3885	ENSG00000075239	1.61449	0.70467	0.717029	0.726715	-2.17262	-1.36313	1.17193	1.24268	0.701998
HMR_3885	ENSG00000060971	1.61449	0.70467	0.717029	0.726715	-2.17262	-1.36313	1.17193	1.24268	0.701998
HMR_3885	ENSG00000084754	1.61449	0.70467	0.717029	0.726715	-2.17262	-1.36313	1.17193	1.24268	0.701998
HMR_3885	ENSG00000120437	1.61449	0.70467	0.717029	0.726715	-2.17262	-1.36313	1.17193	1.24268	0.701998
HMR_3885	ENSG00000167315	1.61449	0.70467	0.717029	0.726715	-2.17262	-1.36313	1.17193	1.24268	0.701998
HMR_3885	ENSG00000138029	1.61449	0.70467	0.717029	0.726715	-2.17262	-1.36313	1.17193	1.24268	0.701998
HMR_6918	ENSG00000010256	1.61172	0.948213	-1.68727	-3.75293	-6.72916	-3.58959	2.43546	1.14319	1.01805
HMR_6918	ENSG00000184076	1.61172	0.948213	-1.68727	-3.75293	-6.72916	-3.58959	2.43546	1.14319	1.01805
HMR_6918	ENSG00000137124	1.61172	0.948213	-1.68727	-3.75293	-6.72916	-3.58959	2.43546	1.14319	1.01805
HMR_6918	ENSG00000143149	1.61172	0.948213	-1.68727	-3.75293	-6.72916	-3.58959	2.43546	1.14319	1.01805
HMR_6918	ENSG00000173660	1.61172	0.948213	-1.68727	-3.75293	-6.72916	-3.58959	2.43546	1.14319	1.01805
HMR_6918	ENSG00000179091	1.61172	0.948213	-1.68727	-3.75293	-6.72916	-3.58959	2.43546	1.14319	1.01805
HMR_6918	ENSG00000164405	1.61172	0.948213	-1.68727	-3.75293	-6.72916	-3.58959	2.43546	1.14319	1.01805
HMR_6918	ENSG00000198727	1.61172	0.948213	-1.68727	-3.75293	-6.72916	-3.58959	2.43546	1.14319	1.01805
HMR_6918	ENSG00000156467	1.61172	0.948213	-1.68727	-3.75293	-6.72916	-3.58959	2.43546	1.14319	1.01805
HMR_6918	ENSG00000127540	1.61172	0.948213	-1.68727	-3.75293	-6.72916	-3.58959	2.43546	1.14319	1.01805
HMR_6918	ENSG00000164904	1.61172	0.948213	-1.68727	-3.75293	-6.72916	-3.58959	2.43546	1.14319	1.01805
HMR_6918	ENSG00000140740	1.61172	0.948213	-1.68727	-3.75293	-6.72916	-3.58959	2.43546	1.14319	1.01805
HMR_6918	ENSG00000111275	1.61172	0.948213	-1.68727	-3.75293	-6.72916	-3.58959	2.43546	1.14319	1.01805
HMR_6918	ENSG00000072210	1.61172	0.948213	-1.68727	-3.75293	-6.72916	-3.58959	2.43546	1.14319	1.01805
HMR_6918	ENSG00000169021	1.61172	0.948213	-1.68727	-3.75293	-6.72916	-3.58959	2.43546	1.14319	1.01805
HMR_3759	ENSG00000108602	1.57748	1.15265	1.16109	1.16771	-0.345448	1.59274	0.803597	1.58177	1.15082
HMR_3759	ENSG00000137124	1.57748	1.15265	1.16109	1.16771	-0.345448	1.59274	0.803597	1.58177	1.15082
HMR_3759	ENSG00000143149	1.57748	1.15265	1.16109	1.16771	-0.345448	1.59274	0.803597	1.58177	1.15082
HMR_3759	ENSG00000184254	1.57748	1.15265	1.16109	1.16771	-0.345448	1.59274	0.803597	1.58177	1.15082
HMR_3759	ENSG00000165092	1.57748	1.15265	1.16109	1.16771	-0.345448	1.59274	0.803597	1.58177	1.15082
HMR_3759	ENSG00000164904	1.57748	1.15265	1.16109	1.16771	-0.345448	1.59274	0.803597	1.58177	1.15082
HMR_3759	ENSG00000111275	1.57748	1.15265	1.16109	1.16771	-0.345448	1.59274	0.803597	1.58177	1.15082
HMR_3759	ENSG00000006534	1.57748	1.15265	1.16109	1.16771	-0.345448	1.59274	0.803597	1.58177	1.15082
HMR_3759	ENSG00000072210	1.57748	1.15265	1.16109	1.16771	-0.345448	1.59274	0.803597	1.58177	1.15082
HMR_3759	ENSG00000132746	1.57748	1.15265	1.16109	1.16771	-0.345448	1.59274	0.803597	1.58177	1.15082
HMR_3763	ENSG00000008311	1.57748	1.15265	1.16109	1.16771	-0.345448	1.59274	0.803597	1.58177	1.15082
HMR_3763	ENSG00000119711	1.57748	1.15265	1.16109	1.16771	-0.345448	1.59274	0.803597	1.58177	1.15082
HMR_5068	ENSG00000003989	1.5	1.5	1.5	-0.5	6	-0.5	0	-0.5	-0.5
HMR_5068	ENSG00000165349	1.5	1.5	1.5	-0.5	6	-0.5	0	-0.5	-0.5
HMR_5068	ENSG00000139514	1.5	1.5	1.5	-0.5	6	-0.5	0	-0.5	-0.5
HMR_5068	ENSG00000139209	1.5	1.5	1.5	-0.5	6	-0.5	0	-0.5	-0.5
HMR_5489	ENSG00000103257	1.5	0	0	2	2	-0.5	0	-0.5	0
HMR_8497	ENSG00000117448	1.5	0.890648	0.890648	0.890648	0.5	1.5	1.5	1.12191	0.890648
HMR_8497	ENSG00000053371	1.5	0.890648	0.890648	0.890648	0.5	1.5	1.5	1.12191	0.890648
HMR_8497	ENSG00000085662	1.5	0.890648	0.890648	0.890648	0.5	1.5	1.5	1.12191	0.890648
HMR_8365	ENSG00000155380	1.5	1.14065	1.14065	1.14065	-2.25	-1.5	1.75	1.12191	1.14065
HMR_7703	ENSG00000116882	1.5	1.5	1.5	1.5	1.5	1.5	1.5	1.5	1.5
HMR_7703	ENSG00000101323	1.5	1.5	1.5	1.5	1.5	1.5	1.5	1.5	1.5
HMR_0453	ENSG00000196616	1.5	2	2	2	1.74543	1.5	2	1.5	2
HMR_0453	ENSG00000197894	1.5	2	2	2	1.74543	1.5	2	1.5	2
HMR_0453	ENSG00000147576	1.5	2	2	2	1.74543	1.5	2	1.5	2
HMR_0453	ENSG00000228716	1.5	2	2	2	1.74543	1.5	2	1.5	2
HMR_0453	ENSG00000248144	1.5	2	2	2	1.74543	1.5	2	1.5	2
HMR_0453	ENSG00000172955	1.5	2	2	2	1.74543	1.5	2	1.5	2
HMR_0453	ENSG00000187758	1.5	2	2	2	1.74543	1.5	2	1.5	2
HMR_0453	ENSG00000196344	1.5	2	2	2	1.74543	1.5	2	1.5	2
HMR_0453	ENSG00000198099	1.5	2	2	2	1.74543	1.5	2	1.5	2
HMR_0453	ENSG00000117448	1.5	2	2	2	1.74543	1.5	2	1.5	2
HMR_0453	ENSG00000085662	1.5	2	2	2	1.74543	1.5	2	1.5	2
HMR_0444	ENSG00000165272	1.5	2	2	2	1.74543	1.5	2	1.5	2
HMR_0444	ENSG00000165269	1.5	2	2	2	1.74543	1.5	2	1.5	2
HMR_3845	ENSG00000176974	1.48186	1.07476	1.05492	1.03936	2.19117	2.3621	0.27568	1.46041	1.07905
HMR_5585	ENSG00000103257	1.46505	3.46505	3.46505	3.46505	3.46505	3.46505	5.46505	3.46505	3.46505
HMR_5585	ENSG00000103064	1.46505	3.46505	3.46505	3.46505	3.46505	3.46505	5.46505	3.46505	3.46505
HMR_4295	ENSG00000076555	1.42689	3.92689	1.92689	3.92689	3.42689	3.42689	3.92689	3.42689	3.92689
HMR_2599	ENSG00000169169	1.42689	3.92689	1.92689	3.92689	3.42689	3.42689	3.92689	3.42689	3.92689
HMR_2599	ENSG00000110090	1.42689	3.92689	1.92689	3.92689	3.42689	3.42689	3.92689	3.42689	3.92689
HMR_2599	ENSG00000205560	1.42689	3.92689	1.92689	3.92689	3.42689	3.42689	3.92689	3.42689	3.92689
HMR_2600	ENSG00000149742	1.42689	3.92689	1.92689	3.92689	3.42689	3.42689	3.92689	3.42689	3.92689
HMR_2600	ENSG00000178537	1.42689	3.92689	1.92689	3.92689	3.42689	3.42689	3.92689	3.42689	3.92689
HMR_2600	ENSG00000197208	1.42689	3.92689	1.92689	3.92689	3.42689	3.42689	3.92689	3.42689	3.92689
HMR_2600	ENSG00000197119	1.42689	3.92689	1.92689	3.92689	3.42689	3.42689	3.92689	3.42689	3.92689
HMR_2600	ENSG00000175003	1.42689	3.92689	1.92689	3.92689	3.42689	3.42689	3.92689	3.42689	3.92689
HMR_6410	ENSG00000168291	1.40774	0	0	0	14.6526	0	0	0	0
HMR_6410	ENSG00000131828	1.40774	0	0	0	14.6526	0	0	0	0
HMR_6410	ENSG00000163114	1.40774	0	0	0	14.6526	0	0	0	0
HMR_6412	ENSG00000091140	1.40774	0	0	0	14.6526	0	0	0	0
HMR_6412	ENSG00000131828	1.40774	0	0	0	14.6526	0	0	0	0
HMR_6412	ENSG00000163114	1.40774	0	0	0	14.6526	0	0	0	0
HMR_6412	ENSG00000168291	1.40774	0	0	0	14.6526	0	0	0	0
HMR_6412	ENSG00000110435	1.40774	0	0	0	14.6526	0	0	0	0
HMR_6412	ENSG00000100075	1.40774	0	0	0	14.6526	0	0	0	0
HMR_6412	ENSG00000150768	1.40774	0	0	0	14.6526	0	0	0	0
HMR_8758	ENSG00000144908	1.39732	-0.298024	-0.296506	-0.295315	0.582901	1.40006	0.712405	1.39809	-0.298352
HMR_8846	ENSG00000181856	1.25	1.75	0.75	1.75	1.5	1.25	0.75	1.25	1.75
HMR_8846	ENSG00000117394	1.25	1.75	0.75	1.75	1.5	1.25	0.75	1.25	1.75
HMR_8846	ENSG00000059804	1.25	1.75	0.75	1.75	1.5	1.25	0.75	1.25	1.75
HMR_4863	ENSG00000126088	1.10691	0	-11	0	-11	1.10691	0	1.10691	0
HMR_3787	ENSG00000198754	1.07311	0.713761	0.713761	0.713761	-2.18584	-1.92689	1.07311	0.695019	0.713761
HMR_3787	ENSG00000083720	1.07311	0.713761	0.713761	0.713761	-2.18584	-1.92689	1.07311	0.695019	0.713761
HMR_4568	ENSG00000152556	1.05049	0.94411	0.71065	-1.05998	1.7187	0.775928	1.02485	1.03416	0.979834
HMR_4568	ENSG00000090402	1.05049	0.94411	0.71065	-1.05998	1.7187	0.775928	1.02485	1.03416	0.979834
HMR_4568	ENSG00000067057	1.05049	0.94411	0.71065	-1.05998	1.7187	0.775928	1.02485	1.03416	0.979834
HMR_4568	ENSG00000130957	1.05049	0.94411	0.71065	-1.05998	1.7187	0.775928	1.02485	1.03416	0.979834
HMR_4568	ENSG00000141959	1.05049	0.94411	0.71065	-1.05998	1.7187	0.775928	1.02485	1.03416	0.979834
HMR_9727	ENSG00000111713	1.04214	0.87558	0.718089	0.59465	1.07719	0.757564	1.04389	0.962239	0.909633
HMR_9727	ENSG00000104812	1.04214	0.87558	0.718089	0.59465	1.07719	0.757564	1.04389	0.962239	0.909633
HMR_3944	ENSG00000169764	1.04214	0.87558	0.718089	0.59465	1.07719	0.757564	1.04389	0.962239	0.909633
HMR_3944	UGP1	1.04214	0.87558	0.718089	0.59465	1.07719	0.757564	1.04389	0.962239	0.909633
HMR_8427	ENSG00000237289	1	0	0	1	-0.5	0	0	0	0
HMR_8427	ENSG00000223572	1	0	0	1	-0.5	0	0	0	0
HMR_8427	ENSG00000131730	1	0	0	1	-0.5	0	0	0	0
HMR_4790	TP250	1	0	0	0	2.66e-15	1	0.09401	0.500234	0
HMR_5511	ENSG00000103257	1	1	1	1	0	1	0.5	1	1
HMR_4282	ENSG00000119711	0.969571	0.515917	0.534227	0.548578	0.479416	1.11107	0.6213	1.09022	0.511958
HMR_4497	ENSG00000116133	0.969571	0.515917	0.534227	0.548578	0.479416	1.11107	0.6213	1.09022	0.511958
HMR_4741	ENSG00000198130	0.969571	0.515917	0.534227	0.548578	0.479416	1.11107	0.6213	1.09022	0.511958
HMR_4741	ENSG00000100075	0.969571	0.515917	0.534227	0.548578	0.479416	1.11107	0.6213	1.09022	0.511958
HMR_4735	ENSG00000113790	0.969571	0.515917	0.534227	0.548578	0.479416	1.11107	0.6213	1.09022	0.511958
HMR_4735	ENSG00000084754	0.969571	0.515917	0.534227	0.548578	0.479416	1.11107	0.6213	1.09022	0.511958
HMR_4735	ENSG00000127884	0.969571	0.515917	0.534227	0.548578	0.479416	1.11107	0.6213	1.09022	0.511958
HMR_4735	ENSG00000148090	0.969571	0.515917	0.534227	0.548578	0.479416	1.11107	0.6213	1.09022	0.511958
HMR_4735	ENSG00000138029	0.969571	0.515917	0.534227	0.548578	0.479416	1.11107	0.6213	1.09022	0.511958
HMR_1131	ENSG00000187758	0.945387	1	1	0.93453	1.01523	1.01115	0.93151	1.01115	0.931901
HMR_1131	ENSG00000196616	0.945387	1	1	0.93453	1.01523	1.01115	0.93151	1.01115	0.931901
HMR_1131	ENSG00000196344	0.945387	1	1	0.93453	1.01523	1.01115	0.93151	1.01115	0.931901
HMR_1131	ENSG00000147576	0.945387	1	1	0.93453	1.01523	1.01115	0.93151	1.01115	0.931901
HMR_1131	ENSG00000198099	0.945387	1	1	0.93453	1.01523	1.01115	0.93151	1.01115	0.931901
HMR_1131	ENSG00000172955	0.945387	1	1	0.93453	1.01523	1.01115	0.93151	1.01115	0.931901
HMR_1131	ENSG00000197894	0.945387	1	1	0.93453	1.01523	1.01115	0.93151	1.01115	0.931901
HMR_4604	ENSG00000112972	0.928045	0.62879	1.1933	0.666569	0.58455	0.698283	1.22769	0.669858	0.62421
HMR_4604	ENSG00000134240	0.928045	0.62879	1.1933	0.666569	0.58455	0.698283	1.22769	0.669858	0.62421
HMR_4630	ENSG00000113161	0.928045	0.62879	1.1933	0.666569	0.58455	0.698283	1.22769	0.669858	0.62421
HMR_4446	ENSG00000177000	0.870886	-0.322503	1.71899	1.71899	-0.542913	1.78844	-0.308064	0.859912	-0.322677
HMR_3752	ENSG00000196177	0.868192	-0.712798	-0.721242	-0.727861	-0.361964	0.868192	-0.780115	0.868192	-0.710972
HMR_8486	ENSG00000198805	0.864201	0.885904	0.906427	0.922512	0.859633	0.901283	0.863973	0.874612	0.881467
HMR_4198	ENSG00000084774	0.85161	0.175066	0.274288	0.352056	3.11545	-0.248119	0.221279	2.03508	0.165942
HMR_4198	ENSG00000172482	0.85161	0.175066	0.274288	0.352056	3.11545	-0.248119	0.221279	2.03508	0.165942
HMR_4354	ENSG00000013375	0.839515	0.885904	0.906427	0.922512	0.859633	0.876597	0.863973	0.849927	0.881467
HMR_4354	ENSG00000165434	0.839515	0.885904	0.906427	0.922512	0.859633	0.876597	0.863973	0.849927	0.881467
HMR_4354	ENSG00000079739	0.839515	0.885904	0.906427	0.922512	0.859633	0.876597	0.863973	0.849927	0.881467
HMR_4354	ENSG00000169299	0.839515	0.885904	0.906427	0.922512	0.859633	0.876597	0.863973	0.849927	0.881467
HMR_3977	ENSG00000107902	0.825464	-0.276596	-0.5312	-0.665284	-0.595282	0.367232	0.379705	0.446927	-0.153447
HMR_3977	ENSG00000138777	0.825464	-0.276596	-0.5312	-0.665284	-0.595282	0.367232	0.379705	0.446927	-0.153447
HMR_3977	ENSG00000180817	0.825464	-0.276596	-0.5312	-0.665284	-0.595282	0.367232	0.379705	0.446927	-0.153447
HMR_3977	ENSG00000143363	0.825464	-0.276596	-0.5312	-0.665284	-0.595282	0.367232	0.379705	0.446927	-0.153447
HMR_3977	ENSG00000156976	0.825464	-0.276596	-0.5312	-0.665284	-0.595282	0.367232	0.379705	0.446927	-0.153447
HMR_3977	ENSG00000166833	0.825464	-0.276596	-0.5312	-0.665284	-0.595282	0.367232	0.379705	0.446927	-0.153447
HMR_4567	ENSG00000152556	0.821968	1.12943	0.895968	-1.21541	2.291	0.559767	0.78215	0.809105	1.16515
HMR_4567	ENSG00000108439	0.821968	1.12943	0.895968	-1.21541	2.291	0.559767	0.78215	0.809105	1.16515
HMR_4567	ENSG00000116141	0.821968	1.12943	0.895968	-1.21541	2.291	0.559767	0.78215	0.809105	1.16515
HMR_4567	ENSG00000067057	0.821968	1.12943	0.895968	-1.21541	2.291	0.559767	0.78215	0.809105	1.16515
HMR_4567	ENSG00000130957	0.821968	1.12943	0.895968	-1.21541	2.291	0.559767	0.78215	0.809105	1.16515
HMR_4567	ENSG00000160226	0.821968	1.12943	0.895968	-1.21541	2.291	0.559767	0.78215	0.809105	1.16515
HMR_4567	ENSG00000141959	0.821968	1.12943	0.895968	-1.21541	2.291	0.559767	0.78215	0.809105	1.16515
HMR_4239	ENSG00000091140	0.818205	0.385556	0.398155	0.40803	0.369427	0.840971	0.372091	0.824597	0.382831
HMR_4239	ENSG00000105953	0.818205	0.385556	0.398155	0.40803	0.369427	0.840971	0.372091	0.824597	0.382831
HMR_4239	ENSG00000119689	0.818205	0.385556	0.398155	0.40803	0.369427	0.840971	0.372091	0.824597	0.382831
HMR_4239	ENSG00000181192	0.818205	0.385556	0.398155	0.40803	0.369427	0.840971	0.372091	0.824597	0.382831
HMR_4239	ENSG00000110435	0.818205	0.385556	0.398155	0.40803	0.369427	0.840971	0.372091	0.824597	0.382831
HMR_4239	ENSG00000197444	0.818205	0.385556	0.398155	0.40803	0.369427	0.840971	0.372091	0.824597	0.382831
HMR_4239	DLSTP1	0.818205	0.385556	0.398155	0.40803	0.369427	0.840971	0.372091	0.824597	0.382831
HMR_3751	ENSG00000122971	0.812316	-0.759744	-0.759744	-0.759744	-0.419719	0.827574	-0.836085	0.8166	-0.759744
HMR_3091	ENSG00000113790	0.810096	0.497843	0.519022	0.535622	0.397526	0.849617	0.590159	0.821192	0.493264
HMR_3092	ENSG00000133835	0.810096	0.497843	0.519022	0.535622	0.397526	0.849617	0.590159	0.821192	0.493264
HMR_3092	ENSG00000113790	0.810096	0.497843	0.519022	0.535622	0.397526	0.849617	0.590159	0.821192	0.493264
HMR_3093	ENSG00000060971	0.810096	0.497843	0.519022	0.535622	0.397526	0.849617	0.590159	0.821192	0.493264
HMR_3093	ENSG00000167306	0.810096	0.497843	0.519022	0.535622	0.397526	0.849617	0.590159	0.821192	0.493264
HMR_3094	ENSG00000161533	0.810096	0.497843	0.519022	0.535622	0.397526	0.849617	0.590159	0.821192	0.493264
HMR_3095	ENSG00000113790	0.810096	0.497843	0.519022	0.535622	0.397526	0.849617	0.590159	0.821192	0.493264
HMR_3096	ENSG00000133835	0.810096	0.497843	0.519022	0.535622	0.397526	0.849617	0.590159	0.821192	0.493264
HMR_3096	ENSG00000113790	0.810096	0.497843	0.519022	0.535622	0.397526	0.849617	0.590159	0.821192	0.493264
HMR_3097	ENSG00000060971	0.810096	0.497843	0.519022	0.535622	0.397526	0.849617	0.590159	0.821192	0.493264
HMR_3097	ENSG00000167306	0.810096	0.497843	0.519022	0.535622	0.397526	0.849617	0.590159	0.821192	0.493264
HMR_3098	ENSG00000161533	0.810096	0.497843	0.519022	0.535622	0.397526	0.849617	0.590159	0.821192	0.493264
HMR_3099	ENSG00000113790	0.810096	0.497843	0.519022	0.535622	0.397526	0.849617	0.590159	0.821192	0.493264
HMR_3100	ENSG00000133835	0.810096	0.497843	0.519022	0.535622	0.397526	0.849617	0.590159	0.821192	0.493264
HMR_3100	ENSG00000113790	0.810096	0.497843	0.519022	0.535622	0.397526	0.849617	0.590159	0.821192	0.493264
HMR_3101	ENSG00000060971	0.810096	0.497843	0.519022	0.535622	0.397526	0.849617	0.590159	0.821192	0.493264
HMR_3101	ENSG00000167306	0.810096	0.497843	0.519022	0.535622	0.397526	0.849617	0.590159	0.821192	0.493264
HMR_3102	ENSG00000161533	0.810096	0.497843	0.519022	0.535622	0.397526	0.849617	0.590159	0.821192	0.493264
HMR_3103	ENSG00000113790	0.810096	0.497843	0.519022	0.535622	0.397526	0.849617	0.590159	0.821192	0.493264
HMR_3104	ENSG00000133835	0.810096	0.497843	0.519022	0.535622	0.397526	0.849617	0.590159	0.821192	0.493264
HMR_3104	ENSG00000113790	0.810096	0.497843	0.519022	0.535622	0.397526	0.849617	0.590159	0.821192	0.493264
HMR_3301	ENSG00000161533	0.810096	0.497843	0.519022	0.535622	0.397526	0.849617	0.590159	0.821192	0.493264
HMR_3302	ENSG00000113790	0.810096	0.497843	0.519022	0.535622	0.397526	0.849617	0.590159	0.821192	0.493264
HMR_3304	ENSG00000133835	0.810096	0.497843	0.519022	0.535622	0.397526	0.849617	0.590159	0.821192	0.493264
HMR_3304	ENSG00000113790	0.810096	0.497843	0.519022	0.535622	0.397526	0.849617	0.590159	0.821192	0.493264
HMR_3305	ENSG00000060971	0.810096	0.497843	0.519022	0.535622	0.397526	0.849617	0.590159	0.821192	0.493264
HMR_3305	ENSG00000167306	0.810096	0.497843	0.519022	0.535622	0.397526	0.849617	0.590159	0.821192	0.493264
HMR_3306	ENSG00000161533	0.810096	0.497843	0.519022	0.535622	0.397526	0.849617	0.590159	0.821192	0.493264
HMR_3307	ENSG00000113790	0.810096	0.497843	0.519022	0.535622	0.397526	0.849617	0.590159	0.821192	0.493264
HMR_3309	ENSG00000133835	0.810096	0.497843	0.519022	0.535622	0.397526	0.849617	0.590159	0.821192	0.493264
HMR_3309	ENSG00000113790	0.810096	0.497843	0.519022	0.535622	0.397526	0.849617	0.590159	0.821192	0.493264
HMR_3310	ENSG00000060971	0.810096	0.497843	0.519022	0.535622	0.397526	0.849617	0.590159	0.821192	0.493264
HMR_3310	ENSG00000167306	0.810096	0.497843	0.519022	0.535622	0.397526	0.849617	0.590159	0.821192	0.493264
HMR_3311	ENSG00000161533	0.810096	0.497843	0.519022	0.535622	0.397526	0.849617	0.590159	0.821192	0.493264
HMR_3312	ENSG00000113790	0.810096	0.497843	0.519022	0.535622	0.397526	0.849617	0.590159	0.821192	0.493264
HMR_3314	ENSG00000133835	0.810096	0.497843	0.519022	0.535622	0.397526	0.849617	0.590159	0.821192	0.493264
HMR_3314	ENSG00000113790	0.810096	0.497843	0.519022	0.535622	0.397526	0.849617	0.590159	0.821192	0.493264
HMR_3315	ENSG00000060971	0.810096	0.497843	0.519022	0.535622	0.397526	0.849617	0.590159	0.821192	0.493264
HMR_3315	ENSG00000167306	0.810096	0.497843	0.519022	0.535622	0.397526	0.849617	0.590159	0.821192	0.493264
HMR_3316	ENSG00000113790	0.810096	0.497843	0.519022	0.535622	0.397526	0.849617	0.590159	0.821192	0.493264
HMR_3317	ENSG00000113790	0.810096	0.497843	0.519022	0.535622	0.397526	0.849617	0.590159	0.821192	0.493264
HMR_3319	ENSG00000133835	0.810096	0.497843	0.519022	0.535622	0.397526	0.849617	0.590159	0.821192	0.493264
HMR_3319	ENSG00000113790	0.810096	0.497843	0.519022	0.535622	0.397526	0.849617	0.590159	0.821192	0.493264
HMR_3320	ENSG00000060971	0.810096	0.497843	0.519022	0.535622	0.397526	0.849617	0.590159	0.821192	0.493264
HMR_3320	ENSG00000167306	0.810096	0.497843	0.519022	0.535622	0.397526	0.849617	0.590159	0.821192	0.493264
HMR_3321	ENSG00000161533	0.810096	0.497843	0.519022	0.535622	0.397526	0.849617	0.590159	0.821192	0.493264
HMR_3322	ENSG00000242612	0.810096	0.497843	0.519022	0.535622	0.397526	0.849617	0.590159	0.821192	0.493264
HMR_3013	ENSG00000101986	0.810096	0.497843	0.519022	0.535622	0.397526	0.849617	0.590159	0.821192	0.493264
HMR_3013	ENSG00000185825	0.810096	0.497843	0.519022	0.535622	0.397526	0.849617	0.590159	0.821192	0.493264
HMR_3013	ENSG00000198753	0.810096	0.497843	0.519022	0.535622	0.397526	0.849617	0.590159	0.821192	0.493264
HMR_3013	ENSG00000067829	0.810096	0.497843	0.519022	0.535622	0.397526	0.849617	0.590159	0.821192	0.493264
HMR_3013	ENSG00000130821	0.810096	0.497843	0.519022	0.535622	0.397526	0.849617	0.590159	0.821192	0.493264
HMR_3013	ENSG00000215151	0.810096	0.497843	0.519022	0.535622	0.397526	0.849617	0.590159	0.821192	0.493264
HMR_3013	ENSG00000184343	0.810096	0.497843	0.519022	0.535622	0.397526	0.849617	0.590159	0.821192	0.493264
HMR_3013	ENSG00000130822	0.810096	0.497843	0.519022	0.535622	0.397526	0.849617	0.590159	0.821192	0.493264
HMR_3013	ENSG00000130829	0.810096	0.497843	0.519022	0.535622	0.397526	0.849617	0.590159	0.821192	0.493264
HMR_3013	ENSG00000180879	0.810096	0.497843	0.519022	0.535622	0.397526	0.849617	0.590159	0.821192	0.493264
HMR_3013	ENSG00000067840	0.810096	0.497843	0.519022	0.535622	0.397526	0.849617	0.590159	0.821192	0.493264
HMR_3013	ENSG00000198910	0.810096	0.497843	0.519022	0.535622	0.397526	0.849617	0.590159	0.821192	0.493264
HMR_6914	ENSG00000006695	0.805862	0.474107	-0.843637	-1.87646	-3.36458	-1.79479	1.21773	0.571593	0.509024
HMR_6914	ENSG00000156885	0.805862	0.474107	-0.843637	-1.87646	-3.36458	-1.79479	1.21773	0.571593	0.509024
HMR_6914	ENSG00000131174	0.805862	0.474107	-0.843637	-1.87646	-3.36458	-1.79479	1.21773	0.571593	0.509024
HMR_6914	ENSG00000187581	0.805862	0.474107	-0.843637	-1.87646	-3.36458	-1.79479	1.21773	0.571593	0.509024
HMR_6914	ENSG00000112695	0.805862	0.474107	-0.843637	-1.87646	-3.36458	-1.79479	1.21773	0.571593	0.509024
HMR_6914	ENSG00000198712	0.805862	0.474107	-0.843637	-1.87646	-3.36458	-1.79479	1.21773	0.571593	0.509024
HMR_6914	ENSG00000014919	0.805862	0.474107	-0.843637	-1.87646	-3.36458	-1.79479	1.21773	0.571593	0.509024
HMR_6914	ENSG00000138495	0.805862	0.474107	-0.843637	-1.87646	-3.36458	-1.79479	1.21773	0.571593	0.509024
HMR_6914	ENSG00000115944	0.805862	0.474107	-0.843637	-1.87646	-3.36458	-1.79479	1.21773	0.571593	0.509024
HMR_6914	ENSG00000235957	0.805862	0.474107	-0.843637	-1.87646	-3.36458	-1.79479	1.21773	0.571593	0.509024
HMR_6914	ENSG00000176340	0.805862	0.474107	-0.843637	-1.87646	-3.36458	-1.79479	1.21773	0.571593	0.509024
HMR_6914	ENSG00000160471	0.805862	0.474107	-0.843637	-1.87646	-3.36458	-1.79479	1.21773	0.571593	0.509024
HMR_6914	ENSG00000170516	0.805862	0.474107	-0.843637	-1.87646	-3.36458	-1.79479	1.21773	0.571593	0.509024
HMR_6914	ENSG00000131143	0.805862	0.474107	-0.843637	-1.87646	-3.36458	-1.79479	1.21773	0.571593	0.509024
HMR_6914	ENSG00000111775	0.805862	0.474107	-0.843637	-1.87646	-3.36458	-1.79479	1.21773	0.571593	0.509024
HMR_6914	ENSG00000135940	0.805862	0.474107	-0.843637	-1.87646	-3.36458	-1.79479	1.21773	0.571593	0.509024
HMR_6914	ENSG00000127184	0.805862	0.474107	-0.843637	-1.87646	-3.36458	-1.79479	1.21773	0.571593	0.509024
HMR_6914	ENSG00000242836	0.805862	0.474107	-0.843637	-1.87646	-3.36458	-1.79479	1.21773	0.571593	0.509024
HMR_6914	ENSG00000126267	0.805862	0.474107	-0.843637	-1.87646	-3.36458	-1.79479	1.21773	0.571593	0.509024
HMR_6914	ENSG00000164919	0.805862	0.474107	-0.843637	-1.87646	-3.36458	-1.79479	1.21773	0.571593	0.509024
HMR_6914	ENSG00000198938	0.805862	0.474107	-0.843637	-1.87646	-3.36458	-1.79479	1.21773	0.571593	0.509024
HMR_6914	ENSG00000250630	0.805862	0.474107	-0.843637	-1.87646	-3.36458	-1.79479	1.21773	0.571593	0.509024
HMR_6914	ENSG00000178741	0.805862	0.474107	-0.843637	-1.87646	-3.36458	-1.79479	1.21773	0.571593	0.509024
HMR_6914	ENSG00000161281	0.805862	0.474107	-0.843637	-1.87646	-3.36458	-1.79479	1.21773	0.571593	0.509024
HMR_6914	ENSG00000131055	0.805862	0.474107	-0.843637	-1.87646	-3.36458	-1.79479	1.21773	0.571593	0.509024
HMR_6914	ENSG00000198804	0.805862	0.474107	-0.843637	-1.87646	-3.36458	-1.79479	1.21773	0.571593	0.509024
HMR_8448	ENSG00000162368	0.779634	0.663627	0.734114	0.779634	0.779634	0.779634	0.779634	0.779634	0.779634
HMR_4667	ENSG00000008311	0.773782	-0.920951	-0.927184	0.757478	-0.912973	-0.925622	-1.35256	0.773782	-0.919604
HMR_4667	ENSG00000143653	0.773782	-0.920951	-0.927184	0.757478	-0.912973	-0.925622	-1.35256	0.773782	-0.919604
HMR_4448	ENSG00000133835	0.763375	0.763375	-0.0899765	-0.0922483	0.763375	0.763375	0.763375	0.763375	0.763375
HMR_4448	ENSG00000177000	0.763375	0.763375	-0.0899765	-0.0922483	0.763375	0.763375	0.763375	0.763375	0.763375
HMR_4344	ENSG00000100024	0.75	-3.25	0.75	0.75	0	-3.25	0.75	0.75	-3.25
HMR_6768	ENSG00000125166	0.75	0	0	0	0.491044	0.75	0	0.75	0
HMR_6768	ENSG00000120053	0.75	0	0	0	0.491044	0.75	0	0.75	0
HMR_6768	ENSG00000198650	0.75	0	0	0	0.491044	0.75	0	0.75	0
HMR_7701	ENSG00000140279	0.75	0.5	0.5	0.5	-2.25	0.75	0.5	0.75	0.5
HMR_7701	ENSG00000137857	0.75	0.5	0.5	0.5	-2.25	0.75	0.5	0.75	0.5
HMR_8499	ENSG00000130649	0.75	0.5	0.5	0.5	0.5	0.75	0.5	0.75	0.5
HMR_6134	ENSG00000134538	0.75	0.75	0.75	0.75	-2.25	0.75	0.75	0.75	0.75
HMR_6603	ENSG00000121053	0.75	0.75	0.75	0.75	0.75	0.75	0.75	0.75	0.75
HMR_6603	ENSG00000115705	0.75	0.75	0.75	0.75	0.75	0.75	0.75	0.75	0.75
HMR_6603	ENSG00000130508	0.75	0.75	0.75	0.75	0.75	0.75	0.75	0.75	0.75
HMR_6603	ENSG00000147485	0.75	0.75	0.75	0.75	0.75	0.75	0.75	0.75	0.75
HMR_6603	ENSG00000167419	0.75	0.75	0.75	0.75	0.75	0.75	0.75	0.75	0.75
HMR_6603	ENSG00000005381	0.75	0.75	0.75	0.75	0.75	0.75	0.75	0.75	0.75
HMR_6603	ENSG00000117592	0.75	0.75	0.75	0.75	0.75	0.75	0.75	0.75	0.75
HMR_7943	ENSG00000176387	0.75	0.75	0.75	0.75	0.75	0.75	0.75	0.75	0.75
HMR_8752	ENSG00000005381	0.75	0.75	0.75	0.75	0.75	0.75	0.75	0.75	0.75
HMR_6236	ENSG00000174640	0.75	0.75	0.75	0.75	0.75	0.75	0.75	0.75	0.75
HMR_6027	ENSG00000155380	0.75	0.75	0.75	0.75	0.75	0.75	1.25	0.75	0.75
HMR_6027	ENSG00000118596	0.75	0.75	0.75	0.75	0.75	0.75	1.25	0.75	0.75
HMR_6027	ENSG00000100156	0.75	0.75	0.75	0.75	0.75	0.75	1.25	0.75	0.75
HMR_6027	ENSG00000170190	0.75	0.75	0.75	0.75	0.75	0.75	1.25	0.75	0.75
HMR_6027	ENSG00000168679	0.75	0.75	0.75	0.75	0.75	0.75	1.25	0.75	0.75
HMR_6027	ENSG00000141526	0.75	0.75	0.75	0.75	0.75	0.75	1.25	0.75	0.75
HMR_6027	ENSG00000108932	0.75	0.75	0.75	0.75	0.75	0.75	1.25	0.75	0.75
HMR_4202	ENSG00000196616	0.75	0.75	0.75	0.75	0.75	0.75	0.75	0.75	12.5347
HMR_4202	ENSG00000147576	0.75	0.75	0.75	0.75	0.75	0.75	0.75	0.75	12.5347
HMR_4202	ENSG00000248144	0.75	0.75	0.75	0.75	0.75	0.75	0.75	0.75	12.5347
HMR_4202	ENSG00000172955	0.75	0.75	0.75	0.75	0.75	0.75	0.75	0.75	12.5347
HMR_4202	ENSG00000187758	0.75	0.75	0.75	0.75	0.75	0.75	0.75	0.75	12.5347
HMR_4202	ENSG00000196344	0.75	0.75	0.75	0.75	0.75	0.75	0.75	0.75	12.5347
HMR_4202	ENSG00000198099	0.75	0.75	0.75	0.75	0.75	0.75	0.75	0.75	12.5347
HMR_4202	ENSG00000180011	0.75	0.75	0.75	0.75	0.75	0.75	0.75	0.75	12.5347
HMR_4202	ENSG00000197894	0.75	0.75	0.75	0.75	0.75	0.75	0.75	0.75	12.5347
HMR_0590	ENSG00000178537	0.748961	0.30807	0.300581	0.294711	0.324778	0.721915	0.316073	0.741368	0.309689
HMR_0590	ENSG00000169692	0.748961	0.30807	0.300581	0.294711	0.324778	0.721915	0.316073	0.741368	0.309689
HMR_0590	ENSG00000160216	0.748961	0.30807	0.300581	0.294711	0.324778	0.721915	0.316073	0.741368	0.309689
HMR_0590	ENSG00000143797	0.748961	0.30807	0.300581	0.294711	0.324778	0.721915	0.316073	0.741368	0.309689
HMR_0590	ENSG00000158669	0.748961	0.30807	0.300581	0.294711	0.324778	0.721915	0.316073	0.741368	0.309689
HMR_0590	ENSG00000204310	0.748961	0.30807	0.300581	0.294711	0.324778	0.721915	0.316073	0.741368	0.309689
HMR_0590	ENSG00000206324	0.748961	0.30807	0.300581	0.294711	0.324778	0.721915	0.316073	0.741368	0.309689
HMR_0590	ENSG00000236873	0.748961	0.30807	0.300581	0.294711	0.324778	0.721915	0.316073	0.741368	0.309689
HMR_0590	ENSG00000176454	0.748961	0.30807	0.300581	0.294711	0.324778	0.721915	0.316073	0.741368	0.309689
HMR_0590	ENSG00000172954	0.748961	0.30807	0.300581	0.294711	0.324778	0.721915	0.316073	0.741368	0.309689
HMR_0590	ENSG00000228892	0.748961	0.30807	0.300581	0.294711	0.324778	0.721915	0.316073	0.741368	0.309689
HMR_0590	ENSG00000227642	0.748961	0.30807	0.300581	0.294711	0.324778	0.721915	0.316073	0.741368	0.309689
HMR_0590	ENSG00000226467	0.748961	0.30807	0.300581	0.294711	0.324778	0.721915	0.316073	0.741368	0.309689
HMR_0590	ENSG00000026652	0.748961	0.30807	0.300581	0.294711	0.324778	0.721915	0.316073	0.741368	0.309689
HMR_0590	ENSG00000235758	0.748961	0.30807	0.300581	0.294711	0.324778	0.721915	0.316073	0.741368	0.309689
HMR_0590	ENSG00000011198	0.748961	0.30807	0.300581	0.294711	0.324778	0.721915	0.316073	0.741368	0.309689
HMR_0590	ENSG00000172197	0.748961	0.30807	0.300581	0.294711	0.324778	0.721915	0.316073	0.741368	0.309689
HMR_0590	ENSG00000155189	0.748961	0.30807	0.300581	0.294711	0.324778	0.721915	0.316073	0.741368	0.309689
HMR_0598	ENSG00000143179	0.748961	0.30807	0.300581	0.294711	0.324778	0.721915	0.316073	0.741368	0.309689
HMR_0598	ENSG00000198276	0.748961	0.30807	0.300581	0.294711	0.324778	0.721915	0.316073	0.741368	0.309689
HMR_0598	ENSG00000067113	0.748961	0.30807	0.300581	0.294711	0.324778	0.721915	0.316073	0.741368	0.309689
HMR_0598	ENSG00000117600	0.748961	0.30807	0.300581	0.294711	0.324778	0.721915	0.316073	0.741368	0.309689
HMR_0598	ENSG00000129951	0.748961	0.30807	0.300581	0.294711	0.324778	0.721915	0.316073	0.741368	0.309689
HMR_0598	ENSG00000162407	0.748961	0.30807	0.300581	0.294711	0.324778	0.721915	0.316073	0.741368	0.309689
HMR_0598	ENSG00000132793	0.748961	0.30807	0.300581	0.294711	0.324778	0.721915	0.316073	0.741368	0.309689
HMR_0598	ENSG00000101577	0.748961	0.30807	0.300581	0.294711	0.324778	0.721915	0.316073	0.741368	0.309689
HMR_0598	ENSG00000105520	0.748961	0.30807	0.300581	0.294711	0.324778	0.721915	0.316073	0.741368	0.309689
HMR_0598	ENSG00000134324	0.748961	0.30807	0.300581	0.294711	0.324778	0.721915	0.316073	0.741368	0.309689
HMR_0598	ENSG00000147535	0.748961	0.30807	0.300581	0.294711	0.324778	0.721915	0.316073	0.741368	0.309689
HMR_0598	ENSG00000203805	0.748961	0.30807	0.300581	0.294711	0.324778	0.721915	0.316073	0.741368	0.309689
HMR_0598	ENSG00000130717	0.748961	0.30807	0.300581	0.294711	0.324778	0.721915	0.316073	0.741368	0.309689
HMR_0598	ENSG00000141934	0.748961	0.30807	0.300581	0.294711	0.324778	0.721915	0.316073	0.741368	0.309689
HMR_0614	ENSG00000138018	0.748961	0.30807	0.300581	0.294711	0.324778	0.721915	0.316073	0.741368	0.309689
HMR_0614	ENSG00000134255	0.748961	0.30807	0.300581	0.294711	0.324778	0.721915	0.316073	0.741368	0.309689
HMR_0648	ENSG00000139163	0.748961	0.30807	0.300581	0.294711	0.324778	0.721915	0.316073	0.741368	0.309689
HMR_0648	ENSG00000143845	0.748961	0.30807	0.300581	0.294711	0.324778	0.721915	0.316073	0.741368	0.309689
HMR_0648	ENSG00000100288	0.748961	0.30807	0.300581	0.294711	0.324778	0.721915	0.316073	0.741368	0.309689
HMR_0648	ENSG00000110721	0.748961	0.30807	0.300581	0.294711	0.324778	0.721915	0.316073	0.741368	0.309689
HMR_0651	ENSG00000161217	0.748961	0.30807	0.300581	0.294711	0.324778	0.721915	0.316073	0.741368	0.309689
HMR_0651	ENSG00000185813	0.748961	0.30807	0.300581	0.294711	0.324778	0.721915	0.316073	0.741368	0.309689
HMR_4352	ENSG00000142657	0.730897	0.590603	0.604285	0.615008	0.573089	0.755618	0.575982	0.737838	0.587645
HMR_4352	ENSG00000153574	0.730897	0.590603	0.604285	0.615008	0.573089	0.755618	0.575982	0.737838	0.587645
HMR_0622	ENSG00000174915	0.729882	0.30807	0.300581	0.294711	-0.339906	0.811276	0.293804	0.833651	0.309689
HMR_1445	ENSG00000110921	0.724909	0.712826	0.683737	0.660937	0.731383	0.672347	0.743913	0.710151	0.719116
HMR_1451	ENSG00000167508	0.724909	0.712826	0.683737	0.660937	0.731383	0.672347	0.743913	0.710151	0.719116
HMR_7806	ENSG00000125454	0.720366	0.720366	0.720366	0.720366	0.720366	0.720366	0.720366	0.720366	0.720366
HMR_8539	ENSG00000171759	0.703053	-0.482217	-0.482217	-0.482217	-0.482217	-0.482217	-0.482217	-0.482217	-0.482217
HMR_8538	ENSG00000166228	0.703053	-0.482217	-0.482217	-0.482217	-0.482217	-0.482217	-0.482217	-0.482217	-0.482217
HMR_2766	ENSG00000095321	0.68375	0.333857	0.333857	0.333857	0.333857	0.68375	0.333857	0.68375	0.333857
HMR_2766	ENSG00000157184	0.68375	0.333857	0.333857	0.333857	0.333857	0.68375	0.333857	0.68375	0.333857
HMR_2594	ENSG00000169169	0.67628	-0.493544	-0.509341	-0.521722	0.576517	0.539317	-0.455049	0.556909	-0.490128
HMR_2594	ENSG00000110090	0.67628	-0.493544	-0.509341	-0.521722	0.576517	0.539317	-0.455049	0.556909	-0.490128
HMR_2594	ENSG00000205560	0.67628	-0.493544	-0.509341	-0.521722	0.576517	0.539317	-0.455049	0.556909	-0.490128
HMR_2596	ENSG00000197119	0.67628	-0.493544	-0.509341	-0.521722	0.753096	0.539317	-0.455049	0.556909	-0.490128
HMR_2596	ENSG00000178537	0.67628	-0.493544	-0.509341	-0.521722	0.753096	0.539317	-0.455049	0.556909	-0.490128
HMR_3925	ENSG00000151552	0.61194	0.738335	-0.452706	-0.452706	1.07795	1.30627	0.586121	1.30303	1.41795
HMR_4306	ENSG00000160211	0.51366	0	0	0	0	0.51366	0	0.51366	0
HMR_5085	ENSG00000103257	0.5	0.5	36.0303	0.5	0.5	0.5	0.5	0.119109	0.5
HMR_5085	ENSG00000123643	0.5	0.5	36.0303	0.5	0.5	0.5	0.5	0.119109	0.5
HMR_5085	ENSG00000003989	0.5	0.5	36.0303	0.5	0.5	0.5	0.5	0.119109	0.5
HMR_5085	ENSG00000155465	0.5	0.5	36.0303	0.5	0.5	0.5	0.5	0.119109	0.5
HMR_5085	ENSG00000139514	0.5	0.5	36.0303	0.5	0.5	0.5	0.5	0.119109	0.5
HMR_5085	ENSG00000165349	0.5	0.5	36.0303	0.5	0.5	0.5	0.5	0.119109	0.5
HMR_5085	ENSG00000167703	0.5	0.5	36.0303	0.5	0.5	0.5	0.5	0.119109	0.5
HMR_5085	ENSG00000168003	0.5	0.5	36.0303	0.5	0.5	0.5	0.5	0.119109	0.5
HMR_5085	ENSG00000092068	0.5	0.5	36.0303	0.5	0.5	0.5	0.5	0.119109	0.5
HMR_5085	ENSG00000149150	0.5	0.5	36.0303	0.5	0.5	0.5	0.5	0.119109	0.5
HMR_5563	ENSG00000103257	0.5	0.5	0.5	0.5	0.5	0.5	0.5	0.5	0.5
HMR_6106	ENSG00000134538	0.5	0.5	0.5	0.5	0.5	0.5	0.5	0.5	0.5
HMR_6133	ENSG00000134538	0.5	0.5	0.5	0.5	0.5	0.5	0.5	0.5	0.5
HMR_6164	ENSG00000134538	0.5	0.5	0.5	0.5	0.5	0.5	0.5	0.5	0.5
HMR_6192	ENSG00000134538	0.5	0.5	0.5	0.5	0.5	0.5	0.5	0.5	0.5
HMR_3770	ENSG00000196177	0.5	1.5	0.5	1.5	0.75	-3.5	1.66132	1.5	0.5
HMR_3778	ENSG00000105552	0.482098	0.482098	0.482098	0.482098	0.952976	0.482098	0.482098	-1.39343	0.482098
HMR_3783	ENSG00000117054	0.462044	-0.958205	-0.958205	-0.958205	-0.958205	-1.41221	-2.28675	-1.41221	-0.958205
HMR_3783	ENSG00000196177	0.462044	-0.958205	-0.958205	-0.958205	-0.958205	-1.41221	-2.28675	-1.41221	-0.958205
HMR_3783	ENSG00000115361	0.462044	-0.958205	-0.958205	-0.958205	-0.958205	-1.41221	-2.28675	-1.41221	-0.958205
HMR_3783	ENSG00000150768	0.462044	-0.958205	-0.958205	-0.958205	-0.958205	-1.41221	-2.28675	-1.41221	-0.958205
HMR_3206	ENSG00000075239	0.462044	-0.013972	-0.0114589	-0.00948909	-0.0171891	0.466585	0.129907	0.463319	-0.0145154
HMR_3206	ENSG00000167315	0.462044	-0.013972	-0.0114589	-0.00948909	-0.0171891	0.466585	0.129907	0.463319	-0.0145154
HMR_3206	ENSG00000138029	0.462044	-0.013972	-0.0114589	-0.00948909	-0.0171891	0.466585	0.129907	0.463319	-0.0145154
HMR_3780	ENSG00000091140	0.462044	-0.013972	-0.0114589	-0.00948909	-0.0171891	0.466585	0.129907	0.463319	-0.0145154
HMR_3780	ENSG00000083123	0.462044	-0.013972	-0.0114589	-0.00948909	-0.0171891	0.466585	0.129907	0.463319	-0.0145154
HMR_3780	ENSG00000137992	0.462044	-0.013972	-0.0114589	-0.00948909	-0.0171891	0.466585	0.129907	0.463319	-0.0145154
HMR_3780	ENSG00000248098	0.462044	-0.013972	-0.0114589	-0.00948909	-0.0171891	0.466585	0.129907	0.463319	-0.0145154
HMR_3823	ENSG00000133835	0.462044	-0.013972	-0.0114589	-0.00948909	-0.0171891	0.466585	0.129907	0.463319	-0.0145154
HMR_3823	ENSG00000113790	0.462044	-0.013972	-0.0114589	-0.00948909	-0.0171891	0.466585	0.129907	0.463319	-0.0145154
HMR_3823	ENSG00000072506	0.462044	-0.013972	-0.0114589	-0.00948909	-0.0171891	0.466585	0.129907	0.463319	-0.0145154
HMR_3823	ENSG00000138796	0.462044	-0.013972	-0.0114589	-0.00948909	-0.0171891	0.466585	0.129907	0.463319	-0.0145154
HMR_2742	ENSG00000169169	0.449761	0.404537	0.404537	0.404537	0.369036	0.449761	0.535483	0.449761	0.404537
HMR_2742	ENSG00000110090	0.449761	0.404537	0.404537	0.404537	0.369036	0.449761	0.535483	0.449761	0.404537
HMR_2742	ENSG00000205560	0.449761	0.404537	0.404537	0.404537	0.369036	0.449761	0.535483	0.449761	0.404537
HMR_2744	ENSG00000149742	0.449761	0.404537	0.404537	0.404537	0.369036	0.449761	0.535483	0.449761	0.404537
HMR_2744	ENSG00000178537	0.449761	0.404537	0.404537	0.404537	0.369036	0.449761	0.535483	0.449761	0.404537
HMR_2744	ENSG00000197208	0.449761	0.404537	0.404537	0.404537	0.369036	0.449761	0.535483	0.449761	0.404537
HMR_2744	ENSG00000197119	0.449761	0.404537	0.404537	0.404537	0.369036	0.449761	0.535483	0.449761	0.404537
HMR_2744	ENSG00000175003	0.449761	0.404537	0.404537	0.404537	0.369036	0.449761	0.535483	0.449761	0.404537
HMR_3298	ENSG00000167969	0.449761	0.404537	0.404537	0.404537	0.369036	0.449761	0.535483	0.449761	0.404537
HMR_3298	ENSG00000198721	0.449761	0.404537	0.404537	0.404537	0.369036	0.449761	0.535483	0.449761	0.404537
HMR_2711	ENSG00000169169	0.435798	0.431977	0.431977	0.431977	0.431387	0.435798	0.431977	0.435798	0.431977
HMR_2711	ENSG00000110090	0.435798	0.431977	0.431977	0.431977	0.431387	0.435798	0.431977	0.435798	0.431977
HMR_2711	ENSG00000205560	0.435798	0.431977	0.431977	0.431977	0.431387	0.435798	0.431977	0.435798	0.431977
HMR_2712	ENSG00000149742	0.435798	0.431977	0.431977	0.431977	0.431387	0.435798	0.431977	0.435798	0.431977
HMR_2712	ENSG00000178537	0.435798	0.431977	0.431977	0.431977	0.431387	0.435798	0.431977	0.435798	0.431977
HMR_2712	ENSG00000197208	0.435798	0.431977	0.431977	0.431977	0.431387	0.435798	0.431977	0.435798	0.431977
HMR_2712	ENSG00000197119	0.435798	0.431977	0.431977	0.431977	0.431387	0.435798	0.431977	0.435798	0.431977
HMR_2712	ENSG00000175003	0.435798	0.431977	0.431977	0.431977	0.431387	0.435798	0.431977	0.435798	0.431977
HMR_2472	ENSG00000221968	0.415999	0.422671	0.423157	0.423537	0.421063	0.417184	0.422073	0.416332	0.422566
HMR_2472	ENSG00000059377	0.415999	0.422671	0.423157	0.423537	0.421063	0.417184	0.422073	0.416332	0.422566
HMR_2472	ENSG00000134824	0.415999	0.422671	0.423157	0.423537	0.421063	0.417184	0.422073	0.416332	0.422566
HMR_2472	ENSG00000100243	0.415999	0.422671	0.423157	0.423537	0.421063	0.417184	0.422073	0.416332	0.422566
HMR_2472	ENSG00000149485	0.415999	0.422671	0.423157	0.423537	0.421063	0.417184	0.422073	0.416332	0.422566
HMR_4288	ENSG00000008311	0.41436	0.420951	0.427184	0.432069	0.412973	0.425622	0.414291	0.417522	0.419604
HMR_4739	ENSG00000164904	0.41436	0.420951	0.427184	0.432069	0.412973	0.425622	0.414291	0.417522	0.419604
HMR_4214	ENSG00000131203	0.403845	-0.0353958	-0.0290291	-0.024039	-0.0435458	0.415349	-0.0421996	0.407075	-0.0367724
HMR_4214	ENSG00000188676	0.403845	-0.0353958	-0.0290291	-0.024039	-0.0435458	0.415349	-0.0421996	0.407075	-0.0367724
HMR_4214	ENSG00000151790	0.403845	-0.0353958	-0.0290291	-0.024039	-0.0435458	0.415349	-0.0421996	0.407075	-0.0367724
HMR_4216	ENSG00000183077	0.403845	-0.0353958	-0.0290291	-0.024039	-0.0435458	0.415349	-0.0421996	0.407075	-0.0367724
HMR_4225	ENSG00000115919	0.403845	-0.0353958	-0.0290291	-0.024039	-0.0435458	0.415349	-0.0421996	0.407075	-0.0367724
HMR_4231	ENSG00000153086	0.403845	-0.0353958	-0.0290291	-0.024039	-0.0435458	0.415349	-0.0421996	0.407075	-0.0367724
HMR_4228	ENSG00000162882	0.403845	-0.0353958	-0.0290291	-0.024039	-0.0435458	0.415349	-0.0421996	0.407075	-0.0367724
HMR_3806	ENSG00000154930	0.399661	0.399661	0.399661	0.399661	-3.90571	0.399661	0.399661	0.399661	0.399661
HMR_3806	ENSG00000159423	0.399661	0.399661	0.399661	0.399661	-3.90571	0.399661	0.399661	0.399661	0.399661
HMR_3806	ENSG00000131069	0.399661	0.399661	0.399661	0.399661	-3.90571	0.399661	0.399661	0.399661	0.399661
HMR_0627	ENSG00000241878	0.392622	0.0314836	0.0258207	0.0213821	-0.625952	0.796197	0.0152662	0.497318	0.0327081
HMR_3164	ENSG00000127884	0.378975	-0.00909059	0.00326827	0.0129549	0.0132216	0.401361	-0.151185	0.38526	-0.0117628
HMR_3166	ENSG00000072506	0.378975	-0.00909059	0.00326827	0.0129549	0.0132216	0.401361	-0.151185	0.38526	-0.0117628
HMR_3166	ENSG00000138796	0.378975	-0.00909059	0.00326827	0.0129549	0.0132216	0.401361	-0.151185	0.38526	-0.0117628
HMR_0653	ENSG00000133027	0.374229	0	0	0	0	0.679596	0	0.370435	0
HMR_0654	ENSG00000133027	0.374229	0	0	0	0	0.679596	0	0.370435	0
HMR_0657	ENSG00000133027	0.374229	0	0	0	0	0.679596	0	0.370435	0
HMR_2714	ENSG00000169169	0.372557	0.389496	0.393596	0.39681	0.386343	0.381115	0.385372	0.37496	0.38861
HMR_2714	ENSG00000110090	0.372557	0.389496	0.393596	0.39681	0.386343	0.381115	0.385372	0.37496	0.38861
HMR_2714	ENSG00000205560	0.372557	0.389496	0.393596	0.39681	0.386343	0.381115	0.385372	0.37496	0.38861
HMR_2715	ENSG00000149742	0.372557	0.389496	0.393596	0.39681	0.386343	0.381115	0.385372	0.37496	0.38861
HMR_2715	ENSG00000178537	0.372557	0.389496	0.393596	0.39681	0.386343	0.381115	0.385372	0.37496	0.38861
HMR_2715	ENSG00000197208	0.372557	0.389496	0.393596	0.39681	0.386343	0.381115	0.385372	0.37496	0.38861
HMR_2715	ENSG00000197119	0.372557	0.389496	0.393596	0.39681	0.386343	0.381115	0.385372	0.37496	0.38861
HMR_2715	ENSG00000175003	0.372557	0.389496	0.393596	0.39681	0.386343	0.381115	0.385372	0.37496	0.38861
HMR_9719	ENSG00000104325	0.372557	0.389496	0.393596	0.39681	0.386343	0.381115	0.385372	0.37496	0.38861
HMR_9719	ENSG00000084754	0.372557	0.389496	0.393596	0.39681	0.386343	0.381115	0.385372	0.37496	0.38861
HMR_9719	ENSG00000167969	0.372557	0.389496	0.393596	0.39681	0.386343	0.381115	0.385372	0.37496	0.38861
HMR_9719	ENSG00000167315	0.372557	0.389496	0.393596	0.39681	0.386343	0.381115	0.385372	0.37496	0.38861
HMR_9719	ENSG00000072778	0.372557	0.389496	0.393596	0.39681	0.386343	0.381115	0.385372	0.37496	0.38861
HMR_9719	ENSG00000138029	0.372557	0.389496	0.393596	0.39681	0.386343	0.381115	0.385372	0.37496	0.38861
HMR_9719	ENSG00000138796	0.372557	0.389496	0.393596	0.39681	0.386343	0.381115	0.385372	0.37496	0.38861
HMR_9719	ENSG00000127884	0.372557	0.389496	0.393596	0.39681	0.386343	0.381115	0.385372	0.37496	0.38861
HMR_9719	ENSG00000072506	0.372557	0.389496	0.393596	0.39681	0.386343	0.381115	0.385372	0.37496	0.38861
HMR_0753	ENSG00000072444	0.362311	0.334114	0.32659	0.320693	0.438936	0.350449	0.3974	0.358981	0.335741
HMR_0753	ENSG00000167769	0.362311	0.334114	0.32659	0.320693	0.438936	0.350449	0.3974	0.358981	0.335741
HMR_0753	ENSG00000177076	0.362311	0.334114	0.32659	0.320693	0.438936	0.350449	0.3974	0.358981	0.335741
HMR_0753	ENSG00000104763	0.362311	0.334114	0.32659	0.320693	0.438936	0.350449	0.3974	0.358981	0.335741
HMR_0753	ENSG00000078124	0.362311	0.334114	0.32659	0.320693	0.438936	0.350449	0.3974	0.358981	0.335741
HMR_0753	ENSG00000188611	0.362311	0.334114	0.32659	0.320693	0.438936	0.350449	0.3974	0.358981	0.335741
HMR_4565	ENSG00000177156	0.33714	0.109983	0.116824	0.462932	-0.285762	0.33714	0.530686	0.33714	0.108504
HMR_5466	ENSG00000103257	0.319534	0	0	0.383058	-0.0891106	-0.0652578	0	-0.0652578	0
HMR_5074	ENSG00000103257	0.294159	0.294159	0.294159	0.294159	0.294159	0.294159	0.294159	0.294159	0.294159
HMR_5074	ENSG00000123643	0.294159	0.294159	0.294159	0.294159	0.294159	0.294159	0.294159	0.294159	0.294159
HMR_5074	ENSG00000155465	0.294159	0.294159	0.294159	0.294159	0.294159	0.294159	0.294159	0.294159	0.294159
HMR_5074	ENSG00000003989	0.294159	0.294159	0.294159	0.294159	0.294159	0.294159	0.294159	0.294159	0.294159
HMR_5074	ENSG00000112394	0.294159	0.294159	0.294159	0.294159	0.294159	0.294159	0.294159	0.294159	0.294159
HMR_5074	ENSG00000139514	0.294159	0.294159	0.294159	0.294159	0.294159	0.294159	0.294159	0.294159	0.294159
HMR_5074	ENSG00000165349	0.294159	0.294159	0.294159	0.294159	0.294159	0.294159	0.294159	0.294159	0.294159
HMR_5074	ENSG00000167703	0.294159	0.294159	0.294159	0.294159	0.294159	0.294159	0.294159	0.294159	0.294159
HMR_5074	ENSG00000168003	0.294159	0.294159	0.294159	0.294159	0.294159	0.294159	0.294159	0.294159	0.294159
HMR_5074	ENSG00000092068	0.294159	0.294159	0.294159	0.294159	0.294159	0.294159	0.294159	0.294159	0.294159
HMR_5074	ENSG00000149150	0.294159	0.294159	0.294159	0.294159	0.294159	0.294159	0.294159	0.294159	0.294159
HMR_4868	ENSG00000183048	0.25	-5	-3	-5	3.25	0.25	-7.5	0.25	-5
HMR_8426	ENSG00000081181	0.25	-0.25	-0.25	-0.25	0	0.25	0.0120616	0.25	-0.25
HMR_1557	ENSG00000109929	0.242589	0	0	0	0.202527	0	0	0	0
HMR_1454	ENSG00000067064	0.241636	0.237609	0.227912	0.220312	0.243794	0.224116	0.247971	0.236717	0.239705
HMR_1454	ENSG00000148377	0.241636	0.237609	0.227912	0.220312	0.243794	0.224116	0.247971	0.236717	0.239705
HMR_1457	ENSG00000231087	0.241636	0.237609	0.227912	0.220312	0.243794	0.224116	0.247971	0.236717	0.239705
HMR_1457	ENSG00000160752	0.241636	0.237609	0.227912	0.220312	0.243794	0.224116	0.247971	0.236717	0.239705
HMR_1457	ENSG00000054267	0.241636	0.237609	0.227912	0.220312	0.243794	0.224116	0.247971	0.236717	0.239705
HMR_1457	ENSG00000152904	0.241636	0.237609	0.227912	0.220312	0.243794	0.224116	0.247971	0.236717	0.239705
HMR_1460	ENSG00000231087	0.241636	0.237609	0.227912	0.220312	0.243794	0.224116	0.247971	0.236717	0.239705
HMR_1460	ENSG00000160752	0.241636	0.237609	0.227912	0.220312	0.243794	0.224116	0.247971	0.236717	0.239705
HMR_1460	ENSG00000054267	0.241636	0.237609	0.227912	0.220312	0.243794	0.224116	0.247971	0.236717	0.239705
HMR_1460	ENSG00000152904	0.241636	0.237609	0.227912	0.220312	0.243794	0.224116	0.247971	0.236717	0.239705
HMR_3816	ENSG00000081181	0.239734	0.740408	0.741044	0.741543	0.489593	0.240885	0.477666	0.240057	0.74027
HMR_3816	ENSG00000118520	0.239734	0.740408	0.741044	0.741543	0.489593	0.240885	0.477666	0.240057	0.74027
HMR_4355	ENSG00000136872	0.228522	-0.185318	-0.185318	0.155428	-0.572306	0.216161	0.242695	0.225051	-0.185318
HMR_4355	ENSG00000108439	0.228522	-0.185318	-0.185318	0.155428	-0.572306	0.216161	0.242695	0.225051	-0.185318
HMR_4355	ENSG00000149925	0.228522	-0.185318	-0.185318	0.155428	-0.572306	0.216161	0.242695	0.225051	-0.185318
HMR_4355	ENSG00000109107	0.228522	-0.185318	-0.185318	0.155428	-0.572306	0.216161	0.242695	0.225051	-0.185318
HMR_4520	ENSG00000158125	0.227953	0.224999	0.217885	-0.142041	0.229537	0.215099	0.232601	0.224345	0.226537
HMR_4465	ENSG00000137106	0.219512	1.20963	-0.67105	-0.67105	-0.630216	-0.617498	-1.55379	-0.880216	1.20051
HMR_7869	ENSG00000162368	0.218746	0.177546	0.229733	1.88065	-0.669025	0.210783	1.74068	2.65267	0.20428
HMR_2190	ENSG00000136247	0.218505	0.179514	0.160544	0.145675	0.227481	0.184146	0.211706	0.208858	0.183616
HMR_2190	ENSG00000153395	0.218505	0.179514	0.160544	0.145675	0.227481	0.184146	0.211706	0.208858	0.183616
HMR_2190	ENSG00000119915	0.218505	0.179514	0.160544	0.145675	0.227481	0.184146	0.211706	0.208858	0.183616
HMR_2190	ENSG00000205267	0.218505	0.179514	0.160544	0.145675	0.227481	0.184146	0.211706	0.208858	0.183616
HMR_2190	ENSG00000143797	0.218505	0.179514	0.160544	0.145675	0.227481	0.184146	0.211706	0.208858	0.183616
HMR_2190	ENSG00000160446	0.218505	0.179514	0.160544	0.145675	0.227481	0.184146	0.211706	0.208858	0.183616
HMR_2190	ENSG00000204160	0.218505	0.179514	0.160544	0.145675	0.227481	0.184146	0.211706	0.208858	0.183616
HMR_2190	ENSG00000122390	0.218505	0.179514	0.160544	0.145675	0.227481	0.184146	0.211706	0.208858	0.183616
HMR_2190	ENSG00000135372	0.218505	0.179514	0.160544	0.145675	0.227481	0.184146	0.211706	0.208858	0.183616
HMR_2190	ENSG00000102030	0.218505	0.179514	0.160544	0.145675	0.227481	0.184146	0.211706	0.208858	0.183616
HMR_2190	ENSG00000133328	0.218505	0.179514	0.160544	0.145675	0.227481	0.184146	0.211706	0.208858	0.183616
HMR_2190	ENSG00000163812	0.218505	0.179514	0.160544	0.145675	0.227481	0.184146	0.211706	0.208858	0.183616
HMR_2190	ENSG00000173418	0.218505	0.179514	0.160544	0.145675	0.227481	0.184146	0.211706	0.208858	0.183616
HMR_2190	ENSG00000103066	0.218505	0.179514	0.160544	0.145675	0.227481	0.184146	0.211706	0.208858	0.183616
HMR_2190	ENSG00000102312	0.218505	0.179514	0.160544	0.145675	0.227481	0.184146	0.211706	0.208858	0.183616
HMR_2190	ENSG00000172954	0.218505	0.179514	0.160544	0.145675	0.227481	0.184146	0.211706	0.208858	0.183616
HMR_2190	ENSG00000167011	0.218505	0.179514	0.160544	0.145675	0.227481	0.184146	0.211706	0.208858	0.183616
HMR_2190	ENSG00000153786	0.218505	0.179514	0.160544	0.145675	0.227481	0.184146	0.211706	0.208858	0.183616
HMR_2190	ENSG00000180776	0.218505	0.179514	0.160544	0.145675	0.227481	0.184146	0.211706	0.208858	0.183616
HMR_2190	ENSG00000111684	0.218505	0.179514	0.160544	0.145675	0.227481	0.184146	0.211706	0.208858	0.183616
HMR_2190	ENSG00000172197	0.218505	0.179514	0.160544	0.145675	0.227481	0.184146	0.211706	0.208858	0.183616
HMR_2190	ENSG00000144182	0.218505	0.179514	0.160544	0.145675	0.227481	0.184146	0.211706	0.208858	0.183616
HMR_2190	ENSG00000125505	0.218505	0.179514	0.160544	0.145675	0.227481	0.184146	0.211706	0.208858	0.183616
HMR_2190	ENSG00000104219	0.218505	0.179514	0.160544	0.145675	0.227481	0.184146	0.211706	0.208858	0.183616
HMR_2190	ENSG00000156599	0.218505	0.179514	0.160544	0.145675	0.227481	0.184146	0.211706	0.208858	0.183616
HMR_2190	ENSG00000102383	0.218505	0.179514	0.160544	0.145675	0.227481	0.184146	0.211706	0.208858	0.183616
HMR_2190	ENSG00000159714	0.218505	0.179514	0.160544	0.145675	0.227481	0.184146	0.211706	0.208858	0.183616
HMR_2190	ENSG00000206077	0.218505	0.179514	0.160544	0.145675	0.227481	0.184146	0.211706	0.208858	0.183616
HMR_2190	ENSG00000087253	0.218505	0.179514	0.160544	0.145675	0.227481	0.184146	0.211706	0.208858	0.183616
HMR_2190	ENSG00000090971	0.218505	0.179514	0.160544	0.145675	0.227481	0.184146	0.211706	0.208858	0.183616
HMR_2190	NAT8B	0.218505	0.179514	0.160544	0.145675	0.227481	0.184146	0.211706	0.208858	0.183616
HMR_2190	ENSG00000109065	0.218505	0.179514	0.160544	0.145675	0.227481	0.184146	0.211706	0.208858	0.183616
HMR_2190	ENSG00000243477	0.218505	0.179514	0.160544	0.145675	0.227481	0.184146	0.211706	0.208858	0.183616
HMR_2190	ENSG00000175893	0.218505	0.179514	0.160544	0.145675	0.227481	0.184146	0.211706	0.208858	0.183616
HMR_2190	ENSG00000177669	0.218505	0.179514	0.160544	0.145675	0.227481	0.184146	0.211706	0.208858	0.183616
HMR_2190	ENSG00000100344	0.218505	0.179514	0.160544	0.145675	0.227481	0.184146	0.211706	0.208858	0.183616
HMR_2190	ENSG00000176454	0.218505	0.179514	0.160544	0.145675	0.227481	0.184146	0.211706	0.208858	0.183616
HMR_2190	ENSG00000175048	0.218505	0.179514	0.160544	0.145675	0.227481	0.184146	0.211706	0.208858	0.183616
HMR_2190	ENSG00000171320	0.218505	0.179514	0.160544	0.145675	0.227481	0.184146	0.211706	0.208858	0.183616
HMR_2190	ENSG00000177108	0.218505	0.179514	0.160544	0.145675	0.227481	0.184146	0.211706	0.208858	0.183616
HMR_2190	ENSG00000023041	0.218505	0.179514	0.160544	0.145675	0.227481	0.184146	0.211706	0.208858	0.183616
HMR_2190	ENSG00000197977	0.218505	0.179514	0.160544	0.145675	0.227481	0.184146	0.211706	0.208858	0.183616
HMR_2190	ENSG00000121579	0.218505	0.179514	0.160544	0.145675	0.227481	0.184146	0.211706	0.208858	0.183616
HMR_2190	ENSG00000171307	0.218505	0.179514	0.160544	0.145675	0.227481	0.184146	0.211706	0.208858	0.183616
HMR_2190	ENSG00000177054	0.218505	0.179514	0.160544	0.145675	0.227481	0.184146	0.211706	0.208858	0.183616
HMR_2190	ENSG00000170522	0.218505	0.179514	0.160544	0.145675	0.227481	0.184146	0.211706	0.208858	0.183616
HMR_2190	ENSG00000184307	0.218505	0.179514	0.160544	0.145675	0.227481	0.184146	0.211706	0.208858	0.183616
HMR_2190	ENSG00000184210	0.218505	0.179514	0.160544	0.145675	0.227481	0.184146	0.211706	0.208858	0.183616
HMR_2190	ENSG00000097033	0.218505	0.179514	0.160544	0.145675	0.227481	0.184146	0.211706	0.208858	0.183616
HMR_2190	ENSG00000184788	0.218505	0.179514	0.160544	0.145675	0.227481	0.184146	0.211706	0.208858	0.183616
HMR_2190	ENSG00000188706	0.218505	0.179514	0.160544	0.145675	0.227481	0.184146	0.211706	0.208858	0.183616
HMR_2190	ENSG00000203972	0.218505	0.179514	0.160544	0.145675	0.227481	0.184146	0.211706	0.208858	0.183616
HMR_2190	ENSG00000144035	0.218505	0.179514	0.160544	0.145675	0.227481	0.184146	0.211706	0.208858	0.183616
HMR_2190	ENSG00000141446	0.218505	0.179514	0.160544	0.145675	0.227481	0.184146	0.211706	0.208858	0.183616
HMR_2190	ENSG00000123684	0.218505	0.179514	0.160544	0.145675	0.227481	0.184146	0.211706	0.208858	0.183616
HMR_2190	ENSG00000099904	0.218505	0.179514	0.160544	0.145675	0.227481	0.184146	0.211706	0.208858	0.183616
HMR_2190	ENSG00000066322	0.218505	0.179514	0.160544	0.145675	0.227481	0.184146	0.211706	0.208858	0.183616
HMR_2190	ENSG00000188818	0.218505	0.179514	0.160544	0.145675	0.227481	0.184146	0.211706	0.208858	0.183616
HMR_2190	ENSG00000054392	0.218505	0.179514	0.160544	0.145675	0.227481	0.184146	0.211706	0.208858	0.183616
HMR_2190	ENSG00000106636	0.218505	0.179514	0.160544	0.145675	0.227481	0.184146	0.211706	0.208858	0.183616
HMR_2190	ENSG00000174165	0.218505	0.179514	0.160544	0.145675	0.227481	0.184146	0.211706	0.208858	0.183616
HMR_2190	ENSG00000186908	0.218505	0.179514	0.160544	0.145675	0.227481	0.184146	0.211706	0.208858	0.183616
HMR_2190	ENSG00000110583	0.218505	0.179514	0.160544	0.145675	0.227481	0.184146	0.211706	0.208858	0.183616
HMR_2190	ENSG00000163958	0.218505	0.179514	0.160544	0.145675	0.227481	0.184146	0.211706	0.208858	0.183616
HMR_2191	ENSG00000072042	0.218505	0.179514	0.160544	0.145675	0.227481	0.184146	0.211706	0.208858	0.183616
HMR_2191	ENSG00000149084	0.218505	0.179514	0.160544	0.145675	0.227481	0.184146	0.211706	0.208858	0.183616
HMR_2191	ENSG00000164039	0.218505	0.179514	0.160544	0.145675	0.227481	0.184146	0.211706	0.208858	0.183616
HMR_2191	ENSG00000184860	0.218505	0.179514	0.160544	0.145675	0.227481	0.184146	0.211706	0.208858	0.183616
HMR_2191	ENSG00000176387	0.218505	0.179514	0.160544	0.145675	0.227481	0.184146	0.211706	0.208858	0.183616
HMR_2191	ENSG00000197894	0.218505	0.179514	0.160544	0.145675	0.227481	0.184146	0.211706	0.208858	0.183616
HMR_2191	ENSG00000139988	0.218505	0.179514	0.160544	0.145675	0.227481	0.184146	0.211706	0.208858	0.183616
HMR_2191	ENSG00000170426	0.218505	0.179514	0.160544	0.145675	0.227481	0.184146	0.211706	0.208858	0.183616
HMR_2191	ENSG00000170786	0.218505	0.179514	0.160544	0.145675	0.227481	0.184146	0.211706	0.208858	0.183616
HMR_2191	ENSG00000228712	0.218505	0.179514	0.160544	0.145675	0.227481	0.184146	0.211706	0.208858	0.183616
HMR_2191	ENSG00000198189	0.218505	0.179514	0.160544	0.145675	0.227481	0.184146	0.211706	0.208858	0.183616
HMR_2191	ENSG00000145439	0.218505	0.179514	0.160544	0.145675	0.227481	0.184146	0.211706	0.208858	0.183616
HMR_2191	ENSG00000232357	0.218505	0.179514	0.160544	0.145675	0.227481	0.184146	0.211706	0.208858	0.183616
HMR_2191	ENSG00000204228	0.218505	0.179514	0.160544	0.145675	0.227481	0.184146	0.211706	0.208858	0.183616
HMR_2191	ENSG00000183921	0.218505	0.179514	0.160544	0.145675	0.227481	0.184146	0.211706	0.208858	0.183616
HMR_2191	ENSG00000167733	0.218505	0.179514	0.160544	0.145675	0.227481	0.184146	0.211706	0.208858	0.183616
HMR_2191	ENSG00000121039	0.218505	0.179514	0.160544	0.145675	0.227481	0.184146	0.211706	0.208858	0.183616
HMR_2191	ENSG00000160439	0.218505	0.179514	0.160544	0.145675	0.227481	0.184146	0.211706	0.208858	0.183616
HMR_2191	ENSG00000187134	0.218505	0.179514	0.160544	0.145675	0.227481	0.184146	0.211706	0.208858	0.183616
HMR_2191	ENSG00000198074	0.218505	0.179514	0.160544	0.145675	0.227481	0.184146	0.211706	0.208858	0.183616
HMR_2191	ENSG00000080511	0.218505	0.179514	0.160544	0.145675	0.227481	0.184146	0.211706	0.208858	0.183616
HMR_2191	ENSG00000159692	0.218505	0.179514	0.160544	0.145675	0.227481	0.184146	0.211706	0.208858	0.183616
HMR_2191	ENSG00000186153	0.218505	0.179514	0.160544	0.145675	0.227481	0.184146	0.211706	0.208858	0.183616
HMR_2191	ENSG00000138400	0.218505	0.179514	0.160544	0.145675	0.227481	0.184146	0.211706	0.208858	0.183616
HMR_2191	ENSG00000112474	0.218505	0.179514	0.160544	0.145675	0.227481	0.184146	0.211706	0.208858	0.183616
HMR_2191	ENSG00000109854	0.218505	0.179514	0.160544	0.145675	0.227481	0.184146	0.211706	0.208858	0.183616
HMR_2191	ENSG00000225312	0.218505	0.179514	0.160544	0.145675	0.227481	0.184146	0.211706	0.208858	0.183616
HMR_2191	ENSG00000227471	0.218505	0.179514	0.160544	0.145675	0.227481	0.184146	0.211706	0.208858	0.183616
HMR_2191	ENSG00000066322	0.218505	0.179514	0.160544	0.145675	0.227481	0.184146	0.211706	0.208858	0.183616
HMR_2191	ENSG00000100867	0.218505	0.179514	0.160544	0.145675	0.227481	0.184146	0.211706	0.208858	0.183616
HMR_2191	ENSG00000228357	0.218505	0.179514	0.160544	0.145675	0.227481	0.184146	0.211706	0.208858	0.183616
HMR_2191	ENSG00000240857	0.218505	0.179514	0.160544	0.145675	0.227481	0.184146	0.211706	0.208858	0.183616
HMR_2191	ENSG00000099377	0.218505	0.179514	0.160544	0.145675	0.227481	0.184146	0.211706	0.208858	0.183616
HMR_2191	ENSG00000198610	0.218505	0.179514	0.160544	0.145675	0.227481	0.184146	0.211706	0.208858	0.183616
HMR_2191	ENSG00000196326	0.218505	0.179514	0.160544	0.145675	0.227481	0.184146	0.211706	0.208858	0.183616
HMR_2191	ENSG00000087076	0.218505	0.179514	0.160544	0.145675	0.227481	0.184146	0.211706	0.208858	0.183616
HMR_2193	ENSG00000206527	0.218505	0.179514	0.160544	0.145675	0.227481	0.184146	0.211706	0.208858	0.183616
HMR_2193	ENSG00000165996	0.218505	0.179514	0.160544	0.145675	0.227481	0.184146	0.211706	0.208858	0.183616
HMR_2194	ENSG00000149084	0.218505	0.179514	0.160544	0.145675	0.227481	0.184146	0.211706	0.208858	0.183616
HMR_2194	ENSG00000099797	0.218505	0.179514	0.160544	0.145675	0.227481	0.184146	0.211706	0.208858	0.183616
HMR_2194	ENSG00000141552	0.218505	0.179514	0.160544	0.145675	0.227481	0.184146	0.211706	0.208858	0.183616
HMR_2194	ENSG00000116133	0.218505	0.179514	0.160544	0.145675	0.227481	0.184146	0.211706	0.208858	0.183616
HMR_2194	ENSG00000128039	0.218505	0.179514	0.160544	0.145675	0.227481	0.184146	0.211706	0.208858	0.183616
HMR_2194	ENSG00000106853	0.218505	0.179514	0.160544	0.145675	0.227481	0.184146	0.211706	0.208858	0.183616
HMR_2194	ENSG00000116353	0.218505	0.179514	0.160544	0.145675	0.227481	0.184146	0.211706	0.208858	0.183616
HMR_2194	ENSG00000205678	0.218505	0.179514	0.160544	0.145675	0.227481	0.184146	0.211706	0.208858	0.183616
HMR_1434	ENSG00000075239	0.203136	-0.0840365	0.509564	0.00563223	-0.146833	0.0259362	0.483779	-0.0402931	-0.0949054
HMR_1434	ENSG00000060971	0.203136	-0.0840365	0.509564	0.00563223	-0.146833	0.0259362	0.483779	-0.0402931	-0.0949054
HMR_1434	ENSG00000084754	0.203136	-0.0840365	0.509564	0.00563223	-0.146833	0.0259362	0.483779	-0.0402931	-0.0949054
HMR_1434	ENSG00000120437	0.203136	-0.0840365	0.509564	0.00563223	-0.146833	0.0259362	0.483779	-0.0402931	-0.0949054
HMR_1434	ENSG00000167315	0.203136	-0.0840365	0.509564	0.00563223	-0.146833	0.0259362	0.483779	-0.0402931	-0.0949054
HMR_1434	ENSG00000138029	0.203136	-0.0840365	0.509564	0.00563223	-0.146833	0.0259362	0.483779	-0.0402931	-0.0949054
HMR_4660	ENSG00000139344	0.188784	0.209196	0.228497	0.243625	0.184489	0.22366	0.18857	0.198576	0.205023
HMR_4712	ENSG00000159650	0.188784	0.209196	0.228497	0.243625	0.184489	0.22366	0.18857	0.198576	0.205023
HMR_4242	ENSG00000188833	0.175865	-5.2061	3.50019	-5.30744	2.12839	-12.0994	-9.06828	-7.03592	3.51551
HMR_4242	ENSG00000168032	0.175865	-5.2061	3.50019	-5.30744	2.12839	-12.0994	-9.06828	-7.03592	3.51551
HMR_4242	ENSG00000138185	0.175865	-5.2061	3.50019	-5.30744	2.12839	-12.0994	-9.06828	-7.03592	3.51551
HMR_4242	ENSG00000105607	0.175865	-5.2061	3.50019	-5.30744	2.12839	-12.0994	-9.06828	-7.03592	3.51551
HMR_1565	ENSG00000172893	0.166911	-0.0345365	-0.0345365	-0.0345365	0.16799	-0.0756778	-0.0345365	-0.0756778	-0.0345365
HMR_1535	ENSG00000116133	0.166911	-0.0345365	-0.0345365	-0.0345365	0.16799	-0.0756778	-0.0345365	-0.0756778	-0.0345365
HMR_1536	ENSG00000001630	0.166911	-0.0345365	-0.0345365	-0.0345365	0.16799	-0.0756778	-0.0345365	-0.0756778	-0.0345365
HMR_1538	ENSG00000001630	0.166911	-0.0345365	-0.0345365	-0.0345365	0.16799	-0.0756778	-0.0345365	-0.0756778	-0.0345365
HMR_1539	ENSG00000001630	0.166911	-0.0345365	-0.0345365	-0.0345365	0.16799	-0.0756778	-0.0345365	-0.0756778	-0.0345365
HMR_1540	ENSG00000143815	0.166911	-0.0345365	-0.0345365	-0.0345365	0.16799	-0.0756778	-0.0345365	-0.0756778	-0.0345365
HMR_1540	ENSG00000149809	0.166911	-0.0345365	-0.0345365	-0.0345365	0.16799	-0.0756778	-0.0345365	-0.0756778	-0.0345365
HMR_1543	ENSG00000052802	0.166911	-0.0345365	-0.0345365	-0.0345365	0.16799	-0.0756778	-0.0345365	-0.0756778	-0.0345365
HMR_1544	ENSG00000052802	0.166911	-0.0345365	-0.0345365	-0.0345365	0.16799	-0.0756778	-0.0345365	-0.0756778	-0.0345365
HMR_1545	ENSG00000052802	0.166911	-0.0345365	-0.0345365	-0.0345365	0.16799	-0.0756778	-0.0345365	-0.0756778	-0.0345365
HMR_1546	ENSG00000147383	0.166911	-0.0345365	-0.0345365	-0.0345365	0.16799	-0.0756778	-0.0345365	-0.0756778	-0.0345365
HMR_1547	ENSG00000132196	0.166911	-0.0345365	-0.0345365	-0.0345365	0.16799	-0.0756778	-0.0345365	-0.0756778	-0.0345365
HMR_1548	ENSG00000052802	0.166911	-0.0345365	-0.0345365	-0.0345365	0.16799	-0.0756778	-0.0345365	-0.0756778	-0.0345365
HMR_1549	ENSG00000052802	0.166911	-0.0345365	-0.0345365	-0.0345365	0.16799	-0.0756778	-0.0345365	-0.0756778	-0.0345365
HMR_1550	ENSG00000052802	0.166911	-0.0345365	-0.0345365	-0.0345365	0.16799	-0.0756778	-0.0345365	-0.0756778	-0.0345365
HMR_1551	ENSG00000147383	0.166911	-0.0345365	-0.0345365	-0.0345365	0.16799	-0.0756778	-0.0345365	-0.0756778	-0.0345365
HMR_1552	ENSG00000132196	0.166911	-0.0345365	-0.0345365	-0.0345365	0.16799	-0.0756778	-0.0345365	-0.0756778	-0.0345365
HMR_1553	ENSG00000147155	0.166911	-0.0345365	-0.0345365	-0.0345365	0.16799	-0.0756778	-0.0345365	-0.0756778	-0.0345365
HMR_1553	ENSG00000102312	0.166911	-0.0345365	-0.0345365	-0.0345365	0.16799	-0.0756778	-0.0345365	-0.0756778	-0.0345365
HMR_4977	ENSG00000155380	0.162399	-4.26361	-7.26361	-4.26361	-6.75	-2.8376	-2.32092	-2.8376	-4.26361
HMR_6772	ENSG00000158104	0.162399	0	0	0	0.491044	0.162399	0	0.162399	0
HMR_6774	ENSG00000113924	0.162399	0	0	0	0.491044	0.162399	0	0.162399	0
HMR_6774	ENSG00000197406	0.162399	0	0	0	0.491044	0.162399	0	0.162399	0
HMR_6776	ENSG00000100577	0.162399	0	0	0	0.491044	0.162399	0	0.162399	0
HMR_6778	ENSG00000103876	0.162399	0	0	0	0.491044	0.162399	0	0.162399	0
HMR_0483	ENSG00000152556	0.153165	0.127441	0.103117	0.0840527	0.143584	0.109214	0.153436	0.140826	0.132701
HMR_0483	ENSG00000141959	0.153165	0.127441	0.103117	0.0840527	0.143584	0.109214	0.153436	0.140826	0.132701
HMR_0483	ENSG00000116141	0.153165	0.127441	0.103117	0.0840527	0.143584	0.109214	0.153436	0.140826	0.132701
HMR_0483	ENSG00000067057	0.153165	0.127441	0.103117	0.0840527	0.143584	0.109214	0.153436	0.140826	0.132701
HMR_0483	ENSG00000160226	0.153165	0.127441	0.103117	0.0840527	0.143584	0.109214	0.153436	0.140826	0.132701
HMR_0483	ENSG00000115159	0.153165	0.127441	0.103117	0.0840527	0.143584	0.109214	0.153436	0.140826	0.132701
HMR_8469	ENSG00000162368	0.14522	0.0180353	0.0779535	0.11519	-0.563382	0.126123	0.0984548	0.139858	0.136328
HMR_4085	ENSG00000165704	0.144724	0.121594	0.0997227	0.0825804	0.149591	0.105205	0.144967	0.133628	0.126323
HMR_4085	ENSG00000198931	0.144724	0.121594	0.0997227	0.0825804	0.149591	0.105205	0.144967	0.133628	0.126323
HMR_5502	ENSG00000103257	0.140206	0	0	0	0	0.140206	-3.32302	0.140206	0
HMR_3863	ENSG00000004864	0.130875	0	0	0	0	4.86885	0	1.51202	0
HMR_3863	ENSG00000115840	0.130875	0	0	0	0	4.86885	0	1.51202	0
HMR_3864	ENSG00000004864	0.130875	0	0	0	0	4.86885	0	1.51202	0
HMR_3864	ENSG00000115840	0.130875	0	0	0	0	4.86885	0	1.51202	0
HMR_0537	ENSG00000158669	0.123075	0.0558688	0.0529085	0.0505883	0.0611173	0.115726	0.0590323	0.121012	0.0565088
HMR_0537	ENSG00000119927	0.123075	0.0558688	0.0529085	0.0505883	0.0611173	0.115726	0.0590323	0.121012	0.0565088
HMR_0537	ENSG00000138678	0.123075	0.0558688	0.0529085	0.0505883	0.0611173	0.115726	0.0590323	0.121012	0.0565088
HMR_0537	ENSG00000186281	0.123075	0.0558688	0.0529085	0.0505883	0.0611173	0.115726	0.0590323	0.121012	0.0565088
HMR_1467	ENSG00000079459	0.120818	0.118804	0.113956	0.110156	0.121897	0.112058	0.123986	0.118359	0.119853
HMR_1470	ENSG00000104549	0.120818	0.118804	0.113956	0.110156	0.121897	0.112058	0.123986	0.118359	0.119853
HMR_1473	ENSG00000160285	0.120818	0.118804	0.113956	0.110156	0.121897	0.112058	0.123986	0.118359	0.119853
HMR_7867	ENSG00000162368	0.114337	0.114337	0.114337	0.114337	-0.742137	0.114337	1.5987	2.55663	0.114337
HMR_4404	ENSG00000163931	0.108618	0.295301	0.302142	0.307504	0.286544	0.120979	0.287991	0.112089	0.293822
HMR_4404	ENSG00000151005	0.108618	0.295301	0.302142	0.307504	0.286544	0.120979	0.287991	0.112089	0.293822
HMR_4404	ENSG00000007350	0.108618	0.295301	0.302142	0.307504	0.286544	0.120979	0.287991	0.112089	0.293822
HMR_4501	ENSG00000163931	0.108618	0.295301	0.302142	0.307504	0.286544	0.120979	0.287991	0.112089	0.293822
HMR_4501	ENSG00000151005	0.108618	0.295301	0.302142	0.307504	0.286544	0.120979	0.287991	0.112089	0.293822
HMR_4501	ENSG00000007350	0.108618	0.295301	0.302142	0.307504	0.286544	0.120979	0.287991	0.112089	0.293822
HMR_2294	ENSG00000099194	0.106359	0.134822	0.124436	0.116295	0.183572	0.0896593	0.165465	0.10167	0.137068
HMR_2294	ENSG00000145284	0.106359	0.134822	0.124436	0.116295	0.183572	0.0896593	0.165465	0.10167	0.137068
HMR_2294	ENSG00000172782	0.106359	0.134822	0.124436	0.116295	0.183572	0.0896593	0.165465	0.10167	0.137068
HMR_4911	ENSG00000144136	0.104664	0	0	0	0.178054	0	0	0	0
HMR_4911	ENSG00000168575	0.104664	0	0	0	0.178054	0	0	0	0
HMR_0018	ENSG00000015520	0.0791327	0.0837812	0.0852325	0.0863701	0.0788097	0.0817552	0.0822301	0.079869	0.0834673
HMR_0499	ENSG00000158669	0.0744184	0.0395695	0.0357466	0.0327502	0.0440242	0.0665492	0.043655	0.072209	0.0403961
HMR_0499	ENSG00000119927	0.0744184	0.0395695	0.0357466	0.0327502	0.0440242	0.0665492	0.043655	0.072209	0.0403961
HMR_0499	ENSG00000138678	0.0744184	0.0395695	0.0357466	0.0327502	0.0440242	0.0665492	0.043655	0.072209	0.0403961
HMR_0499	ENSG00000186281	0.0744184	0.0395695	0.0357466	0.0327502	0.0440242	0.0665492	0.043655	0.072209	0.0403961
HMR_7863	ENSG00000162368	0.0735881	0.020231	0.0801492	0.0277555	0.0202383	0.034576	0.0736956	0.068683	0.045294
HMR_4034	ENSG00000084774	0.0729163	0.0612627	0.0502433	0.0416065	0.0753687	0.0530053	0.0730387	0.067326	0.0636452
HMR_4036	ENSG00000114491	0.0729163	0.0612627	0.0502433	0.0416065	0.0753687	0.0530053	0.0730387	0.067326	0.0636452
HMR_4575	ENSG00000102967	0.0729163	0.0612627	0.0502433	0.0416065	0.0753687	0.0530053	0.0730387	0.067326	0.0636452
HMR_4621	ENSG00000048392	0.0674853	-0.0255516	0.0426868	-0.0255516	-0.0246854	0.043507	0.0702797	0	-0.0255516
HMR_4621	ENSG00000167325	0.0674853	-0.0255516	0.0426868	-0.0255516	-0.0246854	0.043507	0.0702797	0	-0.0255516
HMR_4621	ENSG00000171848	0.0674853	-0.0255516	0.0426868	-0.0255516	-0.0246854	0.043507	0.0702797	0	-0.0255516
HMR_4621	ENSG00000136810	0.0674853	-0.0255516	0.0426868	-0.0255516	-0.0246854	0.043507	0.0702797	0	-0.0255516
HMR_0736	ENSG00000164023	0.059945	0.0503645	0.0413054	0.034205	0.0683923	0.0435761	0.0600456	0.0553492	0.0523232
HMR_0736	ENSG00000198964	0.059945	0.0503645	0.0413054	0.034205	0.0683923	0.0435761	0.0600456	0.0553492	0.0523232
HMR_4941	ENSG00000177000	0.0521844	0.0438442	0.0359579	0.0297768	0.0603707	0.0379346	0.052272	0.0481836	0.0455494
HMR_4453	ENSG00000163655	0.0470735	0.0395502	0.0324362	0.0268605	0.0486567	0.0342193	0.0471525	0.0434645	0.0410883
HMR_2287	ENSG00000099194	0.044963	0.0241523	0.0230501	0.0221863	0.0276314	0.042409	0.0265108	0.044246	0.0243906
HMR_2287	ENSG00000145284	0.044963	0.0241523	0.0230501	0.0221863	0.0276314	0.042409	0.0265108	0.044246	0.0243906
HMR_0712	ENSG00000138413	0.0448696	0	1.08666	0	0	-0.493695	1.36908	-0.493695	0
HMR_3965	ENSG00000128951	0.0432177	-0.0524812	0.0157572	0.0147001	-0.0531364	0.0192394	0.0185473	0.0425335	0.0173976
HMR_2475	ENSG00000136247	0.0424128	0.0321701	0.0287025	0.0259846	0.0334423	0.0352994	0.0354857	0.0404156	0.0329199
HMR_2475	ENSG00000087253	0.0424128	0.0321701	0.0287025	0.0259846	0.0334423	0.0352994	0.0354857	0.0404156	0.0329199
HMR_2475	ENSG00000153395	0.0424128	0.0321701	0.0287025	0.0259846	0.0334423	0.0352994	0.0354857	0.0404156	0.0329199
HMR_2475	ENSG00000090971	0.0424128	0.0321701	0.0287025	0.0259846	0.0334423	0.0352994	0.0354857	0.0404156	0.0329199
HMR_2475	ENSG00000205267	0.0424128	0.0321701	0.0287025	0.0259846	0.0334423	0.0352994	0.0354857	0.0404156	0.0329199
HMR_2475	NAT8B	0.0424128	0.0321701	0.0287025	0.0259846	0.0334423	0.0352994	0.0354857	0.0404156	0.0329199
HMR_2475	ENSG00000143797	0.0424128	0.0321701	0.0287025	0.0259846	0.0334423	0.0352994	0.0354857	0.0404156	0.0329199
HMR_2475	ENSG00000109065	0.0424128	0.0321701	0.0287025	0.0259846	0.0334423	0.0352994	0.0354857	0.0404156	0.0329199
HMR_2475	ENSG00000160446	0.0424128	0.0321701	0.0287025	0.0259846	0.0334423	0.0352994	0.0354857	0.0404156	0.0329199
HMR_2475	ENSG00000122390	0.0424128	0.0321701	0.0287025	0.0259846	0.0334423	0.0352994	0.0354857	0.0404156	0.0329199
HMR_2475	ENSG00000204160	0.0424128	0.0321701	0.0287025	0.0259846	0.0334423	0.0352994	0.0354857	0.0404156	0.0329199
HMR_2475	ENSG00000135372	0.0424128	0.0321701	0.0287025	0.0259846	0.0334423	0.0352994	0.0354857	0.0404156	0.0329199
HMR_2475	ENSG00000102030	0.0424128	0.0321701	0.0287025	0.0259846	0.0334423	0.0352994	0.0354857	0.0404156	0.0329199
HMR_2475	ENSG00000243477	0.0424128	0.0321701	0.0287025	0.0259846	0.0334423	0.0352994	0.0354857	0.0404156	0.0329199
HMR_2475	ENSG00000133328	0.0424128	0.0321701	0.0287025	0.0259846	0.0334423	0.0352994	0.0354857	0.0404156	0.0329199
HMR_2475	ENSG00000175893	0.0424128	0.0321701	0.0287025	0.0259846	0.0334423	0.0352994	0.0354857	0.0404156	0.0329199
HMR_2475	ENSG00000163812	0.0424128	0.0321701	0.0287025	0.0259846	0.0334423	0.0352994	0.0354857	0.0404156	0.0329199
HMR_2475	ENSG00000173418	0.0424128	0.0321701	0.0287025	0.0259846	0.0334423	0.0352994	0.0354857	0.0404156	0.0329199
HMR_2475	ENSG00000177669	0.0424128	0.0321701	0.0287025	0.0259846	0.0334423	0.0352994	0.0354857	0.0404156	0.0329199
HMR_2475	ENSG00000103066	0.0424128	0.0321701	0.0287025	0.0259846	0.0334423	0.0352994	0.0354857	0.0404156	0.0329199
HMR_2475	ENSG00000100344	0.0424128	0.0321701	0.0287025	0.0259846	0.0334423	0.0352994	0.0354857	0.0404156	0.0329199
HMR_2475	ENSG00000102312	0.0424128	0.0321701	0.0287025	0.0259846	0.0334423	0.0352994	0.0354857	0.0404156	0.0329199
HMR_2475	ENSG00000176454	0.0424128	0.0321701	0.0287025	0.0259846	0.0334423	0.0352994	0.0354857	0.0404156	0.0329199
HMR_2475	ENSG00000172954	0.0424128	0.0321701	0.0287025	0.0259846	0.0334423	0.0352994	0.0354857	0.0404156	0.0329199
HMR_2475	ENSG00000175048	0.0424128	0.0321701	0.0287025	0.0259846	0.0334423	0.0352994	0.0354857	0.0404156	0.0329199
HMR_2475	ENSG00000167011	0.0424128	0.0321701	0.0287025	0.0259846	0.0334423	0.0352994	0.0354857	0.0404156	0.0329199
HMR_2475	ENSG00000171320	0.0424128	0.0321701	0.0287025	0.0259846	0.0334423	0.0352994	0.0354857	0.0404156	0.0329199
HMR_2475	ENSG00000153786	0.0424128	0.0321701	0.0287025	0.0259846	0.0334423	0.0352994	0.0354857	0.0404156	0.0329199
HMR_2475	ENSG00000177108	0.0424128	0.0321701	0.0287025	0.0259846	0.0334423	0.0352994	0.0354857	0.0404156	0.0329199
HMR_2475	ENSG00000180776	0.0424128	0.0321701	0.0287025	0.0259846	0.0334423	0.0352994	0.0354857	0.0404156	0.0329199
HMR_2475	ENSG00000023041	0.0424128	0.0321701	0.0287025	0.0259846	0.0334423	0.0352994	0.0354857	0.0404156	0.0329199
HMR_2475	ENSG00000111684	0.0424128	0.0321701	0.0287025	0.0259846	0.0334423	0.0352994	0.0354857	0.0404156	0.0329199
HMR_2475	ENSG00000121579	0.0424128	0.0321701	0.0287025	0.0259846	0.0334423	0.0352994	0.0354857	0.0404156	0.0329199
HMR_2475	ENSG00000172197	0.0424128	0.0321701	0.0287025	0.0259846	0.0334423	0.0352994	0.0354857	0.0404156	0.0329199
HMR_2475	ENSG00000171307	0.0424128	0.0321701	0.0287025	0.0259846	0.0334423	0.0352994	0.0354857	0.0404156	0.0329199
HMR_2475	ENSG00000144182	0.0424128	0.0321701	0.0287025	0.0259846	0.0334423	0.0352994	0.0354857	0.0404156	0.0329199
HMR_2475	ENSG00000177054	0.0424128	0.0321701	0.0287025	0.0259846	0.0334423	0.0352994	0.0354857	0.0404156	0.0329199
HMR_2475	ENSG00000125505	0.0424128	0.0321701	0.0287025	0.0259846	0.0334423	0.0352994	0.0354857	0.0404156	0.0329199
HMR_2475	ENSG00000184307	0.0424128	0.0321701	0.0287025	0.0259846	0.0334423	0.0352994	0.0354857	0.0404156	0.0329199
HMR_2475	ENSG00000104219	0.0424128	0.0321701	0.0287025	0.0259846	0.0334423	0.0352994	0.0354857	0.0404156	0.0329199
HMR_2475	ENSG00000184210	0.0424128	0.0321701	0.0287025	0.0259846	0.0334423	0.0352994	0.0354857	0.0404156	0.0329199
HMR_2475	ENSG00000156599	0.0424128	0.0321701	0.0287025	0.0259846	0.0334423	0.0352994	0.0354857	0.0404156	0.0329199
HMR_2475	ENSG00000097033	0.0424128	0.0321701	0.0287025	0.0259846	0.0334423	0.0352994	0.0354857	0.0404156	0.0329199
HMR_2475	ENSG00000102383	0.0424128	0.0321701	0.0287025	0.0259846	0.0334423	0.0352994	0.0354857	0.0404156	0.0329199
HMR_2475	ENSG00000184788	0.0424128	0.0321701	0.0287025	0.0259846	0.0334423	0.0352994	0.0354857	0.0404156	0.0329199
HMR_2475	ENSG00000159714	0.0424128	0.0321701	0.0287025	0.0259846	0.0334423	0.0352994	0.0354857	0.0404156	0.0329199
HMR_2475	ENSG00000188706	0.0424128	0.0321701	0.0287025	0.0259846	0.0334423	0.0352994	0.0354857	0.0404156	0.0329199
HMR_2475	ENSG00000206077	0.0424128	0.0321701	0.0287025	0.0259846	0.0334423	0.0352994	0.0354857	0.0404156	0.0329199
HMR_2475	ENSG00000203972	0.0424128	0.0321701	0.0287025	0.0259846	0.0334423	0.0352994	0.0354857	0.0404156	0.0329199
HMR_2475	ENSG00000144035	0.0424128	0.0321701	0.0287025	0.0259846	0.0334423	0.0352994	0.0354857	0.0404156	0.0329199
HMR_2475	ENSG00000141446	0.0424128	0.0321701	0.0287025	0.0259846	0.0334423	0.0352994	0.0354857	0.0404156	0.0329199
HMR_2475	ENSG00000123684	0.0424128	0.0321701	0.0287025	0.0259846	0.0334423	0.0352994	0.0354857	0.0404156	0.0329199
HMR_2475	ENSG00000099904	0.0424128	0.0321701	0.0287025	0.0259846	0.0334423	0.0352994	0.0354857	0.0404156	0.0329199
HMR_2475	ENSG00000188818	0.0424128	0.0321701	0.0287025	0.0259846	0.0334423	0.0352994	0.0354857	0.0404156	0.0329199
HMR_2475	ENSG00000066322	0.0424128	0.0321701	0.0287025	0.0259846	0.0334423	0.0352994	0.0354857	0.0404156	0.0329199
HMR_2475	ENSG00000054392	0.0424128	0.0321701	0.0287025	0.0259846	0.0334423	0.0352994	0.0354857	0.0404156	0.0329199
HMR_2475	ENSG00000106636	0.0424128	0.0321701	0.0287025	0.0259846	0.0334423	0.0352994	0.0354857	0.0404156	0.0329199
HMR_2475	ENSG00000174165	0.0424128	0.0321701	0.0287025	0.0259846	0.0334423	0.0352994	0.0354857	0.0404156	0.0329199
HMR_2475	ENSG00000186908	0.0424128	0.0321701	0.0287025	0.0259846	0.0334423	0.0352994	0.0354857	0.0404156	0.0329199
HMR_2475	ENSG00000110583	0.0424128	0.0321701	0.0287025	0.0259846	0.0334423	0.0352994	0.0354857	0.0404156	0.0329199
HMR_2475	ENSG00000163958	0.0424128	0.0321701	0.0287025	0.0259846	0.0334423	0.0352994	0.0354857	0.0404156	0.0329199
HMR_2478	ENSG00000072042	0.0424128	0.0321701	0.0287025	0.0259846	0.0334423	0.0352994	0.0354857	0.0404156	0.0329199
HMR_2478	ENSG00000184860	0.0424128	0.0321701	0.0287025	0.0259846	0.0334423	0.0352994	0.0354857	0.0404156	0.0329199
HMR_2478	ENSG00000164039	0.0424128	0.0321701	0.0287025	0.0259846	0.0334423	0.0352994	0.0354857	0.0404156	0.0329199
HMR_2478	ENSG00000176387	0.0424128	0.0321701	0.0287025	0.0259846	0.0334423	0.0352994	0.0354857	0.0404156	0.0329199
HMR_2478	ENSG00000197894	0.0424128	0.0321701	0.0287025	0.0259846	0.0334423	0.0352994	0.0354857	0.0404156	0.0329199
HMR_2478	ENSG00000139988	0.0424128	0.0321701	0.0287025	0.0259846	0.0334423	0.0352994	0.0354857	0.0404156	0.0329199
HMR_2478	ENSG00000170426	0.0424128	0.0321701	0.0287025	0.0259846	0.0334423	0.0352994	0.0354857	0.0404156	0.0329199
HMR_2478	ENSG00000170786	0.0424128	0.0321701	0.0287025	0.0259846	0.0334423	0.0352994	0.0354857	0.0404156	0.0329199
HMR_2478	ENSG00000228712	0.0424128	0.0321701	0.0287025	0.0259846	0.0334423	0.0352994	0.0354857	0.0404156	0.0329199
HMR_2478	ENSG00000198189	0.0424128	0.0321701	0.0287025	0.0259846	0.0334423	0.0352994	0.0354857	0.0404156	0.0329199
HMR_2478	ENSG00000145439	0.0424128	0.0321701	0.0287025	0.0259846	0.0334423	0.0352994	0.0354857	0.0404156	0.0329199
HMR_2478	ENSG00000232357	0.0424128	0.0321701	0.0287025	0.0259846	0.0334423	0.0352994	0.0354857	0.0404156	0.0329199
HMR_2478	ENSG00000204228	0.0424128	0.0321701	0.0287025	0.0259846	0.0334423	0.0352994	0.0354857	0.0404156	0.0329199
HMR_2478	ENSG00000183921	0.0424128	0.0321701	0.0287025	0.0259846	0.0334423	0.0352994	0.0354857	0.0404156	0.0329199
HMR_2478	ENSG00000167733	0.0424128	0.0321701	0.0287025	0.0259846	0.0334423	0.0352994	0.0354857	0.0404156	0.0329199
HMR_2478	ENSG00000121039	0.0424128	0.0321701	0.0287025	0.0259846	0.0334423	0.0352994	0.0354857	0.0404156	0.0329199
HMR_2478	ENSG00000160439	0.0424128	0.0321701	0.0287025	0.0259846	0.0334423	0.0352994	0.0354857	0.0404156	0.0329199
HMR_2478	ENSG00000198074	0.0424128	0.0321701	0.0287025	0.0259846	0.0334423	0.0352994	0.0354857	0.0404156	0.0329199
HMR_2478	ENSG00000187134	0.0424128	0.0321701	0.0287025	0.0259846	0.0334423	0.0352994	0.0354857	0.0404156	0.0329199
HMR_2478	ENSG00000080511	0.0424128	0.0321701	0.0287025	0.0259846	0.0334423	0.0352994	0.0354857	0.0404156	0.0329199
HMR_2478	ENSG00000159692	0.0424128	0.0321701	0.0287025	0.0259846	0.0334423	0.0352994	0.0354857	0.0404156	0.0329199
HMR_2478	ENSG00000186153	0.0424128	0.0321701	0.0287025	0.0259846	0.0334423	0.0352994	0.0354857	0.0404156	0.0329199
HMR_2478	ENSG00000138400	0.0424128	0.0321701	0.0287025	0.0259846	0.0334423	0.0352994	0.0354857	0.0404156	0.0329199
HMR_2478	ENSG00000112474	0.0424128	0.0321701	0.0287025	0.0259846	0.0334423	0.0352994	0.0354857	0.0404156	0.0329199
HMR_2478	ENSG00000109854	0.0424128	0.0321701	0.0287025	0.0259846	0.0334423	0.0352994	0.0354857	0.0404156	0.0329199
HMR_2478	ENSG00000225312	0.0424128	0.0321701	0.0287025	0.0259846	0.0334423	0.0352994	0.0354857	0.0404156	0.0329199
HMR_2478	ENSG00000227471	0.0424128	0.0321701	0.0287025	0.0259846	0.0334423	0.0352994	0.0354857	0.0404156	0.0329199
HMR_2478	ENSG00000066322	0.0424128	0.0321701	0.0287025	0.0259846	0.0334423	0.0352994	0.0354857	0.0404156	0.0329199
HMR_2478	ENSG00000100867	0.0424128	0.0321701	0.0287025	0.0259846	0.0334423	0.0352994	0.0354857	0.0404156	0.0329199
HMR_2478	ENSG00000228357	0.0424128	0.0321701	0.0287025	0.0259846	0.0334423	0.0352994	0.0354857	0.0404156	0.0329199
HMR_2478	ENSG00000240857	0.0424128	0.0321701	0.0287025	0.0259846	0.0334423	0.0352994	0.0354857	0.0404156	0.0329199
HMR_2478	ENSG00000099377	0.0424128	0.0321701	0.0287025	0.0259846	0.0334423	0.0352994	0.0354857	0.0404156	0.0329199
HMR_2478	ENSG00000198610	0.0424128	0.0321701	0.0287025	0.0259846	0.0334423	0.0352994	0.0354857	0.0404156	0.0329199
HMR_2478	ENSG00000196326	0.0424128	0.0321701	0.0287025	0.0259846	0.0334423	0.0352994	0.0354857	0.0404156	0.0329199
HMR_2478	ENSG00000087076	0.0424128	0.0321701	0.0287025	0.0259846	0.0334423	0.0352994	0.0354857	0.0404156	0.0329199
HMR_2480	ENSG00000188921	0.0424128	0.0321701	0.0287025	0.0259846	0.0334423	0.0352994	0.0354857	0.0404156	0.0329199
HMR_2480	ENSG00000066322	0.0424128	0.0321701	0.0287025	0.0259846	0.0334423	0.0352994	0.0354857	0.0404156	0.0329199
HMR_2480	ENSG00000206527	0.0424128	0.0321701	0.0287025	0.0259846	0.0334423	0.0352994	0.0354857	0.0404156	0.0329199
HMR_2480	ENSG00000163684	0.0424128	0.0321701	0.0287025	0.0259846	0.0334423	0.0352994	0.0354857	0.0404156	0.0329199
HMR_2480	ENSG00000165996	0.0424128	0.0321701	0.0287025	0.0259846	0.0334423	0.0352994	0.0354857	0.0404156	0.0329199
HMR_2480	ENSG00000074696	0.0424128	0.0321701	0.0287025	0.0259846	0.0334423	0.0352994	0.0354857	0.0404156	0.0329199
HMR_2482	ENSG00000116133	0.0424128	0.0321701	0.0287025	0.0259846	0.0334423	0.0352994	0.0354857	0.0404156	0.0329199
HMR_2482	ENSG00000149084	0.0424128	0.0321701	0.0287025	0.0259846	0.0334423	0.0352994	0.0354857	0.0404156	0.0329199
HMR_2482	ENSG00000128039	0.0424128	0.0321701	0.0287025	0.0259846	0.0334423	0.0352994	0.0354857	0.0404156	0.0329199
HMR_2482	ENSG00000066322	0.0424128	0.0321701	0.0287025	0.0259846	0.0334423	0.0352994	0.0354857	0.0404156	0.0329199
HMR_2482	ENSG00000106853	0.0424128	0.0321701	0.0287025	0.0259846	0.0334423	0.0352994	0.0354857	0.0404156	0.0329199
HMR_2482	ENSG00000205678	0.0424128	0.0321701	0.0287025	0.0259846	0.0334423	0.0352994	0.0354857	0.0404156	0.0329199
HMR_2484	ENSG00000149485	0.0402964	0.0309452	0.0282981	0.0262233	0.0349677	0.0346242	0.0335453	0.0387038	0.0315175
HMR_3931	ENSG00000198431	0.0395636	0.0125003	0.0102519	0.00848958	0.0153786	0.0355009	0.0149031	0.0384229	0.0129865
HMR_3931	ENSG00000197763	0.0395636	0.0125003	0.0102519	0.00848958	0.0153786	0.0355009	0.0149031	0.0384229	0.0129865
HMR_3931	ENSG00000184470	0.0395636	0.0125003	0.0102519	0.00848958	0.0153786	0.0355009	0.0149031	0.0384229	0.0129865
HMR_0754	ENSG00000143753	0.0375806	0.0370935	0.0359207	0.0350015	0.0378417	0.0354615	0.0383469	0.0369857	0.0373471
HMR_0754	ENSG00000168350	0.0375806	0.0370935	0.0359207	0.0350015	0.0378417	0.0354615	0.0383469	0.0369857	0.0373471
HMR_2177	ENSG00000152463	0.0360384	0.0132177	0.0125811	0.0120822	0.0129333	0.0341627	0.0132578	0.0355117	0.0133553
HMR_2177	ENSG00000169710	0.0360384	0.0132177	0.0125811	0.0120822	0.0129333	0.0341627	0.0132578	0.0355117	0.0133553
HMR_4032	ENSG00000047230	0.032621	0.0954591	0.0194903	0.0144883	0.10601	0.0426311	0.032692	0.0293835	0.0272518
HMR_4032	ENSG00000171793	0.032621	0.0954591	0.0194903	0.0144883	0.10601	0.0426311	0.032692	0.0293835	0.0272518
HMR_4032	ENSG00000171766	0.032621	0.0954591	0.0194903	0.0144883	0.10601	0.0426311	0.032692	0.0293835	0.0272518
HMR_4042	ENSG00000185100	0.0306876	0.025783	0.0211454	0.0175105	0.0317197	0.0223079	0.0307391	0.0283349	0.0267858
HMR_4042	ENSG00000035687	0.0306876	0.025783	0.0211454	0.0175105	0.0317197	0.0223079	0.0307391	0.0283349	0.0267858
HMR_0604	ENSG00000204466	0.0281598	0.0236593	0.0194037	0.0160682	0.0355381	0.0204704	0.0282071	0.0260009	0.0245794
HMR_0604	ENSG00000157680	0.0281598	0.0236593	0.0194037	0.0160682	0.0355381	0.0204704	0.0282071	0.0260009	0.0245794
HMR_0604	ENSG00000136267	0.0281598	0.0236593	0.0194037	0.0160682	0.0355381	0.0204704	0.0282071	0.0260009	0.0245794
HMR_0604	ENSG00000077044	0.0281598	0.0236593	0.0194037	0.0160682	0.0355381	0.0204704	0.0282071	0.0260009	0.0245794
HMR_0604	ENSG00000145214	0.0281598	0.0236593	0.0194037	0.0160682	0.0355381	0.0204704	0.0282071	0.0260009	0.0245794
HMR_0604	ENSG00000065357	0.0281598	0.0236593	0.0194037	0.0160682	0.0355381	0.0204704	0.0282071	0.0260009	0.0245794
HMR_0604	ENSG00000153933	0.0281598	0.0236593	0.0194037	0.0160682	0.0355381	0.0204704	0.0282071	0.0260009	0.0245794
HMR_0604	ENSG00000058866	0.0281598	0.0236593	0.0194037	0.0160682	0.0355381	0.0204704	0.0282071	0.0260009	0.0245794
HMR_0604	ENSG00000102780	0.0281598	0.0236593	0.0194037	0.0160682	0.0355381	0.0204704	0.0282071	0.0260009	0.0245794
HMR_0604	ENSG00000149091	0.0281598	0.0236593	0.0194037	0.0160682	0.0355381	0.0204704	0.0282071	0.0260009	0.0245794
HMR_0605	ENSG00000124003	0.0279381	0.023473	0.0192509	0.0159417	0.0288778	0.0203092	0.027985	0.0257962	0.0243859
HMR_0605	ENSG00000166391	0.0279381	0.023473	0.0192509	0.0159417	0.0288778	0.0203092	0.027985	0.0257962	0.0243859
HMR_0605	ENSG00000185000	0.0279381	0.023473	0.0192509	0.0159417	0.0288778	0.0203092	0.027985	0.0257962	0.0243859
HMR_0605	ENSG00000106384	0.0279381	0.023473	0.0192509	0.0159417	0.0288778	0.0203092	0.027985	0.0257962	0.0243859
HMR_0605	ENSG00000062282	0.0279381	0.023473	0.0192509	0.0159417	0.0288778	0.0203092	0.027985	0.0257962	0.0243859
HMR_5105	ENSG00000120329	0.0258035	0.0201365	-0.0127121	-0.0127121	-0.0060529	-0.0060529	-0.0123586	-0.0060529	-0.0127121
HMR_5105	ENSG00000102743	0.0258035	0.0201365	-0.0127121	-0.0127121	-0.0060529	-0.0060529	-0.0123586	-0.0060529	-0.0127121
HMR_7718	ENSG00000198246	0.0246854	0	0	0	0	0.0246854	0	0.0246854	0
HMR_2486	ENSG00000136247	0.0225088	0.0233527	0.0213459	0.0197731	0.0268993	0.0183062	0.0256271	0.0213289	0.0237866
HMR_2486	ENSG00000087253	0.0225088	0.0233527	0.0213459	0.0197731	0.0268993	0.0183062	0.0256271	0.0213289	0.0237866
HMR_2486	ENSG00000153395	0.0225088	0.0233527	0.0213459	0.0197731	0.0268993	0.0183062	0.0256271	0.0213289	0.0237866
HMR_2486	ENSG00000090971	0.0225088	0.0233527	0.0213459	0.0197731	0.0268993	0.0183062	0.0256271	0.0213289	0.0237866
HMR_2486	ENSG00000205267	0.0225088	0.0233527	0.0213459	0.0197731	0.0268993	0.0183062	0.0256271	0.0213289	0.0237866
HMR_2486	NAT8B	0.0225088	0.0233527	0.0213459	0.0197731	0.0268993	0.0183062	0.0256271	0.0213289	0.0237866
HMR_2486	ENSG00000143797	0.0225088	0.0233527	0.0213459	0.0197731	0.0268993	0.0183062	0.0256271	0.0213289	0.0237866
HMR_2486	ENSG00000109065	0.0225088	0.0233527	0.0213459	0.0197731	0.0268993	0.0183062	0.0256271	0.0213289	0.0237866
HMR_2486	ENSG00000160446	0.0225088	0.0233527	0.0213459	0.0197731	0.0268993	0.0183062	0.0256271	0.0213289	0.0237866
HMR_2486	ENSG00000122390	0.0225088	0.0233527	0.0213459	0.0197731	0.0268993	0.0183062	0.0256271	0.0213289	0.0237866
HMR_2486	ENSG00000204160	0.0225088	0.0233527	0.0213459	0.0197731	0.0268993	0.0183062	0.0256271	0.0213289	0.0237866
HMR_2486	ENSG00000102030	0.0225088	0.0233527	0.0213459	0.0197731	0.0268993	0.0183062	0.0256271	0.0213289	0.0237866
HMR_2486	ENSG00000135372	0.0225088	0.0233527	0.0213459	0.0197731	0.0268993	0.0183062	0.0256271	0.0213289	0.0237866
HMR_2486	ENSG00000243477	0.0225088	0.0233527	0.0213459	0.0197731	0.0268993	0.0183062	0.0256271	0.0213289	0.0237866
HMR_2486	ENSG00000133328	0.0225088	0.0233527	0.0213459	0.0197731	0.0268993	0.0183062	0.0256271	0.0213289	0.0237866
HMR_2486	ENSG00000175893	0.0225088	0.0233527	0.0213459	0.0197731	0.0268993	0.0183062	0.0256271	0.0213289	0.0237866
HMR_2486	ENSG00000173418	0.0225088	0.0233527	0.0213459	0.0197731	0.0268993	0.0183062	0.0256271	0.0213289	0.0237866
HMR_2486	ENSG00000163812	0.0225088	0.0233527	0.0213459	0.0197731	0.0268993	0.0183062	0.0256271	0.0213289	0.0237866
HMR_2486	ENSG00000177669	0.0225088	0.0233527	0.0213459	0.0197731	0.0268993	0.0183062	0.0256271	0.0213289	0.0237866
HMR_2486	ENSG00000103066	0.0225088	0.0233527	0.0213459	0.0197731	0.0268993	0.0183062	0.0256271	0.0213289	0.0237866
HMR_2486	ENSG00000100344	0.0225088	0.0233527	0.0213459	0.0197731	0.0268993	0.0183062	0.0256271	0.0213289	0.0237866
HMR_2486	ENSG00000102312	0.0225088	0.0233527	0.0213459	0.0197731	0.0268993	0.0183062	0.0256271	0.0213289	0.0237866
HMR_2486	ENSG00000176454	0.0225088	0.0233527	0.0213459	0.0197731	0.0268993	0.0183062	0.0256271	0.0213289	0.0237866
HMR_2486	ENSG00000172954	0.0225088	0.0233527	0.0213459	0.0197731	0.0268993	0.0183062	0.0256271	0.0213289	0.0237866
HMR_2486	ENSG00000175048	0.0225088	0.0233527	0.0213459	0.0197731	0.0268993	0.0183062	0.0256271	0.0213289	0.0237866
HMR_2486	ENSG00000167011	0.0225088	0.0233527	0.0213459	0.0197731	0.0268993	0.0183062	0.0256271	0.0213289	0.0237866
HMR_2486	ENSG00000171320	0.0225088	0.0233527	0.0213459	0.0197731	0.0268993	0.0183062	0.0256271	0.0213289	0.0237866
HMR_2486	ENSG00000153786	0.0225088	0.0233527	0.0213459	0.0197731	0.0268993	0.0183062	0.0256271	0.0213289	0.0237866
HMR_2486	ENSG00000177108	0.0225088	0.0233527	0.0213459	0.0197731	0.0268993	0.0183062	0.0256271	0.0213289	0.0237866
HMR_2486	ENSG00000180776	0.0225088	0.0233527	0.0213459	0.0197731	0.0268993	0.0183062	0.0256271	0.0213289	0.0237866
HMR_2486	ENSG00000023041	0.0225088	0.0233527	0.0213459	0.0197731	0.0268993	0.0183062	0.0256271	0.0213289	0.0237866
HMR_2486	ENSG00000111684	0.0225088	0.0233527	0.0213459	0.0197731	0.0268993	0.0183062	0.0256271	0.0213289	0.0237866
HMR_2486	ENSG00000121579	0.0225088	0.0233527	0.0213459	0.0197731	0.0268993	0.0183062	0.0256271	0.0213289	0.0237866
HMR_2486	ENSG00000172197	0.0225088	0.0233527	0.0213459	0.0197731	0.0268993	0.0183062	0.0256271	0.0213289	0.0237866
HMR_2486	ENSG00000171307	0.0225088	0.0233527	0.0213459	0.0197731	0.0268993	0.0183062	0.0256271	0.0213289	0.0237866
HMR_2486	ENSG00000144182	0.0225088	0.0233527	0.0213459	0.0197731	0.0268993	0.0183062	0.0256271	0.0213289	0.0237866
HMR_2486	ENSG00000177054	0.0225088	0.0233527	0.0213459	0.0197731	0.0268993	0.0183062	0.0256271	0.0213289	0.0237866
HMR_2486	ENSG00000125505	0.0225088	0.0233527	0.0213459	0.0197731	0.0268993	0.0183062	0.0256271	0.0213289	0.0237866
HMR_2486	ENSG00000184307	0.0225088	0.0233527	0.0213459	0.0197731	0.0268993	0.0183062	0.0256271	0.0213289	0.0237866
HMR_2486	ENSG00000104219	0.0225088	0.0233527	0.0213459	0.0197731	0.0268993	0.0183062	0.0256271	0.0213289	0.0237866
HMR_2486	ENSG00000184210	0.0225088	0.0233527	0.0213459	0.0197731	0.0268993	0.0183062	0.0256271	0.0213289	0.0237866
HMR_2486	ENSG00000156599	0.0225088	0.0233527	0.0213459	0.0197731	0.0268993	0.0183062	0.0256271	0.0213289	0.0237866
HMR_2486	ENSG00000097033	0.0225088	0.0233527	0.0213459	0.0197731	0.0268993	0.0183062	0.0256271	0.0213289	0.0237866
HMR_2486	ENSG00000102383	0.0225088	0.0233527	0.0213459	0.0197731	0.0268993	0.0183062	0.0256271	0.0213289	0.0237866
HMR_2486	ENSG00000184788	0.0225088	0.0233527	0.0213459	0.0197731	0.0268993	0.0183062	0.0256271	0.0213289	0.0237866
HMR_2486	ENSG00000159714	0.0225088	0.0233527	0.0213459	0.0197731	0.0268993	0.0183062	0.0256271	0.0213289	0.0237866
HMR_2486	ENSG00000188706	0.0225088	0.0233527	0.0213459	0.0197731	0.0268993	0.0183062	0.0256271	0.0213289	0.0237866
HMR_2486	ENSG00000206077	0.0225088	0.0233527	0.0213459	0.0197731	0.0268993	0.0183062	0.0256271	0.0213289	0.0237866
HMR_2486	ENSG00000203972	0.0225088	0.0233527	0.0213459	0.0197731	0.0268993	0.0183062	0.0256271	0.0213289	0.0237866
HMR_2486	ENSG00000144035	0.0225088	0.0233527	0.0213459	0.0197731	0.0268993	0.0183062	0.0256271	0.0213289	0.0237866
HMR_2486	ENSG00000141446	0.0225088	0.0233527	0.0213459	0.0197731	0.0268993	0.0183062	0.0256271	0.0213289	0.0237866
HMR_2486	ENSG00000123684	0.0225088	0.0233527	0.0213459	0.0197731	0.0268993	0.0183062	0.0256271	0.0213289	0.0237866
HMR_2486	ENSG00000099904	0.0225088	0.0233527	0.0213459	0.0197731	0.0268993	0.0183062	0.0256271	0.0213289	0.0237866
HMR_2486	ENSG00000188818	0.0225088	0.0233527	0.0213459	0.0197731	0.0268993	0.0183062	0.0256271	0.0213289	0.0237866
HMR_2486	ENSG00000066322	0.0225088	0.0233527	0.0213459	0.0197731	0.0268993	0.0183062	0.0256271	0.0213289	0.0237866
HMR_2486	ENSG00000054392	0.0225088	0.0233527	0.0213459	0.0197731	0.0268993	0.0183062	0.0256271	0.0213289	0.0237866
HMR_2486	ENSG00000106636	0.0225088	0.0233527	0.0213459	0.0197731	0.0268993	0.0183062	0.0256271	0.0213289	0.0237866
HMR_2486	ENSG00000174165	0.0225088	0.0233527	0.0213459	0.0197731	0.0268993	0.0183062	0.0256271	0.0213289	0.0237866
HMR_2486	ENSG00000186908	0.0225088	0.0233527	0.0213459	0.0197731	0.0268993	0.0183062	0.0256271	0.0213289	0.0237866
HMR_2486	ENSG00000110583	0.0225088	0.0233527	0.0213459	0.0197731	0.0268993	0.0183062	0.0256271	0.0213289	0.0237866
HMR_2486	ENSG00000163958	0.0225088	0.0233527	0.0213459	0.0197731	0.0268993	0.0183062	0.0256271	0.0213289	0.0237866
HMR_2489	ENSG00000072042	0.0225088	0.0233527	0.0213459	0.0197731	0.0268993	0.0183062	0.0256271	0.0213289	0.0237866
HMR_2489	ENSG00000184860	0.0225088	0.0233527	0.0213459	0.0197731	0.0268993	0.0183062	0.0256271	0.0213289	0.0237866
HMR_2489	ENSG00000164039	0.0225088	0.0233527	0.0213459	0.0197731	0.0268993	0.0183062	0.0256271	0.0213289	0.0237866
HMR_2489	ENSG00000176387	0.0225088	0.0233527	0.0213459	0.0197731	0.0268993	0.0183062	0.0256271	0.0213289	0.0237866
HMR_2489	ENSG00000197894	0.0225088	0.0233527	0.0213459	0.0197731	0.0268993	0.0183062	0.0256271	0.0213289	0.0237866
HMR_2489	ENSG00000139988	0.0225088	0.0233527	0.0213459	0.0197731	0.0268993	0.0183062	0.0256271	0.0213289	0.0237866
HMR_2489	ENSG00000170426	0.0225088	0.0233527	0.0213459	0.0197731	0.0268993	0.0183062	0.0256271	0.0213289	0.0237866
HMR_2489	ENSG00000170786	0.0225088	0.0233527	0.0213459	0.0197731	0.0268993	0.0183062	0.0256271	0.0213289	0.0237866
HMR_2489	ENSG00000228712	0.0225088	0.0233527	0.0213459	0.0197731	0.0268993	0.0183062	0.0256271	0.0213289	0.0237866
HMR_2489	ENSG00000198189	0.0225088	0.0233527	0.0213459	0.0197731	0.0268993	0.0183062	0.0256271	0.0213289	0.0237866
HMR_2489	ENSG00000145439	0.0225088	0.0233527	0.0213459	0.0197731	0.0268993	0.0183062	0.0256271	0.0213289	0.0237866
HMR_2489	ENSG00000232357	0.0225088	0.0233527	0.0213459	0.0197731	0.0268993	0.0183062	0.0256271	0.0213289	0.0237866
HMR_2489	ENSG00000204228	0.0225088	0.0233527	0.0213459	0.0197731	0.0268993	0.0183062	0.0256271	0.0213289	0.0237866
HMR_2489	ENSG00000183921	0.0225088	0.0233527	0.0213459	0.0197731	0.0268993	0.0183062	0.0256271	0.0213289	0.0237866
HMR_2489	ENSG00000167733	0.0225088	0.0233527	0.0213459	0.0197731	0.0268993	0.0183062	0.0256271	0.0213289	0.0237866
HMR_2489	ENSG00000121039	0.0225088	0.0233527	0.0213459	0.0197731	0.0268993	0.0183062	0.0256271	0.0213289	0.0237866
HMR_2489	ENSG00000160439	0.0225088	0.0233527	0.0213459	0.0197731	0.0268993	0.0183062	0.0256271	0.0213289	0.0237866
HMR_2489	ENSG00000198074	0.0225088	0.0233527	0.0213459	0.0197731	0.0268993	0.0183062	0.0256271	0.0213289	0.0237866
HMR_2489	ENSG00000187134	0.0225088	0.0233527	0.0213459	0.0197731	0.0268993	0.0183062	0.0256271	0.0213289	0.0237866
HMR_2489	ENSG00000080511	0.0225088	0.0233527	0.0213459	0.0197731	0.0268993	0.0183062	0.0256271	0.0213289	0.0237866
HMR_2489	ENSG00000159692	0.0225088	0.0233527	0.0213459	0.0197731	0.0268993	0.0183062	0.0256271	0.0213289	0.0237866
HMR_2489	ENSG00000186153	0.0225088	0.0233527	0.0213459	0.0197731	0.0268993	0.0183062	0.0256271	0.0213289	0.0237866
HMR_2489	ENSG00000138400	0.0225088	0.0233527	0.0213459	0.0197731	0.0268993	0.0183062	0.0256271	0.0213289	0.0237866
HMR_2489	ENSG00000112474	0.0225088	0.0233527	0.0213459	0.0197731	0.0268993	0.0183062	0.0256271	0.0213289	0.0237866
HMR_2489	ENSG00000109854	0.0225088	0.0233527	0.0213459	0.0197731	0.0268993	0.0183062	0.0256271	0.0213289	0.0237866
HMR_2489	ENSG00000225312	0.0225088	0.0233527	0.0213459	0.0197731	0.0268993	0.0183062	0.0256271	0.0213289	0.0237866
HMR_2489	ENSG00000227471	0.0225088	0.0233527	0.0213459	0.0197731	0.0268993	0.0183062	0.0256271	0.0213289	0.0237866
HMR_2489	ENSG00000066322	0.0225088	0.0233527	0.0213459	0.0197731	0.0268993	0.0183062	0.0256271	0.0213289	0.0237866
HMR_2489	ENSG00000100867	0.0225088	0.0233527	0.0213459	0.0197731	0.0268993	0.0183062	0.0256271	0.0213289	0.0237866
HMR_2489	ENSG00000228357	0.0225088	0.0233527	0.0213459	0.0197731	0.0268993	0.0183062	0.0256271	0.0213289	0.0237866
HMR_2489	ENSG00000240857	0.0225088	0.0233527	0.0213459	0.0197731	0.0268993	0.0183062	0.0256271	0.0213289	0.0237866
HMR_2489	ENSG00000099377	0.0225088	0.0233527	0.0213459	0.0197731	0.0268993	0.0183062	0.0256271	0.0213289	0.0237866
HMR_2489	ENSG00000198610	0.0225088	0.0233527	0.0213459	0.0197731	0.0268993	0.0183062	0.0256271	0.0213289	0.0237866
HMR_2489	ENSG00000196326	0.0225088	0.0233527	0.0213459	0.0197731	0.0268993	0.0183062	0.0256271	0.0213289	0.0237866
HMR_2489	ENSG00000087076	0.0225088	0.0233527	0.0213459	0.0197731	0.0268993	0.0183062	0.0256271	0.0213289	0.0237866
HMR_2491	ENSG00000188921	0.0225088	0.0233527	0.0213459	0.0197731	0.0268993	0.0183062	0.0256271	0.0213289	0.0237866
HMR_2491	ENSG00000066322	0.0225088	0.0233527	0.0213459	0.0197731	0.0268993	0.0183062	0.0256271	0.0213289	0.0237866
HMR_2491	ENSG00000206527	0.0225088	0.0233527	0.0213459	0.0197731	0.0268993	0.0183062	0.0256271	0.0213289	0.0237866
HMR_2491	ENSG00000163684	0.0225088	0.0233527	0.0213459	0.0197731	0.0268993	0.0183062	0.0256271	0.0213289	0.0237866
HMR_2491	ENSG00000165996	0.0225088	0.0233527	0.0213459	0.0197731	0.0268993	0.0183062	0.0256271	0.0213289	0.0237866
HMR_2491	ENSG00000074696	0.0225088	0.0233527	0.0213459	0.0197731	0.0268993	0.0183062	0.0256271	0.0213289	0.0237866
HMR_2493	ENSG00000116133	0.0225088	0.0233527	0.0213459	0.0197731	0.0268993	0.0183062	0.0256271	0.0213289	0.0237866
HMR_2493	ENSG00000149084	0.0225088	0.0233527	0.0213459	0.0197731	0.0268993	0.0183062	0.0256271	0.0213289	0.0237866
HMR_2493	ENSG00000128039	0.0225088	0.0233527	0.0213459	0.0197731	0.0268993	0.0183062	0.0256271	0.0213289	0.0237866
HMR_2493	ENSG00000066322	0.0225088	0.0233527	0.0213459	0.0197731	0.0268993	0.0183062	0.0256271	0.0213289	0.0237866
HMR_2493	ENSG00000106853	0.0225088	0.0233527	0.0213459	0.0197731	0.0268993	0.0183062	0.0256271	0.0213289	0.0237866
HMR_2493	ENSG00000205678	0.0225088	0.0233527	0.0213459	0.0197731	0.0268993	0.0183062	0.0256271	0.0213289	0.0237866
HMR_0263	ENSG00000068366	0.0223392	0.0205808	0.0200558	0.0196443	0.0269993	0.0214958	0.0244985	0.0221024	0.0206944
HMR_0263	ENSG00000164398	0.0223392	0.0205808	0.0200558	0.0196443	0.0269993	0.0214958	0.0244985	0.0221024	0.0206944
HMR_0263	ENSG00000151726	0.0223392	0.0205808	0.0200558	0.0196443	0.0269993	0.0214958	0.0244985	0.0221024	0.0206944
HMR_0263	ENSG00000103740	0.0223392	0.0205808	0.0200558	0.0196443	0.0269993	0.0214958	0.0244985	0.0221024	0.0206944
HMR_0263	ENSG00000130377	0.0223392	0.0205808	0.0200558	0.0196443	0.0269993	0.0214958	0.0244985	0.0221024	0.0206944
HMR_0263	ENSG00000123983	0.0223392	0.0205808	0.0200558	0.0196443	0.0269993	0.0214958	0.0244985	0.0221024	0.0206944
HMR_0263	ENSG00000140284	0.0223392	0.0205808	0.0200558	0.0196443	0.0269993	0.0214958	0.0244985	0.0221024	0.0206944
HMR_0263	ENSG00000197142	0.0223392	0.0205808	0.0200558	0.0196443	0.0269993	0.0214958	0.0244985	0.0221024	0.0206944
HMR_2731	ENSG00000149742	0.0216185	0	0	0	0	0.0216185	0	0.0216185	0
HMR_2731	ENSG00000178537	0.0216185	0	0	0	0	0.0216185	0	0.0216185	0
HMR_2731	ENSG00000197208	0.0216185	0	0	0	0	0.0216185	0	0.0216185	0
HMR_2731	ENSG00000197119	0.0216185	0	0	0	0	0.0216185	0	0.0216185	0
HMR_2731	ENSG00000175003	0.0216185	0	0	0	0	0.0216185	0	0.0216185	0
HMR_2732	ENSG00000095321	0.0216185	0	0	0	0	0.0216185	0	0.0216185	0
HMR_2732	ENSG00000157184	0.0216185	0	0	0	0	0.0216185	0	0.0216185	0
HMR_0488	ENSG00000158669	0.0206133	0.00880078	0.00847349	0.00821696	0.00923726	0.019664	0.00915055	0.0203468	0.00887155
HMR_0488	ENSG00000119927	0.0206133	0.00880078	0.00847349	0.00821696	0.00923726	0.019664	0.00915055	0.0203468	0.00887155
HMR_0488	ENSG00000138678	0.0206133	0.00880078	0.00847349	0.00821696	0.00923726	0.019664	0.00915055	0.0203468	0.00887155
HMR_0488	ENSG00000186281	0.0206133	0.00880078	0.00847349	0.00821696	0.00923726	0.019664	0.00915055	0.0203468	0.00887155
HMR_8450	ENSG00000162368	0.0203327	0.116007	0.0455205	0	0.119978	-0.0246854	0	-0.0246854	0
HMR_4418	ENSG00000165704	0.0199882	0.0248927	0.0295304	0.0331652	0.0189561	0.0283679	0.0199367	0.0223409	0.02389
HMR_0529	ENSG00000158669	0.019536	0.00975257	0.00899145	0.00839491	0.0110261	0.0178805	0.0105659	0.0190712	0.00991713
HMR_0529	ENSG00000119927	0.019536	0.00975257	0.00899145	0.00839491	0.0110261	0.0178805	0.0105659	0.0190712	0.00991713
HMR_0529	ENSG00000138678	0.019536	0.00975257	0.00899145	0.00839491	0.0110261	0.0178805	0.0105659	0.0190712	0.00991713
HMR_0529	ENSG00000186281	0.019536	0.00975257	0.00899145	0.00839491	0.0110261	0.0178805	0.0105659	0.0190712	0.00991713
HMR_0495	ENSG00000158669	0.0180147	0.00797367	0.00756265	0.0072405	0.00811232	0.0169722	0.00841291	0.017722	0.00806254
HMR_0495	ENSG00000119927	0.0180147	0.00797367	0.00756265	0.0072405	0.00811232	0.0169722	0.00841291	0.017722	0.00806254
HMR_0495	ENSG00000138678	0.0180147	0.00797367	0.00756265	0.0072405	0.00811232	0.0169722	0.00841291	0.017722	0.00806254
HMR_0495	ENSG00000186281	0.0180147	0.00797367	0.00756265	0.0072405	0.00811232	0.0169722	0.00841291	0.017722	0.00806254
HMR_0536	ENSG00000158669	0.017268	0.00864483	0.00796266	0.00742799	0.00976673	0.0157887	0.00937384	0.0168527	0.00879232
HMR_0536	ENSG00000119927	0.017268	0.00864483	0.00796266	0.00742799	0.00976673	0.0157887	0.00937384	0.0168527	0.00879232
HMR_0536	ENSG00000138678	0.017268	0.00864483	0.00796266	0.00742799	0.00976673	0.0157887	0.00937384	0.0168527	0.00879232
HMR_0536	ENSG00000186281	0.017268	0.00864483	0.00796266	0.00742799	0.00976673	0.0157887	0.00937384	0.0168527	0.00879232
HMR_7588	ENSG00000116906	0.0132105	0.012344	0.0115247	0.0108826	0.028388	0.0117301	0.0132196	0.0127948	0.0125212
HMR_4619	ENSG00000048392	0.0123625	0.0809982	0.0105113	0.00980616	0.0845316	0.0322781	0.0123725	0.0119061	0.0116056
HMR_4619	ENSG00000167325	0.0123625	0.0809982	0.0105113	0.00980616	0.0845316	0.0322781	0.0123725	0.0119061	0.0116056
HMR_4619	ENSG00000171848	0.0123625	0.0809982	0.0105113	0.00980616	0.0845316	0.0322781	0.0123725	0.0119061	0.0116056
HMR_4619	ENSG00000136810	0.0123625	0.0809982	0.0105113	0.00980616	0.0845316	0.0322781	0.0123725	0.0119061	0.0116056
HMR_2640	ENSG00000095321	0.010878	0.0102055	0.00995326	0.00975555	0.0132895	0.010479	0.0124528	0.0107659	0.0102601
HMR_2640	ENSG00000157184	0.010878	0.0102055	0.00995326	0.00975555	0.0132895	0.010479	0.0124528	0.0107659	0.0102601
HMR_3250	ENSG00000115361	0.010878	0.0102055	0.00995326	0.00975555	0.0132895	0.010479	0.0124528	0.0107659	0.0102601
HMR_3252	ENSG00000084754	0.010878	0.0102055	0.00995326	0.00975555	0.0132895	0.010479	0.0124528	0.0107659	0.0102601
HMR_3254	ENSG00000084754	0.010878	0.0102055	0.00995326	0.00975555	0.0132895	0.010479	0.0124528	0.0107659	0.0102601
HMR_3254	ENSG00000072506	0.010878	0.0102055	0.00995326	0.00975555	0.0132895	0.010479	0.0124528	0.0107659	0.0102601
HMR_3254	ENSG00000138796	0.010878	0.0102055	0.00995326	0.00975555	0.0132895	0.010479	0.0124528	0.0107659	0.0102601
HMR_3256	ENSG00000167315	0.010878	0.0102055	0.00995326	0.00975555	0.0132895	0.010479	0.0124528	0.0107659	0.0102601
HMR_3256	ENSG00000138029	0.010878	0.0102055	0.00995326	0.00975555	0.0132895	0.010479	0.0124528	0.0107659	0.0102601
HMR_3136	ENSG00000084754	0.0105313	0.00989073	0.00965029	0.00946183	0.0128303	0.010151	0.0122073	0.0104245	0.00994272
HMR_3137	ENSG00000084754	0.0105313	0.00989073	0.00965029	0.00946183	0.0128303	0.010151	0.0122073	0.0104245	0.00994272
HMR_3137	ENSG00000072506	0.0105313	0.00989073	0.00965029	0.00946183	0.0128303	0.010151	0.0122073	0.0104245	0.00994272
HMR_3137	ENSG00000138796	0.0105313	0.00989073	0.00965029	0.00946183	0.0128303	0.010151	0.0122073	0.0104245	0.00994272
HMR_3139	ENSG00000167315	0.0105313	0.00989073	0.00965029	0.00946183	0.0128303	0.010151	0.0122073	0.0104245	0.00994272
HMR_3139	ENSG00000138029	0.0105313	0.00989073	0.00965029	0.00946183	0.0128303	0.010151	0.0122073	0.0104245	0.00994272
HMR_3142	ENSG00000117054	0.0105313	0.00989073	0.00965029	0.00946183	0.0128303	0.010151	0.0122073	0.0104245	0.00994272
HMR_3258	ENSG00000115361	0.0105313	0.00989073	0.00965029	0.00946183	0.0128303	0.010151	0.0122073	0.0104245	0.00994272
HMR_3260	ENSG00000084754	0.0105313	0.00989073	0.00965029	0.00946183	0.0128303	0.010151	0.0122073	0.0104245	0.00994272
HMR_3262	ENSG00000084754	0.0105313	0.00989073	0.00965029	0.00946183	0.0128303	0.010151	0.0122073	0.0104245	0.00994272
HMR_3262	ENSG00000072506	0.0105313	0.00989073	0.00965029	0.00946183	0.0128303	0.010151	0.0122073	0.0104245	0.00994272
HMR_3262	ENSG00000138796	0.0105313	0.00989073	0.00965029	0.00946183	0.0128303	0.010151	0.0122073	0.0104245	0.00994272
HMR_3264	ENSG00000167315	0.0105313	0.00989073	0.00965029	0.00946183	0.0128303	0.010151	0.0122073	0.0104245	0.00994272
HMR_3264	ENSG00000138029	0.0105313	0.00989073	0.00965029	0.00946183	0.0128303	0.010151	0.0122073	0.0104245	0.00994272
HMR_0525	ENSG00000158669	0.0100228	0.00484025	0.00450182	0.00423656	0.00539541	0.00926066	0.00520191	0.00980879	0.00491342
HMR_0525	ENSG00000119927	0.0100228	0.00484025	0.00450182	0.00423656	0.00539541	0.00926066	0.00520191	0.00980879	0.00491342
HMR_0525	ENSG00000138678	0.0100228	0.00484025	0.00450182	0.00423656	0.00539541	0.00926066	0.00520191	0.00980879	0.00491342
HMR_0525	ENSG00000186281	0.0100228	0.00484025	0.00450182	0.00423656	0.00539541	0.00926066	0.00520191	0.00980879	0.00491342
HMR_4398	ENSG00000023697	0.00980729	-0.0125003	-0.0102519	-0.00848958	-0.0153786	0.01387	-0.0149031	0.0109479	-0.0129865
HMR_4710	ENSG00000136371	0.00980729	-0.0125003	-0.0102519	-0.00848958	-0.0153786	0.01387	-0.0149031	0.0109479	-0.0129865
HMR_4710	ENSG00000180953	0.00980729	-0.0125003	-0.0102519	-0.00848958	-0.0153786	0.01387	-0.0149031	0.0109479	-0.0129865
HMR_4710	ENSG00000169299	0.00980729	-0.0125003	-0.0102519	-0.00848958	-0.0153786	0.01387	-0.0149031	0.0109479	-0.0129865
HMR_0522	ENSG00000158669	0.00959051	0.00423802	0.00403978	0.0038844	0.0045273	0.00907178	0.00444988	0.00944487	0.00428089
HMR_0522	ENSG00000119927	0.00959051	0.00423802	0.00403978	0.0038844	0.0045273	0.00907178	0.00444988	0.00944487	0.00428089
HMR_0522	ENSG00000138678	0.00959051	0.00423802	0.00403978	0.0038844	0.0045273	0.00907178	0.00444988	0.00944487	0.00428089
HMR_0522	ENSG00000186281	0.00959051	0.00423802	0.00403978	0.0038844	0.0045273	0.00907178	0.00444988	0.00944487	0.00428089
HMR_3975	ENSG00000138777	0.00901989	0.0732108	0.0692676	0.000706585	0.0128205	0.00426997	0.008205	0.00768629	0.00596411
HMR_3975	ENSG00000107902	0.00901989	0.0732108	0.0692676	0.000706585	0.0128205	0.00426997	0.008205	0.00768629	0.00596411
HMR_3975	ENSG00000156976	0.00901989	0.0732108	0.0692676	0.000706585	0.0128205	0.00426997	0.008205	0.00768629	0.00596411
HMR_3975	ENSG00000131482	0.00901989	0.0732108	0.0692676	0.000706585	0.0128205	0.00426997	0.008205	0.00768629	0.00596411
HMR_3975	ENSG00000180817	0.00901989	0.0732108	0.0692676	0.000706585	0.0128205	0.00426997	0.008205	0.00768629	0.00596411
HMR_3975	ENSG00000141349	0.00901989	0.0732108	0.0692676	0.000706585	0.0128205	0.00426997	0.008205	0.00768629	0.00596411
HMR_3975	ENSG00000143363	0.00901989	0.0732108	0.0692676	0.000706585	0.0128205	0.00426997	0.008205	0.00768629	0.00596411
HMR_3975	ENSG00000152254	0.00901989	0.0732108	0.0692676	0.000706585	0.0128205	0.00426997	0.008205	0.00768629	0.00596411
HMR_3975	ENSG00000166833	0.00901989	0.0732108	0.0692676	0.000706585	0.0128205	0.00426997	0.008205	0.00768629	0.00596411
HMR_4695	ENSG00000025708	0.00892467	0.00749832	0.00614959	0.00509248	0.00922484	0.00648765	0.00893966	0.00824045	0.00778994
HMR_4695	ENSG00000198805	0.00892467	0.00749832	0.00614959	0.00509248	0.00922484	0.00648765	0.00893966	0.00824045	0.00778994
HMR_4644	ENSG00000176890	0.00892467	0.00749832	0.00614959	0.00509248	0.00922484	0.00648765	0.00893966	0.00824045	0.00778994
HMR_4633	ENSG00000196839	0.00892467	0.00749832	0.00614959	0.00509248	0.00922484	0.00648765	0.00893966	0.00824045	0.00778994
HMR_0738	ENSG00000172296	0.00776059	0.00652028	0.00534747	0.00442824	0.0080216	0.00564144	0.00777362	0.00716561	0.00677386
HMR_0738	ENSG00000100596	0.00776059	0.00652028	0.00534747	0.00442824	0.0080216	0.00564144	0.00777362	0.00716561	0.00677386
HMR_0738	ENSG00000090054	0.00776059	0.00652028	0.00534747	0.00442824	0.0080216	0.00564144	0.00777362	0.00716561	0.00677386
HMR_0741	ENSG00000119537	0.00776059	0.00652028	0.00534747	0.00442824	0.0080216	0.00564144	0.00777362	0.00716561	0.00677386
HMR_0592	ENSG00000178537	0.00716191	0.00601729	0.00493495	0.00408664	0.00740279	0.00520624	0.00717394	0.00661284	0.00625131
HMR_0592	ENSG00000169692	0.00716191	0.00601729	0.00493495	0.00408664	0.00740279	0.00520624	0.00717394	0.00661284	0.00625131
HMR_0592	ENSG00000160216	0.00716191	0.00601729	0.00493495	0.00408664	0.00740279	0.00520624	0.00717394	0.00661284	0.00625131
HMR_0592	ENSG00000143797	0.00716191	0.00601729	0.00493495	0.00408664	0.00740279	0.00520624	0.00717394	0.00661284	0.00625131
HMR_0592	ENSG00000158669	0.00716191	0.00601729	0.00493495	0.00408664	0.00740279	0.00520624	0.00717394	0.00661284	0.00625131
HMR_0592	ENSG00000204310	0.00716191	0.00601729	0.00493495	0.00408664	0.00740279	0.00520624	0.00717394	0.00661284	0.00625131
HMR_0592	ENSG00000206324	0.00716191	0.00601729	0.00493495	0.00408664	0.00740279	0.00520624	0.00717394	0.00661284	0.00625131
HMR_0592	ENSG00000236873	0.00716191	0.00601729	0.00493495	0.00408664	0.00740279	0.00520624	0.00717394	0.00661284	0.00625131
HMR_0592	ENSG00000176454	0.00716191	0.00601729	0.00493495	0.00408664	0.00740279	0.00520624	0.00717394	0.00661284	0.00625131
HMR_0592	ENSG00000172954	0.00716191	0.00601729	0.00493495	0.00408664	0.00740279	0.00520624	0.00717394	0.00661284	0.00625131
HMR_0592	ENSG00000228892	0.00716191	0.00601729	0.00493495	0.00408664	0.00740279	0.00520624	0.00717394	0.00661284	0.00625131
HMR_0592	ENSG00000227642	0.00716191	0.00601729	0.00493495	0.00408664	0.00740279	0.00520624	0.00717394	0.00661284	0.00625131
HMR_0592	ENSG00000226467	0.00716191	0.00601729	0.00493495	0.00408664	0.00740279	0.00520624	0.00717394	0.00661284	0.00625131
HMR_0592	ENSG00000026652	0.00716191	0.00601729	0.00493495	0.00408664	0.00740279	0.00520624	0.00717394	0.00661284	0.00625131
HMR_0592	ENSG00000235758	0.00716191	0.00601729	0.00493495	0.00408664	0.00740279	0.00520624	0.00717394	0.00661284	0.00625131
HMR_0592	ENSG00000011198	0.00716191	0.00601729	0.00493495	0.00408664	0.00740279	0.00520624	0.00717394	0.00661284	0.00625131
HMR_0592	ENSG00000172197	0.00716191	0.00601729	0.00493495	0.00408664	0.00740279	0.00520624	0.00717394	0.00661284	0.00625131
HMR_0592	ENSG00000155189	0.00716191	0.00601729	0.00493495	0.00408664	0.00740279	0.00520624	0.00717394	0.00661284	0.00625131
HMR_0610	ENSG00000103502	0.00716191	0.00601729	0.00493495	0.00408664	0.00740279	0.00520624	0.00717394	0.00661284	0.00625131
HMR_6571	ENSG00000133731	0.00716191	0.00601729	0.00493495	0.00408664	0.00740279	0.00520624	0.00717394	0.00661284	0.00625131
HMR_6571	ENSG00000104331	0.00716191	0.00601729	0.00493495	0.00408664	0.00740279	0.00520624	0.00717394	0.00661284	0.00625131
HMR_6571	ENSG00000141401	0.00716191	0.00601729	0.00493495	0.00408664	0.00740279	0.00520624	0.00717394	0.00661284	0.00625131
HMR_6572	ENSG00000105655	0.00716191	0.00601729	0.00493495	0.00408664	0.00740279	0.00520624	0.00717394	0.00661284	0.00625131
HMR_4452	ENSG00000165704	0.00595348	0.00500199	0.00410227	0.0033971	0.00615371	0.00432779	0.00596348	0.00549705	0.00519652
HMR_4452	ENSG00000198931	0.00595348	0.00500199	0.00410227	0.0033971	0.00615371	0.00432779	0.00596348	0.00549705	0.00519652
HMR_4600	ENSG00000169169	0.00595348	0.00500199	0.00410227	0.0033971	0.00615371	0.00432779	0.00596348	0.00549705	0.00519652
HMR_4600	ENSG00000100288	0.00595348	0.00500199	0.00410227	0.0033971	0.00615371	0.00432779	0.00596348	0.00549705	0.00519652
HMR_4600	ENSG00000205560	0.00595348	0.00500199	0.00410227	0.0033971	0.00615371	0.00432779	0.00596348	0.00549705	0.00519652
HMR_4600	ENSG00000114956	0.00595348	0.00500199	0.00410227	0.0033971	0.00615371	0.00432779	0.00596348	0.00549705	0.00519652
HMR_4600	ENSG00000110090	0.00595348	0.00500199	0.00410227	0.0033971	0.00615371	0.00432779	0.00596348	0.00549705	0.00519652
HMR_4600	ENSG00000157184	0.00595348	0.00500199	0.00410227	0.0033971	0.00615371	0.00432779	0.00596348	0.00549705	0.00519652
HMR_4603	ENSG00000025708	0.00595348	0.00500199	0.00410227	0.0033971	0.00615371	0.00432779	0.00596348	0.00549705	0.00519652
HMR_4603	ENSG00000198805	0.00595348	0.00500199	0.00410227	0.0033971	0.00615371	0.00432779	0.00596348	0.00549705	0.00519652
HMR_0501	ENSG00000158669	0.00518764	0.00387688	0.00321841	0.0027023	0.00445845	0.00397866	0.00458057	0.00484821	0.00401925
HMR_0501	ENSG00000119927	0.00518764	0.00387688	0.00321841	0.0027023	0.00445845	0.00397866	0.00458057	0.00484821	0.00401925
HMR_0501	ENSG00000138678	0.00518764	0.00387688	0.00321841	0.0027023	0.00445845	0.00397866	0.00458057	0.00484821	0.00401925
HMR_0501	ENSG00000186281	0.00518764	0.00387688	0.00321841	0.0027023	0.00445845	0.00397866	0.00458057	0.00484821	0.00401925
HMR_0630	ENSG00000168970	0.00392464	0.0032974	0.00270429	0.00223943	0.00405664	0.00285295	0.00393123	0.00362375	0.00342564
HMR_0630	ENSG00000168907	0.00392464	0.0032974	0.00270429	0.00223943	0.00405664	0.00285295	0.00393123	0.00362375	0.00342564
HMR_0630	ENSG00000105499	0.00392464	0.0032974	0.00270429	0.00223943	0.00405664	0.00285295	0.00393123	0.00362375	0.00342564
HMR_0630	ENSG00000170890	0.00392464	0.0032974	0.00270429	0.00223943	0.00405664	0.00285295	0.00393123	0.00362375	0.00342564
HMR_0630	ENSG00000123739	0.00392464	0.0032974	0.00270429	0.00223943	0.00405664	0.00285295	0.00393123	0.00362375	0.00342564
HMR_0630	ENSG00000100078	0.00392464	0.0032974	0.00270429	0.00223943	0.00405664	0.00285295	0.00393123	0.00362375	0.00342564
HMR_0630	ENSG00000146070	0.00392464	0.0032974	0.00270429	0.00223943	0.00405664	0.00285295	0.00393123	0.00362375	0.00342564
HMR_0630	ENSG00000188784	0.00392464	0.0032974	0.00270429	0.00223943	0.00405664	0.00285295	0.00393123	0.00362375	0.00342564
HMR_0630	ENSG00000188257	0.00392464	0.0032974	0.00270429	0.00223943	0.00405664	0.00285295	0.00393123	0.00362375	0.00342564
HMR_0630	ENSG00000069764	0.00392464	0.0032974	0.00270429	0.00223943	0.00405664	0.00285295	0.00393123	0.00362375	0.00342564
HMR_0630	ENSG00000187980	0.00392464	0.0032974	0.00270429	0.00223943	0.00405664	0.00285295	0.00393123	0.00362375	0.00342564
HMR_0630	ENSG00000243708	0.00392464	0.0032974	0.00270429	0.00223943	0.00405664	0.00285295	0.00393123	0.00362375	0.00342564
HMR_0630	ENSG00000176485	0.00392464	0.0032974	0.00270429	0.00223943	0.00405664	0.00285295	0.00393123	0.00362375	0.00342564
HMR_0630	ENSG00000188089	0.00392464	0.0032974	0.00270429	0.00223943	0.00405664	0.00285295	0.00393123	0.00362375	0.00342564
HMR_0630	ENSG00000184381	0.00392464	0.0032974	0.00270429	0.00223943	0.00405664	0.00285295	0.00393123	0.00362375	0.00342564
HMR_0630	ENSG00000127472	0.00392464	0.0032974	0.00270429	0.00223943	0.00405664	0.00285295	0.00393123	0.00362375	0.00342564
HMR_0630	ENSG00000117215	0.00392464	0.0032974	0.00270429	0.00223943	0.00405664	0.00285295	0.00393123	0.00362375	0.00342564
HMR_0630	ENSG00000116711	0.00392464	0.0032974	0.00270429	0.00223943	0.00405664	0.00285295	0.00393123	0.00362375	0.00342564
HMR_0630	ENSG00000163803	0.00392464	0.0032974	0.00270429	0.00223943	0.00405664	0.00285295	0.00393123	0.00362375	0.00342564
HMR_0630	ENSG00000138308	0.00392464	0.0032974	0.00270429	0.00223943	0.00405664	0.00285295	0.00393123	0.00362375	0.00342564
HMR_0630	ENSG00000158786	0.00392464	0.0032974	0.00270429	0.00223943	0.00405664	0.00285295	0.00393123	0.00362375	0.00342564
HMR_0630	ENSG00000159337	0.00392464	0.0032974	0.00270429	0.00223943	0.00405664	0.00285295	0.00393123	0.00362375	0.00342564
HMR_0237	ENSG00000068366	0.00338644	0.0023151	0.00239798	0.00246295	0.00288521	0.00351747	0.00263407	0.00342323	0.00229718
HMR_0237	ENSG00000164398	0.00338644	0.0023151	0.00239798	0.00246295	0.00288521	0.00351747	0.00263407	0.00342323	0.00229718
HMR_0237	ENSG00000151726	0.00338644	0.0023151	0.00239798	0.00246295	0.00288521	0.00351747	0.00263407	0.00342323	0.00229718
HMR_0237	ENSG00000103740	0.00338644	0.0023151	0.00239798	0.00246295	0.00288521	0.00351747	0.00263407	0.00342323	0.00229718
HMR_0237	ENSG00000130377	0.00338644	0.0023151	0.00239798	0.00246295	0.00288521	0.00351747	0.00263407	0.00342323	0.00229718
HMR_0237	ENSG00000123983	0.00338644	0.0023151	0.00239798	0.00246295	0.00288521	0.00351747	0.00263407	0.00342323	0.00229718
HMR_0237	ENSG00000140284	0.00338644	0.0023151	0.00239798	0.00246295	0.00288521	0.00351747	0.00263407	0.00342323	0.00229718
HMR_0237	ENSG00000197142	0.00338644	0.0023151	0.00239798	0.00246295	0.00288521	0.00351747	0.00263407	0.00342323	0.00229718
HMR_2293	ENSG00000099194	0.00230844	0.000408228	-0.000864552	-0.00186214	-0.000236019	-6.79e-05	0.000383244	0.00164124	0.000683424
HMR_2293	ENSG00000145284	0.00230844	0.000408228	-0.000864552	-0.00186214	-0.000236019	-6.79e-05	0.000383244	0.00164124	0.000683424
HMR_0526	ENSG00000158669	0.00175106	0.00110486	0.000958087	0.000843053	0.00130023	0.00147054	0.0012617	0.0016723	0.00113659
HMR_0526	ENSG00000119927	0.00175106	0.00110486	0.000958087	0.000843053	0.00130023	0.00147054	0.0012617	0.0016723	0.00113659
HMR_0526	ENSG00000138678	0.00175106	0.00110486	0.000958087	0.000843053	0.00130023	0.00147054	0.0012617	0.0016723	0.00113659
HMR_0526	ENSG00000186281	0.00175106	0.00110486	0.000958087	0.000843053	0.00130023	0.00147054	0.0012617	0.0016723	0.00113659
HMR_4026	ENSG00000162368	0.00170733	0.00143446	0.00117644	0.000974214	0.00176475	0.00124112	0.0017102	0.00157643	0.00149025
HMR_4026	ENSG00000134326	0.00170733	0.00143446	0.00117644	0.000974214	0.00176475	0.00124112	0.0017102	0.00157643	0.00149025
HMR_6912	ENSG00000107902	0.00170733	0.00143446	0.00117644	0.000974214	0.00176475	0.00124112	0.0017102	0.00157643	0.00149025
HMR_6912	ENSG00000138777	0.00170733	0.00143446	0.00117644	0.000974214	0.00176475	0.00124112	0.0017102	0.00157643	0.00149025
HMR_6912	ENSG00000180817	0.00170733	0.00143446	0.00117644	0.000974214	0.00176475	0.00124112	0.0017102	0.00157643	0.00149025
HMR_6912	ENSG00000143363	0.00170733	0.00143446	0.00117644	0.000974214	0.00176475	0.00124112	0.0017102	0.00157643	0.00149025
HMR_6912	ENSG00000156976	0.00170733	0.00143446	0.00117644	0.000974214	0.00176475	0.00124112	0.0017102	0.00157643	0.00149025
HMR_6912	ENSG00000166833	0.00170733	0.00143446	0.00117644	0.000974214	0.00176475	0.00124112	0.0017102	0.00157643	0.00149025
HMR_0579	ENSG00000158669	0.00170733	0.00143446	0.00117644	0.000974214	0.00176475	0.00124112	0.0017102	0.00157643	0.00149025
HMR_0579	ENSG00000119927	0.00170733	0.00143446	0.00117644	0.000974214	0.00176475	0.00124112	0.0017102	0.00157643	0.00149025
HMR_0579	ENSG00000138678	0.00170733	0.00143446	0.00117644	0.000974214	0.00176475	0.00124112	0.0017102	0.00157643	0.00149025
HMR_0579	ENSG00000186281	0.00170733	0.00143446	0.00117644	0.000974214	0.00176475	0.00124112	0.0017102	0.00157643	0.00149025
HMR_0580	ENSG00000169692	0.00170733	0.00143446	0.00117644	0.000974214	0.00176475	0.00124112	0.0017102	0.00157643	0.00149025
HMR_0580	ENSG00000160216	0.00170733	0.00143446	0.00117644	0.000974214	0.00176475	0.00124112	0.0017102	0.00157643	0.00149025
HMR_0580	ENSG00000143797	0.00170733	0.00143446	0.00117644	0.000974214	0.00176475	0.00124112	0.0017102	0.00157643	0.00149025
HMR_0580	ENSG00000158669	0.00170733	0.00143446	0.00117644	0.000974214	0.00176475	0.00124112	0.0017102	0.00157643	0.00149025
HMR_0580	ENSG00000204310	0.00170733	0.00143446	0.00117644	0.000974214	0.00176475	0.00124112	0.0017102	0.00157643	0.00149025
HMR_0580	ENSG00000206324	0.00170733	0.00143446	0.00117644	0.000974214	0.00176475	0.00124112	0.0017102	0.00157643	0.00149025
HMR_0580	ENSG00000236873	0.00170733	0.00143446	0.00117644	0.000974214	0.00176475	0.00124112	0.0017102	0.00157643	0.00149025
HMR_0580	ENSG00000176454	0.00170733	0.00143446	0.00117644	0.000974214	0.00176475	0.00124112	0.0017102	0.00157643	0.00149025
HMR_0580	ENSG00000172954	0.00170733	0.00143446	0.00117644	0.000974214	0.00176475	0.00124112	0.0017102	0.00157643	0.00149025
HMR_0580	ENSG00000228892	0.00170733	0.00143446	0.00117644	0.000974214	0.00176475	0.00124112	0.0017102	0.00157643	0.00149025
HMR_0580	ENSG00000227642	0.00170733	0.00143446	0.00117644	0.000974214	0.00176475	0.00124112	0.0017102	0.00157643	0.00149025
HMR_0580	ENSG00000226467	0.00170733	0.00143446	0.00117644	0.000974214	0.00176475	0.00124112	0.0017102	0.00157643	0.00149025
HMR_0580	ENSG00000026652	0.00170733	0.00143446	0.00117644	0.000974214	0.00176475	0.00124112	0.0017102	0.00157643	0.00149025
HMR_0580	ENSG00000235758	0.00170733	0.00143446	0.00117644	0.000974214	0.00176475	0.00124112	0.0017102	0.00157643	0.00149025
HMR_0580	ENSG00000011198	0.00170733	0.00143446	0.00117644	0.000974214	0.00176475	0.00124112	0.0017102	0.00157643	0.00149025
HMR_0580	ENSG00000172197	0.00170733	0.00143446	0.00117644	0.000974214	0.00176475	0.00124112	0.0017102	0.00157643	0.00149025
HMR_0580	ENSG00000155189	0.00170733	0.00143446	0.00117644	0.000974214	0.00176475	0.00124112	0.0017102	0.00157643	0.00149025
HMR_0581	ENSG00000101290	0.00170733	0.00143446	0.00117644	0.000974214	0.00176475	0.00124112	0.0017102	0.00157643	0.00149025
HMR_0581	ENSG00000163624	0.00170733	0.00143446	0.00117644	0.000974214	0.00176475	0.00124112	0.0017102	0.00157643	0.00149025
HMR_0524	ENSG00000158669	0.00167827	0.00189909	0.00148437	0.00115932	0.00253146	0.000949491	0.00234229	0.00147365	0.00198876
HMR_0524	ENSG00000119927	0.00167827	0.00189909	0.00148437	0.00115932	0.00253146	0.000949491	0.00234229	0.00147365	0.00198876
HMR_0524	ENSG00000138678	0.00167827	0.00189909	0.00148437	0.00115932	0.00253146	0.000949491	0.00234229	0.00147365	0.00198876
HMR_0524	ENSG00000186281	0.00167827	0.00189909	0.00148437	0.00115932	0.00253146	0.000949491	0.00234229	0.00147365	0.00198876
HMR_0541	ENSG00000158669	0.00166589	0.000976932	0.000864249	0.000775931	0.00115528	0.0014445	0.00109735	0.00160373	0.00100129
HMR_0541	ENSG00000119927	0.00166589	0.000976932	0.000864249	0.000775931	0.00115528	0.0014445	0.00109735	0.00160373	0.00100129
HMR_0541	ENSG00000138678	0.00166589	0.000976932	0.000864249	0.000775931	0.00115528	0.0014445	0.00109735	0.00160373	0.00100129
HMR_0541	ENSG00000186281	0.00166589	0.000976932	0.000864249	0.000775931	0.00115528	0.0014445	0.00109735	0.00160373	0.00100129
HMR_0582	ENSG00000087157	0.000853665	0.000717231	0.000588222	0.000487107	0.000882376	0.000620558	0.000855098	0.000788217	0.000745125
HMR_0586	ENSG00000088766	0.000853665	0.000717231	0.000588222	0.000487107	0.000882376	0.000620558	0.000855098	0.000788217	0.000745125
HMR_0425	ENSG00000068366	0.000568965	0.000523426	0.000509609	0.00049878	0.000686564	0.000546646	0.000622607	0.000562699	0.000526414
HMR_0425	ENSG00000164398	0.000568965	0.000523426	0.000509609	0.00049878	0.000686564	0.000546646	0.000622607	0.000562699	0.000526414
HMR_0425	ENSG00000151726	0.000568965	0.000523426	0.000509609	0.00049878	0.000686564	0.000546646	0.000622607	0.000562699	0.000526414
HMR_0425	ENSG00000103740	0.000568965	0.000523426	0.000509609	0.00049878	0.000686564	0.000546646	0.000622607	0.000562699	0.000526414
HMR_0425	ENSG00000130377	0.000568965	0.000523426	0.000509609	0.00049878	0.000686564	0.000546646	0.000622607	0.000562699	0.000526414
HMR_0425	ENSG00000123983	0.000568965	0.000523426	0.000509609	0.00049878	0.000686564	0.000546646	0.000622607	0.000562699	0.000526414
HMR_0425	ENSG00000140284	0.000568965	0.000523426	0.000509609	0.00049878	0.000686564	0.000546646	0.000622607	0.000562699	0.000526414
HMR_0425	ENSG00000197142	0.000568965	0.000523426	0.000509609	0.00049878	0.000686564	0.000546646	0.000622607	0.000562699	0.000526414
HMR_0241	ENSG00000068366	0.000556479	0.000512995	0.00050116	0.000491883	0.000673787	0.000537744	0.000610169	0.000551219	0.000515555
HMR_0241	ENSG00000164398	0.000556479	0.000512995	0.00050116	0.000491883	0.000673787	0.000537744	0.000610169	0.000551219	0.000515555
HMR_0241	ENSG00000151726	0.000556479	0.000512995	0.00050116	0.000491883	0.000673787	0.000537744	0.000610169	0.000551219	0.000515555
HMR_0241	ENSG00000103740	0.000556479	0.000512995	0.00050116	0.000491883	0.000673787	0.000537744	0.000610169	0.000551219	0.000515555
HMR_0241	ENSG00000130377	0.000556479	0.000512995	0.00050116	0.000491883	0.000673787	0.000537744	0.000610169	0.000551219	0.000515555
HMR_0241	ENSG00000123983	0.000556479	0.000512995	0.00050116	0.000491883	0.000673787	0.000537744	0.000610169	0.000551219	0.000515555
HMR_0241	ENSG00000140284	0.000556479	0.000512995	0.00050116	0.000491883	0.000673787	0.000537744	0.000610169	0.000551219	0.000515555
HMR_0241	ENSG00000197142	0.000556479	0.000512995	0.00050116	0.000491883	0.000673787	0.000537744	0.000610169	0.000551219	0.000515555
HMR_0200	ENSG00000068366	0.000555723	0.000512301	0.000500485	0.000491224	0.000672877	0.00053702	0.000609343	0.000550472	0.000514856
HMR_0200	ENSG00000164398	0.000555723	0.000512301	0.000500485	0.000491224	0.000672877	0.00053702	0.000609343	0.000550472	0.000514856
HMR_0200	ENSG00000151726	0.000555723	0.000512301	0.000500485	0.000491224	0.000672877	0.00053702	0.000609343	0.000550472	0.000514856
HMR_0200	ENSG00000103740	0.000555723	0.000512301	0.000500485	0.000491224	0.000672877	0.00053702	0.000609343	0.000550472	0.000514856
HMR_0200	ENSG00000130377	0.000555723	0.000512301	0.000500485	0.000491224	0.000672877	0.00053702	0.000609343	0.000550472	0.000514856
HMR_0200	ENSG00000123983	0.000555723	0.000512301	0.000500485	0.000491224	0.000672877	0.00053702	0.000609343	0.000550472	0.000514856
HMR_0200	ENSG00000140284	0.000555723	0.000512301	0.000500485	0.000491224	0.000672877	0.00053702	0.000609343	0.000550472	0.000514856
HMR_0200	ENSG00000197142	0.000555723	0.000512301	0.000500485	0.000491224	0.000672877	0.00053702	0.000609343	0.000550472	0.000514856
HMR_0204	ENSG00000068366	0.000555723	0.000512301	0.000500485	0.000491224	0.000672877	0.00053702	0.000609343	0.000550472	0.000514856
HMR_0204	ENSG00000164398	0.000555723	0.000512301	0.000500485	0.000491224	0.000672877	0.00053702	0.000609343	0.000550472	0.000514856
HMR_0204	ENSG00000151726	0.000555723	0.000512301	0.000500485	0.000491224	0.000672877	0.00053702	0.000609343	0.000550472	0.000514856
HMR_0204	ENSG00000103740	0.000555723	0.000512301	0.000500485	0.000491224	0.000672877	0.00053702	0.000609343	0.000550472	0.000514856
HMR_0204	ENSG00000130377	0.000555723	0.000512301	0.000500485	0.000491224	0.000672877	0.00053702	0.000609343	0.000550472	0.000514856
HMR_0204	ENSG00000123983	0.000555723	0.000512301	0.000500485	0.000491224	0.000672877	0.00053702	0.000609343	0.000550472	0.000514856
HMR_0204	ENSG00000140284	0.000555723	0.000512301	0.000500485	0.000491224	0.000672877	0.00053702	0.000609343	0.000550472	0.000514856
HMR_0204	ENSG00000197142	0.000555723	0.000512301	0.000500485	0.000491224	0.000672877	0.00053702	0.000609343	0.000550472	0.000514856
HMR_0255	ENSG00000068366	0.000555723	0.000512301	0.000500485	0.000491224	0.000672877	0.00053702	0.000609343	0.000550472	0.000514856
HMR_0255	ENSG00000164398	0.000555723	0.000512301	0.000500485	0.000491224	0.000672877	0.00053702	0.000609343	0.000550472	0.000514856
HMR_0255	ENSG00000151726	0.000555723	0.000512301	0.000500485	0.000491224	0.000672877	0.00053702	0.000609343	0.000550472	0.000514856
HMR_0255	ENSG00000103740	0.000555723	0.000512301	0.000500485	0.000491224	0.000672877	0.00053702	0.000609343	0.000550472	0.000514856
HMR_0255	ENSG00000130377	0.000555723	0.000512301	0.000500485	0.000491224	0.000672877	0.00053702	0.000609343	0.000550472	0.000514856
HMR_0255	ENSG00000123983	0.000555723	0.000512301	0.000500485	0.000491224	0.000672877	0.00053702	0.000609343	0.000550472	0.000514856
HMR_0255	ENSG00000140284	0.000555723	0.000512301	0.000500485	0.000491224	0.000672877	0.00053702	0.000609343	0.000550472	0.000514856
HMR_0255	ENSG00000197142	0.000555723	0.000512301	0.000500485	0.000491224	0.000672877	0.00053702	0.000609343	0.000550472	0.000514856
HMR_0275	ENSG00000068366	0.000555723	0.000512301	0.000500485	0.000491224	0.000672877	0.00053702	0.000609343	0.000550472	0.000514856
HMR_0275	ENSG00000164398	0.000555723	0.000512301	0.000500485	0.000491224	0.000672877	0.00053702	0.000609343	0.000550472	0.000514856
HMR_0275	ENSG00000151726	0.000555723	0.000512301	0.000500485	0.000491224	0.000672877	0.00053702	0.000609343	0.000550472	0.000514856
HMR_0275	ENSG00000103740	0.000555723	0.000512301	0.000500485	0.000491224	0.000672877	0.00053702	0.000609343	0.000550472	0.000514856
HMR_0275	ENSG00000130377	0.000555723	0.000512301	0.000500485	0.000491224	0.000672877	0.00053702	0.000609343	0.000550472	0.000514856
HMR_0275	ENSG00000123983	0.000555723	0.000512301	0.000500485	0.000491224	0.000672877	0.00053702	0.000609343	0.000550472	0.000514856
HMR_0275	ENSG00000140284	0.000555723	0.000512301	0.000500485	0.000491224	0.000672877	0.00053702	0.000609343	0.000550472	0.000514856
HMR_0275	ENSG00000197142	0.000555723	0.000512301	0.000500485	0.000491224	0.000672877	0.00053702	0.000609343	0.000550472	0.000514856
HMR_0289	ENSG00000068366	0.000555723	0.000512301	0.000500485	0.000491224	0.000672877	0.00053702	0.000609343	0.000550472	0.000514856
HMR_0289	ENSG00000164398	0.000555723	0.000512301	0.000500485	0.000491224	0.000672877	0.00053702	0.000609343	0.000550472	0.000514856
HMR_0289	ENSG00000151726	0.000555723	0.000512301	0.000500485	0.000491224	0.000672877	0.00053702	0.000609343	0.000550472	0.000514856
HMR_0289	ENSG00000103740	0.000555723	0.000512301	0.000500485	0.000491224	0.000672877	0.00053702	0.000609343	0.000550472	0.000514856
HMR_0289	ENSG00000130377	0.000555723	0.000512301	0.000500485	0.000491224	0.000672877	0.00053702	0.000609343	0.000550472	0.000514856
HMR_0289	ENSG00000123983	0.000555723	0.000512301	0.000500485	0.000491224	0.000672877	0.00053702	0.000609343	0.000550472	0.000514856
HMR_0289	ENSG00000140284	0.000555723	0.000512301	0.000500485	0.000491224	0.000672877	0.00053702	0.000609343	0.000550472	0.000514856
HMR_0289	ENSG00000197142	0.000555723	0.000512301	0.000500485	0.000491224	0.000672877	0.00053702	0.000609343	0.000550472	0.000514856
HMR_0297	ENSG00000068366	0.000555723	0.000512301	0.000500485	0.000491224	0.000672877	0.00053702	0.000609343	0.000550472	0.000514856
HMR_0297	ENSG00000164398	0.000555723	0.000512301	0.000500485	0.000491224	0.000672877	0.00053702	0.000609343	0.000550472	0.000514856
HMR_0297	ENSG00000151726	0.000555723	0.000512301	0.000500485	0.000491224	0.000672877	0.00053702	0.000609343	0.000550472	0.000514856
HMR_0297	ENSG00000103740	0.000555723	0.000512301	0.000500485	0.000491224	0.000672877	0.00053702	0.000609343	0.000550472	0.000514856
HMR_0297	ENSG00000130377	0.000555723	0.000512301	0.000500485	0.000491224	0.000672877	0.00053702	0.000609343	0.000550472	0.000514856
HMR_0297	ENSG00000123983	0.000555723	0.000512301	0.000500485	0.000491224	0.000672877	0.00053702	0.000609343	0.000550472	0.000514856
HMR_0297	ENSG00000140284	0.000555723	0.000512301	0.000500485	0.000491224	0.000672877	0.00053702	0.000609343	0.000550472	0.000514856
HMR_0297	ENSG00000197142	0.000555723	0.000512301	0.000500485	0.000491224	0.000672877	0.00053702	0.000609343	0.000550472	0.000514856
HMR_0369	ENSG00000068366	0.000555723	0.000512301	0.000500485	0.000491224	0.000672877	0.00053702	0.000609343	0.000550472	0.000514856
HMR_0369	ENSG00000164398	0.000555723	0.000512301	0.000500485	0.000491224	0.000672877	0.00053702	0.000609343	0.000550472	0.000514856
HMR_0369	ENSG00000151726	0.000555723	0.000512301	0.000500485	0.000491224	0.000672877	0.00053702	0.000609343	0.000550472	0.000514856
HMR_0369	ENSG00000103740	0.000555723	0.000512301	0.000500485	0.000491224	0.000672877	0.00053702	0.000609343	0.000550472	0.000514856
HMR_0369	ENSG00000130377	0.000555723	0.000512301	0.000500485	0.000491224	0.000672877	0.00053702	0.000609343	0.000550472	0.000514856
HMR_0369	ENSG00000123983	0.000555723	0.000512301	0.000500485	0.000491224	0.000672877	0.00053702	0.000609343	0.000550472	0.000514856
HMR_0369	ENSG00000140284	0.000555723	0.000512301	0.000500485	0.000491224	0.000672877	0.00053702	0.000609343	0.000550472	0.000514856
HMR_0369	ENSG00000197142	0.000555723	0.000512301	0.000500485	0.000491224	0.000672877	0.00053702	0.000609343	0.000550472	0.000514856
HMR_0373	ENSG00000068366	0.000555723	0.000512301	0.000500485	0.000491224	0.000672877	0.00053702	0.000609343	0.000550472	0.000514856
HMR_0373	ENSG00000164398	0.000555723	0.000512301	0.000500485	0.000491224	0.000672877	0.00053702	0.000609343	0.000550472	0.000514856
HMR_0373	ENSG00000151726	0.000555723	0.000512301	0.000500485	0.000491224	0.000672877	0.00053702	0.000609343	0.000550472	0.000514856
HMR_0373	ENSG00000103740	0.000555723	0.000512301	0.000500485	0.000491224	0.000672877	0.00053702	0.000609343	0.000550472	0.000514856
HMR_0373	ENSG00000130377	0.000555723	0.000512301	0.000500485	0.000491224	0.000672877	0.00053702	0.000609343	0.000550472	0.000514856
HMR_0373	ENSG00000123983	0.000555723	0.000512301	0.000500485	0.000491224	0.000672877	0.00053702	0.000609343	0.000550472	0.000514856
HMR_0373	ENSG00000140284	0.000555723	0.000512301	0.000500485	0.000491224	0.000672877	0.00053702	0.000609343	0.000550472	0.000514856
HMR_0373	ENSG00000197142	0.000555723	0.000512301	0.000500485	0.000491224	0.000672877	0.00053702	0.000609343	0.000550472	0.000514856
HMR_0381	ENSG00000068366	0.000555723	0.000512301	0.000500485	0.000491224	0.000672877	0.00053702	0.000609343	0.000550472	0.000514856
HMR_0381	ENSG00000164398	0.000555723	0.000512301	0.000500485	0.000491224	0.000672877	0.00053702	0.000609343	0.000550472	0.000514856
HMR_0381	ENSG00000151726	0.000555723	0.000512301	0.000500485	0.000491224	0.000672877	0.00053702	0.000609343	0.000550472	0.000514856
HMR_0381	ENSG00000103740	0.000555723	0.000512301	0.000500485	0.000491224	0.000672877	0.00053702	0.000609343	0.000550472	0.000514856
HMR_0381	ENSG00000130377	0.000555723	0.000512301	0.000500485	0.000491224	0.000672877	0.00053702	0.000609343	0.000550472	0.000514856
HMR_0381	ENSG00000123983	0.000555723	0.000512301	0.000500485	0.000491224	0.000672877	0.00053702	0.000609343	0.000550472	0.000514856
HMR_0381	ENSG00000140284	0.000555723	0.000512301	0.000500485	0.000491224	0.000672877	0.00053702	0.000609343	0.000550472	0.000514856
HMR_0381	ENSG00000197142	0.000555723	0.000512301	0.000500485	0.000491224	0.000672877	0.00053702	0.000609343	0.000550472	0.000514856
HMR_0385	ENSG00000068366	0.000555723	0.000512301	0.000500485	0.000491224	0.000672877	0.00053702	0.000609343	0.000550472	0.000514856
HMR_0385	ENSG00000164398	0.000555723	0.000512301	0.000500485	0.000491224	0.000672877	0.00053702	0.000609343	0.000550472	0.000514856
HMR_0385	ENSG00000151726	0.000555723	0.000512301	0.000500485	0.000491224	0.000672877	0.00053702	0.000609343	0.000550472	0.000514856
HMR_0385	ENSG00000103740	0.000555723	0.000512301	0.000500485	0.000491224	0.000672877	0.00053702	0.000609343	0.000550472	0.000514856
HMR_0385	ENSG00000130377	0.000555723	0.000512301	0.000500485	0.000491224	0.000672877	0.00053702	0.000609343	0.000550472	0.000514856
HMR_0385	ENSG00000123983	0.000555723	0.000512301	0.000500485	0.000491224	0.000672877	0.00053702	0.000609343	0.000550472	0.000514856
HMR_0385	ENSG00000140284	0.000555723	0.000512301	0.000500485	0.000491224	0.000672877	0.00053702	0.000609343	0.000550472	0.000514856
HMR_0385	ENSG00000197142	0.000555723	0.000512301	0.000500485	0.000491224	0.000672877	0.00053702	0.000609343	0.000550472	0.000514856
HMR_0389	ENSG00000068366	0.000555723	0.000512301	0.000500485	0.000491224	0.000672877	0.00053702	0.000609343	0.000550472	0.000514856
HMR_0389	ENSG00000164398	0.000555723	0.000512301	0.000500485	0.000491224	0.000672877	0.00053702	0.000609343	0.000550472	0.000514856
HMR_0389	ENSG00000151726	0.000555723	0.000512301	0.000500485	0.000491224	0.000672877	0.00053702	0.000609343	0.000550472	0.000514856
HMR_0389	ENSG00000103740	0.000555723	0.000512301	0.000500485	0.000491224	0.000672877	0.00053702	0.000609343	0.000550472	0.000514856
HMR_0389	ENSG00000130377	0.000555723	0.000512301	0.000500485	0.000491224	0.000672877	0.00053702	0.000609343	0.000550472	0.000514856
HMR_0389	ENSG00000123983	0.000555723	0.000512301	0.000500485	0.000491224	0.000672877	0.00053702	0.000609343	0.000550472	0.000514856
HMR_0389	ENSG00000140284	0.000555723	0.000512301	0.000500485	0.000491224	0.000672877	0.00053702	0.000609343	0.000550472	0.000514856
HMR_0389	ENSG00000197142	0.000555723	0.000512301	0.000500485	0.000491224	0.000672877	0.00053702	0.000609343	0.000550472	0.000514856
HMR_0393	ENSG00000068366	0.000555723	0.000512301	0.000500485	0.000491224	0.000672877	0.00053702	0.000609343	0.000550472	0.000514856
HMR_0393	ENSG00000164398	0.000555723	0.000512301	0.000500485	0.000491224	0.000672877	0.00053702	0.000609343	0.000550472	0.000514856
HMR_0393	ENSG00000151726	0.000555723	0.000512301	0.000500485	0.000491224	0.000672877	0.00053702	0.000609343	0.000550472	0.000514856
HMR_0393	ENSG00000103740	0.000555723	0.000512301	0.000500485	0.000491224	0.000672877	0.00053702	0.000609343	0.000550472	0.000514856
HMR_0393	ENSG00000130377	0.000555723	0.000512301	0.000500485	0.000491224	0.000672877	0.00053702	0.000609343	0.000550472	0.000514856
HMR_0393	ENSG00000123983	0.000555723	0.000512301	0.000500485	0.000491224	0.000672877	0.00053702	0.000609343	0.000550472	0.000514856
HMR_0393	ENSG00000140284	0.000555723	0.000512301	0.000500485	0.000491224	0.000672877	0.00053702	0.000609343	0.000550472	0.000514856
HMR_0393	ENSG00000197142	0.000555723	0.000512301	0.000500485	0.000491224	0.000672877	0.00053702	0.000609343	0.000550472	0.000514856
HMR_0417	ENSG00000068366	0.000555723	0.000512301	0.000500485	0.000491224	0.000672877	0.00053702	0.000609343	0.000550472	0.000514856
HMR_0417	ENSG00000164398	0.000555723	0.000512301	0.000500485	0.000491224	0.000672877	0.00053702	0.000609343	0.000550472	0.000514856
HMR_0417	ENSG00000151726	0.000555723	0.000512301	0.000500485	0.000491224	0.000672877	0.00053702	0.000609343	0.000550472	0.000514856
HMR_0417	ENSG00000103740	0.000555723	0.000512301	0.000500485	0.000491224	0.000672877	0.00053702	0.000609343	0.000550472	0.000514856
HMR_0417	ENSG00000130377	0.000555723	0.000512301	0.000500485	0.000491224	0.000672877	0.00053702	0.000609343	0.000550472	0.000514856
HMR_0417	ENSG00000123983	0.000555723	0.000512301	0.000500485	0.000491224	0.000672877	0.00053702	0.000609343	0.000550472	0.000514856
HMR_0417	ENSG00000140284	0.000555723	0.000512301	0.000500485	0.000491224	0.000672877	0.00053702	0.000609343	0.000550472	0.000514856
HMR_0417	ENSG00000197142	0.000555723	0.000512301	0.000500485	0.000491224	0.000672877	0.00053702	0.000609343	0.000550472	0.000514856
HMR_0421	ENSG00000068366	0.000555723	0.000512301	0.000500485	0.000491224	0.000672877	0.00053702	0.000609343	0.000550472	0.000514856
HMR_0421	ENSG00000164398	0.000555723	0.000512301	0.000500485	0.000491224	0.000672877	0.00053702	0.000609343	0.000550472	0.000514856
HMR_0421	ENSG00000151726	0.000555723	0.000512301	0.000500485	0.000491224	0.000672877	0.00053702	0.000609343	0.000550472	0.000514856
HMR_0421	ENSG00000103740	0.000555723	0.000512301	0.000500485	0.000491224	0.000672877	0.00053702	0.000609343	0.000550472	0.000514856
HMR_0421	ENSG00000130377	0.000555723	0.000512301	0.000500485	0.000491224	0.000672877	0.00053702	0.000609343	0.000550472	0.000514856
HMR_0421	ENSG00000123983	0.000555723	0.000512301	0.000500485	0.000491224	0.000672877	0.00053702	0.000609343	0.000550472	0.000514856
HMR_0421	ENSG00000140284	0.000555723	0.000512301	0.000500485	0.000491224	0.000672877	0.00053702	0.000609343	0.000550472	0.000514856
HMR_0421	ENSG00000197142	0.000555723	0.000512301	0.000500485	0.000491224	0.000672877	0.00053702	0.000609343	0.000550472	0.000514856
HMR_0429	ENSG00000068366	0.000555723	0.000512301	0.000500485	0.000491224	0.000672877	0.00053702	0.000609343	0.000550472	0.000514856
HMR_0429	ENSG00000164398	0.000555723	0.000512301	0.000500485	0.000491224	0.000672877	0.00053702	0.000609343	0.000550472	0.000514856
HMR_0429	ENSG00000151726	0.000555723	0.000512301	0.000500485	0.000491224	0.000672877	0.00053702	0.000609343	0.000550472	0.000514856
HMR_0429	ENSG00000103740	0.000555723	0.000512301	0.000500485	0.000491224	0.000672877	0.00053702	0.000609343	0.000550472	0.000514856
HMR_0429	ENSG00000130377	0.000555723	0.000512301	0.000500485	0.000491224	0.000672877	0.00053702	0.000609343	0.000550472	0.000514856
HMR_0429	ENSG00000123983	0.000555723	0.000512301	0.000500485	0.000491224	0.000672877	0.00053702	0.000609343	0.000550472	0.000514856
HMR_0429	ENSG00000140284	0.000555723	0.000512301	0.000500485	0.000491224	0.000672877	0.00053702	0.000609343	0.000550472	0.000514856
HMR_0429	ENSG00000197142	0.000555723	0.000512301	0.000500485	0.000491224	0.000672877	0.00053702	0.000609343	0.000550472	0.000514856
HMR_0433	ENSG00000068366	0.000555723	0.000512301	0.000500485	0.000491224	0.000672877	0.00053702	0.000609343	0.000550472	0.000514856
HMR_0433	ENSG00000164398	0.000555723	0.000512301	0.000500485	0.000491224	0.000672877	0.00053702	0.000609343	0.000550472	0.000514856
HMR_0433	ENSG00000151726	0.000555723	0.000512301	0.000500485	0.000491224	0.000672877	0.00053702	0.000609343	0.000550472	0.000514856
HMR_0433	ENSG00000103740	0.000555723	0.000512301	0.000500485	0.000491224	0.000672877	0.00053702	0.000609343	0.000550472	0.000514856
HMR_0433	ENSG00000130377	0.000555723	0.000512301	0.000500485	0.000491224	0.000672877	0.00053702	0.000609343	0.000550472	0.000514856
HMR_0433	ENSG00000123983	0.000555723	0.000512301	0.000500485	0.000491224	0.000672877	0.00053702	0.000609343	0.000550472	0.000514856
HMR_0433	ENSG00000140284	0.000555723	0.000512301	0.000500485	0.000491224	0.000672877	0.00053702	0.000609343	0.000550472	0.000514856
HMR_0433	ENSG00000197142	0.000555723	0.000512301	0.000500485	0.000491224	0.000672877	0.00053702	0.000609343	0.000550472	0.000514856
HMR_2616	ENSG00000149742	0.00034666	0.000314791	0.000302975	0.000293714	0.000459245	0.000327957	0.00024549	0.000341409	0.000317346
HMR_2616	ENSG00000178537	0.00034666	0.000314791	0.000302975	0.000293714	0.000459245	0.000327957	0.00024549	0.000341409	0.000317346
HMR_2616	ENSG00000197208	0.00034666	0.000314791	0.000302975	0.000293714	0.000459245	0.000327957	0.00024549	0.000341409	0.000317346
HMR_2616	ENSG00000197119	0.00034666	0.000314791	0.000302975	0.000293714	0.000459245	0.000327957	0.00024549	0.000341409	0.000317346
HMR_2616	ENSG00000175003	0.00034666	0.000314791	0.000302975	0.000293714	0.000459245	0.000327957	0.00024549	0.000341409	0.000317346
HMR_2618	ENSG00000095321	0.00034666	0.000314791	0.000302975	0.000293714	0.000459245	0.000327957	0.00024549	0.000341409	0.000317346
HMR_2618	ENSG00000157184	0.00034666	0.000314791	0.000302975	0.000293714	0.000459245	0.000327957	0.00024549	0.000341409	0.000317346
HMR_0523	ENSG00000158669	0.000266002	0.000275891	0.000214004	0.000165499	0.000310857	0.000156531	0.000342026	0.000235266	0.000289271
HMR_0523	ENSG00000119927	0.000266002	0.000275891	0.000214004	0.000165499	0.000310857	0.000156531	0.000342026	0.000235266	0.000289271
HMR_0523	ENSG00000138678	0.000266002	0.000275891	0.000214004	0.000165499	0.000310857	0.000156531	0.000342026	0.000235266	0.000289271
HMR_0523	ENSG00000186281	0.000266002	0.000275891	0.000214004	0.000165499	0.000310857	0.000156531	0.000342026	0.000235266	0.000289271
HMR_2984	ENSG00000068366	0.000105499	0.000105499	0.000105499	0.000105499	0.000105499	0.000105499	0.000105499	0.000105499	0.000105499
HMR_2984	ENSG00000164398	0.000105499	0.000105499	0.000105499	0.000105499	0.000105499	0.000105499	0.000105499	0.000105499	0.000105499
HMR_2984	ENSG00000151726	0.000105499	0.000105499	0.000105499	0.000105499	0.000105499	0.000105499	0.000105499	0.000105499	0.000105499
HMR_2984	ENSG00000103740	0.000105499	0.000105499	0.000105499	0.000105499	0.000105499	0.000105499	0.000105499	0.000105499	0.000105499
HMR_2984	ENSG00000130377	0.000105499	0.000105499	0.000105499	0.000105499	0.000105499	0.000105499	0.000105499	0.000105499	0.000105499
HMR_2984	ENSG00000123983	0.000105499	0.000105499	0.000105499	0.000105499	0.000105499	0.000105499	0.000105499	0.000105499	0.000105499
HMR_2984	ENSG00000140284	0.000105499	0.000105499	0.000105499	0.000105499	0.000105499	0.000105499	0.000105499	0.000105499	0.000105499
HMR_2984	ENSG00000197142	0.000105499	0.000105499	0.000105499	0.000105499	0.000105499	0.000105499	0.000105499	0.000105499	0.000105499
HMR_2720	ENSG00000169169	0.000105499	0.000105499	0.000105499	0.000105499	0.000105499	0.000105499	0.000105499	0.000105499	0.000105499
HMR_2720	ENSG00000110090	0.000105499	0.000105499	0.000105499	0.000105499	0.000105499	0.000105499	0.000105499	0.000105499	0.000105499
HMR_2720	ENSG00000205560	0.000105499	0.000105499	0.000105499	0.000105499	0.000105499	0.000105499	0.000105499	0.000105499	0.000105499
HMR_2865	ENSG00000197375	0.000105499	0.000105499	0.000105499	0.000105499	0.000105499	0.000105499	0.000105499	0.000105499	0.000105499
HMR_0188	ENSG00000068366	9.93e-05	-4.2e-05	-1.83e-05	1.9e-07	-8.08e-05	0.000136666	-6.97e-05	0.000109762	-4.71e-05
HMR_0188	ENSG00000164398	9.93e-05	-4.2e-05	-1.83e-05	1.9e-07	-8.08e-05	0.000136666	-6.97e-05	0.000109762	-4.71e-05
HMR_0188	ENSG00000151726	9.93e-05	-4.2e-05	-1.83e-05	1.9e-07	-8.08e-05	0.000136666	-6.97e-05	0.000109762	-4.71e-05
HMR_0188	ENSG00000103740	9.93e-05	-4.2e-05	-1.83e-05	1.9e-07	-8.08e-05	0.000136666	-6.97e-05	0.000109762	-4.71e-05
HMR_0188	ENSG00000130377	9.93e-05	-4.2e-05	-1.83e-05	1.9e-07	-8.08e-05	0.000136666	-6.97e-05	0.000109762	-4.71e-05
HMR_0188	ENSG00000123983	9.93e-05	-4.2e-05	-1.83e-05	1.9e-07	-8.08e-05	0.000136666	-6.97e-05	0.000109762	-4.71e-05
HMR_0188	ENSG00000140284	9.93e-05	-4.2e-05	-1.83e-05	1.9e-07	-8.08e-05	0.000136666	-6.97e-05	0.000109762	-4.71e-05
HMR_0188	ENSG00000197142	9.93e-05	-4.2e-05	-1.83e-05	1.9e-07	-8.08e-05	0.000136666	-6.97e-05	0.000109762	-4.71e-05
HMR_0192	ENSG00000068366	9.93e-05	-4.2e-05	-1.83e-05	1.9e-07	-8.08e-05	0.000136666	-6.97e-05	0.000109762	-4.71e-05
HMR_0192	ENSG00000164398	9.93e-05	-4.2e-05	-1.83e-05	1.9e-07	-8.08e-05	0.000136666	-6.97e-05	0.000109762	-4.71e-05
HMR_0192	ENSG00000151726	9.93e-05	-4.2e-05	-1.83e-05	1.9e-07	-8.08e-05	0.000136666	-6.97e-05	0.000109762	-4.71e-05
HMR_0192	ENSG00000103740	9.93e-05	-4.2e-05	-1.83e-05	1.9e-07	-8.08e-05	0.000136666	-6.97e-05	0.000109762	-4.71e-05
HMR_0192	ENSG00000130377	9.93e-05	-4.2e-05	-1.83e-05	1.9e-07	-8.08e-05	0.000136666	-6.97e-05	0.000109762	-4.71e-05
HMR_0192	ENSG00000123983	9.93e-05	-4.2e-05	-1.83e-05	1.9e-07	-8.08e-05	0.000136666	-6.97e-05	0.000109762	-4.71e-05
HMR_0192	ENSG00000140284	9.93e-05	-4.2e-05	-1.83e-05	1.9e-07	-8.08e-05	0.000136666	-6.97e-05	0.000109762	-4.71e-05
HMR_0192	ENSG00000197142	9.93e-05	-4.2e-05	-1.83e-05	1.9e-07	-8.08e-05	0.000136666	-6.97e-05	0.000109762	-4.71e-05
HMR_0213	ENSG00000068366	9.93e-05	-4.2e-05	-1.83e-05	1.9e-07	-8.08e-05	0.000136666	-6.97e-05	0.000109762	-4.71e-05
HMR_0213	ENSG00000164398	9.93e-05	-4.2e-05	-1.83e-05	1.9e-07	-8.08e-05	0.000136666	-6.97e-05	0.000109762	-4.71e-05
HMR_0213	ENSG00000151726	9.93e-05	-4.2e-05	-1.83e-05	1.9e-07	-8.08e-05	0.000136666	-6.97e-05	0.000109762	-4.71e-05
HMR_0213	ENSG00000103740	9.93e-05	-4.2e-05	-1.83e-05	1.9e-07	-8.08e-05	0.000136666	-6.97e-05	0.000109762	-4.71e-05
HMR_0213	ENSG00000130377	9.93e-05	-4.2e-05	-1.83e-05	1.9e-07	-8.08e-05	0.000136666	-6.97e-05	0.000109762	-4.71e-05
HMR_0213	ENSG00000123983	9.93e-05	-4.2e-05	-1.83e-05	1.9e-07	-8.08e-05	0.000136666	-6.97e-05	0.000109762	-4.71e-05
HMR_0213	ENSG00000140284	9.93e-05	-4.2e-05	-1.83e-05	1.9e-07	-8.08e-05	0.000136666	-6.97e-05	0.000109762	-4.71e-05
HMR_0213	ENSG00000197142	9.93e-05	-4.2e-05	-1.83e-05	1.9e-07	-8.08e-05	0.000136666	-6.97e-05	0.000109762	-4.71e-05
HMR_5031	ENSG00000112759	3.88e-14	-1.47e-15	-3.01e-14	-3.01e-14	-2.25e-14	1.1e-13	-1.66e-16	1.12e-13	-3.01e-14
HMR_4004	ENSG00000155085	3.73e-14	-2.94e-15	-3.15e-14	-3.15e-14	-2.4e-14	1.08e-13	-1.64e-15	1.1e-13	-3.15e-14
HMR_4004	ENSG00000085231	3.73e-14	-2.94e-15	-3.15e-14	-3.15e-14	-2.4e-14	1.08e-13	-1.64e-15	1.1e-13	-3.15e-14
HMR_4004	ENSG00000165695	3.73e-14	-2.94e-15	-3.15e-14	-3.15e-14	-2.4e-14	1.08e-13	-1.64e-15	1.1e-13	-3.15e-14
HMR_4004	ENSG00000004455	3.73e-14	-2.94e-15	-3.15e-14	-3.15e-14	-2.4e-14	1.08e-13	-1.64e-15	1.1e-13	-3.15e-14
HMR_4004	ENSG00000162433	3.73e-14	-2.94e-15	-3.15e-14	-3.15e-14	-2.4e-14	1.08e-13	-1.64e-15	1.1e-13	-3.15e-14
HMR_4004	ENSG00000154027	3.73e-14	-2.94e-15	-3.15e-14	-3.15e-14	-2.4e-14	1.08e-13	-1.64e-15	1.1e-13	-3.15e-14
HMR_4004	ENSG00000106992	3.73e-14	-2.94e-15	-3.15e-14	-3.15e-14	-2.4e-14	1.08e-13	-1.64e-15	1.1e-13	-3.15e-14
HMR_4004	ENSG00000147853	3.73e-14	-2.94e-15	-3.15e-14	-3.15e-14	-2.4e-14	1.08e-13	-1.64e-15	1.1e-13	-3.15e-14
HMR_4004	ENSG00000140057	3.73e-14	-2.94e-15	-3.15e-14	-3.15e-14	-2.4e-14	1.08e-13	-1.64e-15	1.1e-13	-3.15e-14
HMR_4267	ENSG00000157064	3.2e-14	5.34e-15	-8.01e-14	-2.33e-14	-2.4e-14	9.17e-14	-2.38e-14	9.17e-14	-2.33e-14
HMR_4267	ENSG00000173614	3.2e-14	5.34e-15	-8.01e-14	-2.33e-14	-2.4e-14	9.17e-14	-2.38e-14	9.17e-14	-2.33e-14
HMR_4267	ENSG00000163864	3.2e-14	5.34e-15	-8.01e-14	-2.33e-14	-2.4e-14	9.17e-14	-2.38e-14	9.17e-14	-2.33e-14
HMR_4020	ENSG00000143774	2.36e-14	3.07e-14	3.15e-14	9.34e-15	1.8e-13	2.82e-15	2.61e-15	4.76e-15	-3.98e-15
HMR_3456	ENSG00000115361	9.94e-15	-2.37e-14	-2.46e-14	-2.46e-14	-2.46e-14	-2.65e-14	6.82e-15	-2.54e-14	-2.43e-14
HMR_3458	ENSG00000167969	9.94e-15	-2.37e-14	-2.46e-14	-2.39e-14	-2.46e-14	-2.65e-14	6.82e-15	-2.45e-14	-2.43e-14
HMR_3458	ENSG00000198721	9.94e-15	-2.37e-14	-2.46e-14	-2.39e-14	-2.46e-14	-2.65e-14	6.82e-15	-2.45e-14	-2.43e-14
HMR_3457	ENSG00000104325	9.94e-15	-2.37e-14	-2.46e-14	-2.39e-14	-2.45e-14	-2.45e-14	6.91e-15	-2.45e-14	-2.43e-14
HMR_3445	ENSG00000167969	7.11e-15	1.96e-15	1.96e-15	1.96e-15	1.17e-15	7.11e-15	1.17e-15	7.11e-15	1.96e-15
HMR_3445	ENSG00000198721	7.11e-15	1.96e-15	1.96e-15	1.96e-15	1.17e-15	7.11e-15	1.17e-15	7.11e-15	1.96e-15
HMR_2750	ENSG00000095321	5.94e-15	8.33e-16	-5.55e-17	6.11e-16	-6.62e-17	5.94e-15	5.46e-15	5.05e-15	1.67e-16
HMR_2750	ENSG00000157184	5.94e-15	8.33e-16	-5.55e-17	6.11e-16	-6.62e-17	5.94e-15	5.46e-15	5.05e-15	1.67e-16
HMR_4022	ENSG00000138031	5.69e-15	0	0	0	0	5.69e-15	0	5.69e-15	0
HMR_4022	ENSG00000061918	5.69e-15	0	0	0	0	5.69e-15	0	5.69e-15	0
HMR_4022	ENSG00000164116	5.69e-15	0	0	0	0	5.69e-15	0	5.69e-15	0
HMR_4022	ENSG00000173175	5.69e-15	0	0	0	0	5.69e-15	0	5.69e-15	0
HMR_4022	ENSG00000159899	5.69e-15	0	0	0	0	5.69e-15	0	5.69e-15	0
HMR_4022	ENSG00000070019	5.69e-15	0	0	0	0	5.69e-15	0	5.69e-15	0
HMR_4022	ENSG00000101890	5.69e-15	0	0	0	0	5.69e-15	0	5.69e-15	0
HMR_4022	ENSG00000162104	5.69e-15	0	0	0	0	5.69e-15	0	5.69e-15	0
HMR_4022	ENSG00000123201	5.69e-15	0	0	0	0	5.69e-15	0	5.69e-15	0
HMR_4022	ENSG00000164742	5.69e-15	0	0	0	0	5.69e-15	0	5.69e-15	0
HMR_4022	ENSG00000152402	5.69e-15	0	0	0	0	5.69e-15	0	5.69e-15	0
HMR_4022	ENSG00000129467	5.69e-15	0	0	0	0	5.69e-15	0	5.69e-15	0
HMR_4022	ENSG00000143199	5.69e-15	0	0	0	0	5.69e-15	0	5.69e-15	0
HMR_4022	ENSG00000078295	5.69e-15	0	0	0	0	5.69e-15	0	5.69e-15	0
HMR_4022	ENSG00000174233	5.69e-15	0	0	0	0	5.69e-15	0	5.69e-15	0
HMR_4022	ENSG00000155897	5.69e-15	0	0	0	0	5.69e-15	0	5.69e-15	0
HMR_4022	ENSG00000169418	5.69e-15	0	0	0	0	5.69e-15	0	5.69e-15	0
HMR_4022	ENSG00000121281	5.69e-15	0	0	0	0	5.69e-15	0	5.69e-15	0
HMR_4022	ENSG00000132518	5.69e-15	0	0	0	0	5.69e-15	0	5.69e-15	0
HMR_4048	ENSG00000205268	5.69e-15	0	0	0	0	5.69e-15	0	5.69e-15	0
HMR_4048	ENSG00000133256	5.69e-15	0	0	0	0	5.69e-15	0	5.69e-15	0
HMR_4048	ENSG00000112541	5.69e-15	0	0	0	0	5.69e-15	0	5.69e-15	0
HMR_4048	ENSG00000095464	5.69e-15	0	0	0	0	5.69e-15	0	5.69e-15	0
HMR_4048	ENSG00000105650	5.69e-15	0	0	0	0	5.69e-15	0	5.69e-15	0
HMR_4048	ENSG00000073417	5.69e-15	0	0	0	0	5.69e-15	0	5.69e-15	0
HMR_4048	ENSG00000152270	5.69e-15	0	0	0	0	5.69e-15	0	5.69e-15	0
HMR_4048	ENSG00000171408	5.69e-15	0	0	0	0	5.69e-15	0	5.69e-15	0
HMR_4048	ENSG00000065989	5.69e-15	0	0	0	0	5.69e-15	0	5.69e-15	0
HMR_4048	ENSG00000113231	5.69e-15	0	0	0	0	5.69e-15	0	5.69e-15	0
HMR_4048	ENSG00000139053	5.69e-15	0	0	0	0	5.69e-15	0	5.69e-15	0
HMR_4048	ENSG00000172572	5.69e-15	0	0	0	0	5.69e-15	0	5.69e-15	0
HMR_4048	ENSG00000132915	5.69e-15	0	0	0	0	5.69e-15	0	5.69e-15	0
HMR_4048	ENSG00000160191	5.69e-15	0	0	0	0	5.69e-15	0	5.69e-15	0
HMR_4048	ENSG00000154678	5.69e-15	0	0	0	0	5.69e-15	0	5.69e-15	0
HMR_4048	ENSG00000123360	5.69e-15	0	0	0	0	5.69e-15	0	5.69e-15	0
HMR_4048	ENSG00000137496	5.69e-15	0	0	0	0	5.69e-15	0	5.69e-15	0
HMR_4048	ENSG00000184588	5.69e-15	0	0	0	0	5.69e-15	0	5.69e-15	0
HMR_4048	ENSG00000156973	5.69e-15	0	0	0	0	5.69e-15	0	5.69e-15	0
HMR_4048	ENSG00000185527	5.69e-15	0	0	0	0	5.69e-15	0	5.69e-15	0
HMR_4048	ENSG00000128655	5.69e-15	0	0	0	0	5.69e-15	0	5.69e-15	0
HMR_4048	ENSG00000115252	5.69e-15	0	0	0	0	5.69e-15	0	5.69e-15	0
HMR_4048	ENSG00000113448	5.69e-15	0	0	0	0	5.69e-15	0	5.69e-15	0
HMR_4048	ENSG00000186642	5.69e-15	0	0	0	0	5.69e-15	0	5.69e-15	0
HMR_4048	ENSG00000138735	5.69e-15	0	0	0	0	5.69e-15	0	5.69e-15	0
HMR_3982	ENSG00000166016	4.88e-15	-1.18e-14	-1.23e-14	-1.23e-14	-1.23e-14	-1.33e-14	3.41e-15	-1.28e-14	-1.22e-14
HMR_3982	ENSG00000121691	4.88e-15	-1.18e-14	-1.23e-14	-1.23e-14	-1.23e-14	-1.33e-14	3.41e-15	-1.28e-14	-1.22e-14
HMR_3035	ENSG00000197119	2.5e-15	5.77e-15	2.96e-14	0	-0.176579	2.5e-15	0	2.5e-15	-5.2e-15
HMR_3035	ENSG00000178537	2.5e-15	5.77e-15	2.96e-14	0	-0.176579	2.5e-15	0	2.5e-15	-5.2e-15
HMR_3510	ENSG00000060971	2.01e-15	5.86e-15	1.49e-14	8.8e-17	-4.75e-15	2.13e-16	0	2.01e-15	-5.11e-15
HMR_3510	ENSG00000167315	2.01e-15	5.86e-15	1.49e-14	8.8e-17	-4.75e-15	2.13e-16	0	2.01e-15	-5.11e-15
HMR_3510	ENSG00000138029	2.01e-15	5.86e-15	1.49e-14	8.8e-17	-4.75e-15	2.13e-16	0	2.01e-15	-5.11e-15
HMR_3511	ENSG00000242110	2.01e-15	5.86e-15	1.49e-14	8.8e-17	-4.75e-15	2.13e-16	0	2.01e-15	-5.11e-15
HMR_3512	ENSG00000087008	2.01e-15	5.86e-15	1.49e-14	8.8e-17	-4.75e-15	2.13e-16	0	2.01e-15	-5.11e-15
HMR_3512	ENSG00000168306	2.01e-15	5.86e-15	1.49e-14	8.8e-17	-4.75e-15	2.13e-16	0	2.01e-15	-5.11e-15
HMR_3512	ENSG00000161533	2.01e-15	5.86e-15	1.49e-14	8.8e-17	-4.75e-15	2.13e-16	0	2.01e-15	-5.11e-15
HMR_3513	ENSG00000127884	2.01e-15	5.86e-15	1.49e-14	8.8e-17	-4.75e-15	2.13e-16	0	2.01e-15	-5.11e-15
HMR_3513	ENSG00000113790	2.01e-15	5.86e-15	1.49e-14	8.8e-17	-4.75e-15	2.13e-16	0	2.01e-15	-5.11e-15
HMR_3513	ENSG00000084754	2.01e-15	5.86e-15	1.49e-14	8.8e-17	-4.75e-15	2.13e-16	0	2.01e-15	-5.11e-15
HMR_3514	ENSG00000133835	2.01e-15	5.86e-15	1.49e-14	8.8e-17	-4.75e-15	2.13e-16	0	2.01e-15	-5.11e-15
HMR_3514	ENSG00000113790	2.01e-15	5.86e-15	1.49e-14	8.8e-17	-4.75e-15	2.13e-16	0	2.01e-15	-5.11e-15
HMR_3514	ENSG00000072506	2.01e-15	5.86e-15	1.49e-14	8.8e-17	-4.75e-15	2.13e-16	0	2.01e-15	-5.11e-15
HMR_3514	ENSG00000138796	2.01e-15	5.86e-15	1.49e-14	8.8e-17	-4.75e-15	2.13e-16	0	2.01e-15	-5.11e-15
HMR_3515	ENSG00000060971	2.01e-15	5.86e-15	1.49e-14	8.8e-17	-4.75e-15	2.13e-16	0	2.01e-15	-5.11e-15
HMR_3522	ENSG00000117054	2.01e-15	5.86e-15	1.49e-14	8.8e-17	-4.75e-15	2.13e-16	0	2.01e-15	-5.11e-15
HMR_3522	ENSG00000196177	2.01e-15	5.86e-15	1.49e-14	8.8e-17	-4.75e-15	2.13e-16	0	2.01e-15	-5.11e-15
HMR_3522	ENSG00000115361	2.01e-15	5.86e-15	1.49e-14	8.8e-17	-4.75e-15	2.13e-16	0	2.01e-15	-5.11e-15
HMR_3523	ENSG00000127884	2.01e-15	5.86e-15	1.49e-14	8.8e-17	-4.75e-15	2.13e-16	0	2.01e-15	-5.11e-15
HMR_3523	ENSG00000113790	2.01e-15	5.86e-15	1.49e-14	8.8e-17	-4.75e-15	2.13e-16	0	2.01e-15	-5.11e-15
HMR_3523	ENSG00000084754	2.01e-15	5.86e-15	1.49e-14	8.8e-17	-4.75e-15	2.13e-16	0	2.01e-15	-5.11e-15
HMR_3523	ENSG00000138029	2.01e-15	5.86e-15	1.49e-14	8.8e-17	-4.75e-15	2.13e-16	0	2.01e-15	-5.11e-15
HMR_3524	ENSG00000113790	2.01e-15	5.86e-15	1.49e-14	8.8e-17	-4.75e-15	2.13e-16	0	2.01e-15	-5.11e-15
HMR_3524	ENSG00000084754	2.01e-15	5.86e-15	1.49e-14	8.8e-17	-4.75e-15	2.13e-16	0	2.01e-15	-5.11e-15
HMR_3524	ENSG00000138796	2.01e-15	5.86e-15	1.49e-14	8.8e-17	-4.75e-15	2.13e-16	0	2.01e-15	-5.11e-15
HMR_3524	ENSG00000133835	2.01e-15	5.86e-15	1.49e-14	8.8e-17	-4.75e-15	2.13e-16	0	2.01e-15	-5.11e-15
HMR_3524	ENSG00000072506	2.01e-15	5.86e-15	1.49e-14	8.8e-17	-4.75e-15	2.13e-16	0	2.01e-15	-5.11e-15
HMR_3524	ENSG00000138029	2.01e-15	5.86e-15	1.49e-14	8.8e-17	-4.75e-15	2.13e-16	0	2.01e-15	-5.11e-15
HMR_3525	ENSG00000060971	2.01e-15	5.86e-15	1.49e-14	8.8e-17	-4.75e-15	2.13e-16	0	2.01e-15	-5.11e-15
HMR_3525	ENSG00000167315	2.01e-15	5.86e-15	1.49e-14	8.8e-17	-4.75e-15	2.13e-16	0	2.01e-15	-5.11e-15
HMR_3525	ENSG00000084754	2.01e-15	5.86e-15	1.49e-14	8.8e-17	-4.75e-15	2.13e-16	0	2.01e-15	-5.11e-15
HMR_3525	ENSG00000138029	2.01e-15	5.86e-15	1.49e-14	8.8e-17	-4.75e-15	2.13e-16	0	2.01e-15	-5.11e-15
HMR_3526	ENSG00000242110	2.01e-15	5.86e-15	1.49e-14	8.8e-17	-4.75e-15	2.13e-16	0	2.01e-15	-5.11e-15
HMR_3527	ENSG00000117054	2.01e-15	5.86e-15	1.49e-14	8.8e-17	-4.75e-15	2.13e-16	0	2.01e-15	-5.11e-15
HMR_3527	ENSG00000196177	2.01e-15	5.86e-15	1.49e-14	8.8e-17	-4.75e-15	2.13e-16	0	2.01e-15	-5.11e-15
HMR_3527	ENSG00000115361	2.01e-15	5.86e-15	1.49e-14	8.8e-17	-4.75e-15	2.13e-16	0	2.01e-15	-5.11e-15
HMR_3528	ENSG00000127884	2.01e-15	5.86e-15	1.49e-14	8.8e-17	-4.75e-15	2.13e-16	0	2.01e-15	-5.11e-15
HMR_3528	ENSG00000113790	2.01e-15	5.86e-15	1.49e-14	8.8e-17	-4.75e-15	2.13e-16	0	2.01e-15	-5.11e-15
HMR_3528	ENSG00000084754	2.01e-15	5.86e-15	1.49e-14	8.8e-17	-4.75e-15	2.13e-16	0	2.01e-15	-5.11e-15
HMR_3528	ENSG00000138029	2.01e-15	5.86e-15	1.49e-14	8.8e-17	-4.75e-15	2.13e-16	0	2.01e-15	-5.11e-15
HMR_3529	ENSG00000113790	2.01e-15	5.86e-15	1.49e-14	8.8e-17	-4.75e-15	2.13e-16	0	2.01e-15	-5.11e-15
HMR_3529	ENSG00000084754	2.01e-15	5.86e-15	1.49e-14	8.8e-17	-4.75e-15	2.13e-16	0	2.01e-15	-5.11e-15
HMR_3529	ENSG00000138796	2.01e-15	5.86e-15	1.49e-14	8.8e-17	-4.75e-15	2.13e-16	0	2.01e-15	-5.11e-15
HMR_3529	ENSG00000133835	2.01e-15	5.86e-15	1.49e-14	8.8e-17	-4.75e-15	2.13e-16	0	2.01e-15	-5.11e-15
HMR_3529	ENSG00000072506	2.01e-15	5.86e-15	1.49e-14	8.8e-17	-4.75e-15	2.13e-16	0	2.01e-15	-5.11e-15
HMR_3529	ENSG00000138029	2.01e-15	5.86e-15	1.49e-14	8.8e-17	-4.75e-15	2.13e-16	0	2.01e-15	-5.11e-15
HMR_3530	ENSG00000060971	2.01e-15	5.86e-15	1.49e-14	8.8e-17	-4.75e-15	2.13e-16	0	2.01e-15	-5.11e-15
HMR_3530	ENSG00000167315	2.01e-15	5.86e-15	1.49e-14	8.8e-17	-4.75e-15	2.13e-16	0	2.01e-15	-5.11e-15
HMR_3530	ENSG00000084754	2.01e-15	5.86e-15	1.49e-14	8.8e-17	-4.75e-15	2.13e-16	0	2.01e-15	-5.11e-15
HMR_3530	ENSG00000138029	2.01e-15	5.86e-15	1.49e-14	8.8e-17	-4.75e-15	2.13e-16	0	2.01e-15	-5.11e-15
HMR_3531	ENSG00000117054	2.01e-15	5.86e-15	1.49e-14	8.8e-17	-4.75e-15	2.13e-16	0	2.01e-15	-5.11e-15
HMR_3531	ENSG00000196177	2.01e-15	5.86e-15	1.49e-14	8.8e-17	-4.75e-15	2.13e-16	0	2.01e-15	-5.11e-15
HMR_3531	ENSG00000115361	2.01e-15	5.86e-15	1.49e-14	8.8e-17	-4.75e-15	2.13e-16	0	2.01e-15	-5.11e-15
HMR_3532	ENSG00000127884	2.01e-15	5.86e-15	1.49e-14	8.8e-17	-4.75e-15	2.13e-16	0	2.01e-15	-5.11e-15
HMR_3532	ENSG00000113790	2.01e-15	5.86e-15	1.49e-14	8.8e-17	-4.75e-15	2.13e-16	0	2.01e-15	-5.11e-15
HMR_3532	ENSG00000084754	2.01e-15	5.86e-15	1.49e-14	8.8e-17	-4.75e-15	2.13e-16	0	2.01e-15	-5.11e-15
HMR_3532	ENSG00000138029	2.01e-15	5.86e-15	1.49e-14	8.8e-17	-4.75e-15	2.13e-16	0	2.01e-15	-5.11e-15
HMR_3533	ENSG00000113790	2.01e-15	5.86e-15	1.49e-14	8.8e-17	-4.75e-15	2.13e-16	0	2.01e-15	-5.11e-15
HMR_3533	ENSG00000084754	2.01e-15	5.86e-15	1.49e-14	8.8e-17	-4.75e-15	2.13e-16	0	2.01e-15	-5.11e-15
HMR_3533	ENSG00000138796	2.01e-15	5.86e-15	1.49e-14	8.8e-17	-4.75e-15	2.13e-16	0	2.01e-15	-5.11e-15
HMR_3533	ENSG00000133835	2.01e-15	5.86e-15	1.49e-14	8.8e-17	-4.75e-15	2.13e-16	0	2.01e-15	-5.11e-15
HMR_3533	ENSG00000072506	2.01e-15	5.86e-15	1.49e-14	8.8e-17	-4.75e-15	2.13e-16	0	2.01e-15	-5.11e-15
HMR_3533	ENSG00000138029	2.01e-15	5.86e-15	1.49e-14	8.8e-17	-4.75e-15	2.13e-16	0	2.01e-15	-5.11e-15
HMR_3534	ENSG00000060971	2.01e-15	5.86e-15	1.49e-14	8.8e-17	-4.75e-15	2.13e-16	0	2.01e-15	-5.11e-15
HMR_3534	ENSG00000167315	2.01e-15	5.86e-15	1.49e-14	8.8e-17	-4.75e-15	2.13e-16	0	2.01e-15	-5.11e-15
HMR_3534	ENSG00000084754	2.01e-15	5.86e-15	1.49e-14	8.8e-17	-4.75e-15	2.13e-16	0	2.01e-15	-5.11e-15
HMR_3534	ENSG00000138029	2.01e-15	5.86e-15	1.49e-14	8.8e-17	-4.75e-15	2.13e-16	0	2.01e-15	-5.11e-15
HMR_4615	ENSG00000048392	1.48e-15	-4.5e-18	5.95e-14	-4.5e-18	1.48e-15	1.48e-15	1.48e-15	1.48e-15	-4.5e-18
HMR_4615	ENSG00000167325	1.48e-15	-4.5e-18	5.95e-14	-4.5e-18	1.48e-15	1.48e-15	1.48e-15	1.48e-15	-4.5e-18
HMR_4615	ENSG00000171848	1.48e-15	-4.5e-18	5.95e-14	-4.5e-18	1.48e-15	1.48e-15	1.48e-15	1.48e-15	-4.5e-18
HMR_4615	ENSG00000136810	1.48e-15	-4.5e-18	5.95e-14	-4.5e-18	1.48e-15	1.48e-15	1.48e-15	1.48e-15	-4.5e-18
HMR_6615	ENSG00000239672	1.48e-15	1.48e-15	1.48e-15	1.48e-15	1.48e-15	1.48e-15	1.48e-15	1.48e-15	1.48e-15
HMR_6615	ENSG00000103024	1.48e-15	1.48e-15	1.48e-15	1.48e-15	1.48e-15	1.48e-15	1.48e-15	1.48e-15	1.48e-15
HMR_6615	ENSG00000123009	1.48e-15	1.48e-15	1.48e-15	1.48e-15	1.48e-15	1.48e-15	1.48e-15	1.48e-15	1.48e-15
HMR_6615	ENSG00000143156	1.48e-15	1.48e-15	1.48e-15	1.48e-15	1.48e-15	1.48e-15	1.48e-15	1.48e-15	1.48e-15
HMR_6615	ENSG00000243678	1.48e-15	1.48e-15	1.48e-15	1.48e-15	1.48e-15	1.48e-15	1.48e-15	1.48e-15	1.48e-15
HMR_6615	ENSG00000172113	1.48e-15	1.48e-15	1.48e-15	1.48e-15	1.48e-15	1.48e-15	1.48e-15	1.48e-15	1.48e-15
HMR_6615	ENSG00000103202	1.48e-15	1.48e-15	1.48e-15	1.48e-15	1.48e-15	1.48e-15	1.48e-15	1.48e-15	1.48e-15
HMR_6615	ENSG00000011052	1.48e-15	1.48e-15	1.48e-15	1.48e-15	1.48e-15	1.48e-15	1.48e-15	1.48e-15	1.48e-15
HMR_6615	ENSG00000112981	1.48e-15	1.48e-15	1.48e-15	1.48e-15	1.48e-15	1.48e-15	1.48e-15	1.48e-15	1.48e-15
HMR_4651	ENSG00000198805	1.48e-15	1.48e-15	6.1e-14	1.48e-15	1.48e-15	1.48e-15	1.48e-15	1.48e-15	1.48e-15
HMR_5416	ENSG00000048392	1.48e-15	1.48e-15	6.1e-14	1.48e-15	1.48e-15	1.48e-15	1.48e-15	1.48e-15	1.48e-15
HMR_5416	ENSG00000167325	1.48e-15	1.48e-15	6.1e-14	1.48e-15	1.48e-15	1.48e-15	1.48e-15	1.48e-15	1.48e-15
HMR_5416	ENSG00000171848	1.48e-15	1.48e-15	6.1e-14	1.48e-15	1.48e-15	1.48e-15	1.48e-15	1.48e-15	1.48e-15
HMR_5036	ENSG00000112759	1.48e-15	1.48e-15	6.1e-14	1.48e-15	1.48e-15	1.48e-15	1.48e-15	1.48e-15	1.48e-15
HMR_7810	ENSG00000125454	1.48e-15	1.48e-15	6.1e-14	1.48e-15	1.48e-15	1.48e-15	1.48e-15	1.48e-15	1.48e-15
HMR_3444	ENSG00000115361	1.17e-15	1.96e-15	1.96e-15	1.96e-15	1.17e-15	1.17e-15	1.17e-15	1.17e-15	1.96e-15
HMR_2758	ENSG00000157184	1.17e-15	1.96e-15	1.96e-15	1.96e-15	1.17e-15	1.17e-15	1.17e-15	1.17e-15	1.96e-15
HMR_2758	ENSG00000095321	1.17e-15	1.96e-15	1.96e-15	1.96e-15	1.17e-15	1.17e-15	1.17e-15	1.17e-15	1.96e-15
HMR_0396	ENSG00000163586	9.99e-16	0	0	0	0	-3e-15	-3.33e-16	9.99e-16	0
HMR_0396	ENSG00000170323	9.99e-16	0	0	0	0	-3e-15	-3.33e-16	9.99e-16	0
HMR_0396	ENSG00000143554	9.99e-16	0	0	0	0	-3e-15	-3.33e-16	9.99e-16	0
HMR_0396	ENSG00000140284	9.99e-16	0	0	0	0	-3e-15	-3.33e-16	9.99e-16	0
HMR_0396	ENSG00000167114	9.99e-16	0	0	0	0	-3e-15	-3.33e-16	9.99e-16	0
HMR_0396	ENSG00000135218	9.99e-16	0	0	0	0	-3e-15	-3.33e-16	9.99e-16	0
HMR_0396	ENSG00000130304	9.99e-16	0	0	0	0	-3e-15	-3.33e-16	9.99e-16	0
HMR_0396	ENSG00000083807	9.99e-16	0	0	0	0	-3e-15	-3.33e-16	9.99e-16	0
HMR_0396	ENSG00000164687	9.99e-16	0	0	0	0	-3e-15	-3.33e-16	9.99e-16	0
HMR_0396	ENSG00000113396	9.99e-16	0	0	0	0	-3e-15	-3.33e-16	9.99e-16	0
HMR_0396	ENSG00000164434	9.99e-16	0	0	0	0	-3e-15	-3.33e-16	9.99e-16	0
HMR_0396	ENSG00000197416	9.99e-16	0	0	0	0	-3e-15	-3.33e-16	9.99e-16	0
HMR_0396	ENSG00000145384	9.99e-16	0	0	0	0	-3e-15	-3.33e-16	9.99e-16	0
HMR_0396	ENSG00000121769	9.99e-16	0	0	0	0	-3e-15	-3.33e-16	9.99e-16	0
HMR_0396	ENSG00000205186	9.99e-16	0	0	0	0	-3e-15	-3.33e-16	9.99e-16	0
HMR_0396	ENSG00000170231	9.99e-16	0	0	0	0	-3e-15	-3.33e-16	9.99e-16	0
HMR_7685	ENSG00000173638	9.61e-16	-1.63e-16	-2.46e-16	3.12e-17	-1.03e-15	1.14e-16	3.61e-16	2.53e-16	1.84e-16
HMR_3501	ENSG00000127884	4.93e-16	8.8e-17	1.49e-14	8.8e-17	-4.44e-15	-1.3e-15	0	4.93e-16	8.8e-17
HMR_3501	ENSG00000113790	4.93e-16	8.8e-17	1.49e-14	8.8e-17	-4.44e-15	-1.3e-15	0	4.93e-16	8.8e-17
HMR_3501	ENSG00000084754	4.93e-16	8.8e-17	1.49e-14	8.8e-17	-4.44e-15	-1.3e-15	0	4.93e-16	8.8e-17
HMR_3501	ENSG00000133835	4.93e-16	8.8e-17	1.49e-14	8.8e-17	-4.44e-15	-1.3e-15	0	4.93e-16	8.8e-17
HMR_3503	ENSG00000133835	4.93e-16	8.8e-17	1.49e-14	8.8e-17	-4.44e-15	-1.3e-15	0	4.93e-16	8.8e-17
HMR_3503	ENSG00000113790	4.93e-16	8.8e-17	1.49e-14	8.8e-17	-4.44e-15	-1.3e-15	0	4.93e-16	8.8e-17
HMR_3503	ENSG00000072506	4.93e-16	8.8e-17	1.49e-14	8.8e-17	-4.44e-15	-1.3e-15	0	4.93e-16	8.8e-17
HMR_3503	ENSG00000138796	4.93e-16	8.8e-17	1.49e-14	8.8e-17	-4.44e-15	-1.3e-15	0	4.93e-16	8.8e-17
HMR_3505	ENSG00000060971	4.93e-16	8.8e-17	1.49e-14	8.8e-17	-4.44e-15	-1.3e-15	0	4.93e-16	8.8e-17
HMR_3505	ENSG00000116171	4.93e-16	8.8e-17	1.49e-14	8.8e-17	-4.44e-15	-1.3e-15	0	4.93e-16	8.8e-17
HMR_3506	ENSG00000087008	4.93e-16	8.8e-17	1.49e-14	8.8e-17	-4.44e-15	-1.3e-15	0	4.93e-16	8.8e-17
HMR_3506	ENSG00000168306	4.93e-16	8.8e-17	1.49e-14	8.8e-17	-4.44e-15	-1.3e-15	0	4.93e-16	8.8e-17
HMR_3506	ENSG00000161533	4.93e-16	8.8e-17	1.49e-14	8.8e-17	-4.44e-15	-1.3e-15	0	4.93e-16	8.8e-17
HMR_3508	ENSG00000127884	4.93e-16	8.8e-17	1.49e-14	8.8e-17	-4.44e-15	-1.3e-15	0	4.93e-16	8.8e-17
HMR_3508	ENSG00000113790	4.93e-16	8.8e-17	1.49e-14	8.8e-17	-4.44e-15	-1.3e-15	0	4.93e-16	8.8e-17
HMR_3508	ENSG00000084754	4.93e-16	8.8e-17	1.49e-14	8.8e-17	-4.44e-15	-1.3e-15	0	4.93e-16	8.8e-17
HMR_3509	ENSG00000133835	4.93e-16	8.8e-17	1.49e-14	8.8e-17	-4.44e-15	-1.3e-15	0	4.93e-16	8.8e-17
HMR_3509	ENSG00000113790	4.93e-16	8.8e-17	1.49e-14	8.8e-17	-4.44e-15	-1.3e-15	0	4.93e-16	8.8e-17
HMR_3509	ENSG00000072506	4.93e-16	8.8e-17	1.49e-14	8.8e-17	-4.44e-15	-1.3e-15	0	4.93e-16	8.8e-17
HMR_3509	ENSG00000138796	4.93e-16	8.8e-17	1.49e-14	8.8e-17	-4.44e-15	-1.3e-15	0	4.93e-16	8.8e-17
HMR_4251	ENSG00000103485	2.78e-16	2.78e-16	2.78e-16	2.78e-16	2.78e-16	2.78e-16	2.78e-16	2.78e-16	2.78e-16
HMR_3871	ENSG00000068120	1.25e-16	-1.3e-15	-3.64e-16	4.25e-16	5.44e-16	-7.73e-16	-4.19e-16	6.74e-17	-3.64e-16
HMR_4498	ENSG00000168237	1.25e-16	-1.3e-15	-3.64e-16	4.25e-16	5.44e-16	-7.73e-16	-4.19e-16	6.74e-17	-3.64e-16
HMR_4727	ENSG00000068120	1.25e-16	-1.3e-15	-3.64e-16	4.25e-16	5.44e-16	-7.73e-16	-4.19e-16	6.74e-17	-3.64e-16
HMR_1250	ENSG00000068366	8.9e-17	0	0	0	0	0	0	0	0
HMR_1250	ENSG00000164398	8.9e-17	0	0	0	0	0	0	0	0
HMR_1250	ENSG00000151726	8.9e-17	0	0	0	0	0	0	0	0
HMR_1250	ENSG00000103740	8.9e-17	0	0	0	0	0	0	0	0
HMR_1250	ENSG00000130377	8.9e-17	0	0	0	0	0	0	0	0
HMR_1250	ENSG00000123983	8.9e-17	0	0	0	0	0	0	0	0
HMR_1250	ENSG00000140284	8.9e-17	0	0	0	0	0	0	0	0
HMR_1250	ENSG00000197142	8.9e-17	0	0	0	0	0	0	0	0
HMR_0461	ENSG00000141179	7.98e-17	-4.09e-16	2.08e-16	5.2e-17	-1.96e-16	1.39e-16	1.56e-17	-7.39e-16	4.51e-17
HMR_0159	ENSG00000169169	5.55e-17	5.55e-17	5.55e-17	5.55e-17	5.55e-17	5.55e-17	5.55e-17	5.55e-17	5.55e-17
HMR_0159	ENSG00000110090	5.55e-17	5.55e-17	5.55e-17	5.55e-17	5.55e-17	5.55e-17	5.55e-17	5.55e-17	5.55e-17
HMR_0159	ENSG00000205560	5.55e-17	5.55e-17	5.55e-17	5.55e-17	5.55e-17	5.55e-17	5.55e-17	5.55e-17	5.55e-17
HMR_0161	ENSG00000157184	5.55e-17	5.55e-17	5.55e-17	5.55e-17	5.55e-17	5.55e-17	5.55e-17	5.55e-17	5.55e-17
HMR_0161	ENSG00000095321	5.55e-17	5.55e-17	5.55e-17	5.55e-17	5.55e-17	5.55e-17	5.55e-17	5.55e-17	5.55e-17
HMR_0158	ENSG00000186792	5.55e-17	5.55e-17	5.55e-17	5.55e-17	5.55e-17	5.55e-17	5.55e-17	5.55e-17	5.55e-17
HMR_0158	ENSG00000125505	5.55e-17	5.55e-17	5.55e-17	5.55e-17	5.55e-17	5.55e-17	5.55e-17	5.55e-17	5.55e-17
HMR_0158	ENSG00000170522	5.55e-17	5.55e-17	5.55e-17	5.55e-17	5.55e-17	5.55e-17	5.55e-17	5.55e-17	5.55e-17
HMR_0158	ENSG00000160216	5.55e-17	5.55e-17	5.55e-17	5.55e-17	5.55e-17	5.55e-17	5.55e-17	5.55e-17	5.55e-17
HMR_0158	ENSG00000102125	5.55e-17	5.55e-17	5.55e-17	5.55e-17	5.55e-17	5.55e-17	5.55e-17	5.55e-17	5.55e-17
HMR_0158	ENSG00000143797	5.55e-17	5.55e-17	5.55e-17	5.55e-17	5.55e-17	5.55e-17	5.55e-17	5.55e-17	5.55e-17
HMR_0158	ENSG00000146648	5.55e-17	5.55e-17	5.55e-17	5.55e-17	5.55e-17	5.55e-17	5.55e-17	5.55e-17	5.55e-17
HMR_0158	ENSG00000012660	5.55e-17	5.55e-17	5.55e-17	5.55e-17	5.55e-17	5.55e-17	5.55e-17	5.55e-17	5.55e-17
HMR_0158	ENSG00000141446	5.55e-17	5.55e-17	5.55e-17	5.55e-17	5.55e-17	5.55e-17	5.55e-17	5.55e-17	5.55e-17
HMR_0158	ENSG00000123684	5.55e-17	5.55e-17	5.55e-17	5.55e-17	5.55e-17	5.55e-17	5.55e-17	5.55e-17	5.55e-17
HMR_0158	ENSG00000100344	5.55e-17	5.55e-17	5.55e-17	5.55e-17	5.55e-17	5.55e-17	5.55e-17	5.55e-17	5.55e-17
HMR_0158	ENSG00000176454	5.55e-17	5.55e-17	5.55e-17	5.55e-17	5.55e-17	5.55e-17	5.55e-17	5.55e-17	5.55e-17
HMR_0158	ENSG00000171320	5.55e-17	5.55e-17	5.55e-17	5.55e-17	5.55e-17	5.55e-17	5.55e-17	5.55e-17	5.55e-17
HMR_0158	ENSG00000026652	5.55e-17	5.55e-17	5.55e-17	5.55e-17	5.55e-17	5.55e-17	5.55e-17	5.55e-17	5.55e-17
HMR_0158	ENSG00000169359	5.55e-17	5.55e-17	5.55e-17	5.55e-17	5.55e-17	5.55e-17	5.55e-17	5.55e-17	5.55e-17
HMR_0158	ENSG00000111684	5.55e-17	5.55e-17	5.55e-17	5.55e-17	5.55e-17	5.55e-17	5.55e-17	5.55e-17	5.55e-17
HMR_0158	ENSG00000197977	5.55e-17	5.55e-17	5.55e-17	5.55e-17	5.55e-17	5.55e-17	5.55e-17	5.55e-17	5.55e-17
HMR_0158	ENSG00000151093	5.55e-17	5.55e-17	5.55e-17	5.55e-17	5.55e-17	5.55e-17	5.55e-17	5.55e-17	5.55e-17
HMR_5348	ENSG00000155380	0	-1.16316	-1.16316	-1.16316	0	0	-1.16316	0	-1.16316
HMR_5348	ENSG00000118596	0	-1.16316	-1.16316	-1.16316	0	0	-1.16316	0	-1.16316
HMR_5348	ENSG00000100156	0	-1.16316	-1.16316	-1.16316	0	0	-1.16316	0	-1.16316
HMR_5348	ENSG00000170190	0	-1.16316	-1.16316	-1.16316	0	0	-1.16316	0	-1.16316
HMR_5348	ENSG00000168679	0	-1.16316	-1.16316	-1.16316	0	0	-1.16316	0	-1.16316
HMR_5348	ENSG00000141526	0	-1.16316	-1.16316	-1.16316	0	0	-1.16316	0	-1.16316
HMR_5348	ENSG00000108932	0	-1.16316	-1.16316	-1.16316	0	0	-1.16316	0	-1.16316
HMR_5531	ENSG00000103257	0	-1	-1	-1	0	0	-0.5	0	-1
[truncated: 24,774 more rows]

## Sheet: Group 26
rections	genes	doxycycline	nitrofural	sulfanilamide	ceforanide	dicloxacillin	neostigmine bromide	tacrine	velnacrine	cisapride	pilocarpine
HMR_3955	ENSG00000133742	191.473	192.62	179.253	218.938	166.277	243.91	214.493	146.892	213.808	225.275
HMR_3955	ENSG00000107159	191.473	192.62	179.253	218.938	166.277	243.91	214.493	146.892	213.808	225.275
HMR_3955	ENSG00000074410	191.473	192.62	179.253	218.938	166.277	243.91	214.493	146.892	213.808	225.275
HMR_3955	ENSG00000168748	191.473	192.62	179.253	218.938	166.277	243.91	214.493	146.892	213.808	225.275
HMR_3955	ENSG00000185015	191.473	192.62	179.253	218.938	166.277	243.91	214.493	146.892	213.808	225.275
HMR_3955	ENSG00000164879	191.473	192.62	179.253	218.938	166.277	243.91	214.493	146.892	213.808	225.275
HMR_3955	ENSG00000167434	191.473	192.62	179.253	218.938	166.277	243.91	214.493	146.892	213.808	225.275
HMR_3955	ENSG00000104267	191.473	192.62	179.253	218.938	166.277	243.91	214.493	146.892	213.808	225.275
HMR_3955	ENSG00000118298	191.473	192.62	179.253	218.938	166.277	243.91	214.493	146.892	213.808	225.275
HMR_4410	ENSG00000091483	187.655	162.595	191.489	155.157	78.5123	171.276	186.49	66.555	160.514	176.25
HMR_5043	ENSG00000075415	125.97	97.7805	92.3739	97.2215	52.7774	118.289	106.682	54.2105	98.2434	110.823
HMR_6328	ENSG00000169100	118.445	97.4057	97.2694	97.1682	55.5514	110.603	110.273	46.0153	101.869	112.339
HMR_6328	ENSG00000005022	118.445	97.4057	97.2694	97.1682	55.5514	110.603	110.273	46.0153	101.869	112.339
HMR_6328	ENSG00000151729	118.445	97.4057	97.2694	97.1682	55.5514	110.603	110.273	46.0153	101.869	112.339
HMR_6916	ENSG00000017260	110.653	101.788	111.143	99.8275	54.6487	111.144	112.282	47.0691	102.333	113.906
HMR_6916	ENSG00000105409	110.653	101.788	111.143	99.8275	54.6487	111.144	112.282	47.0691	102.333	113.906
HMR_6916	ENSG00000234920	110.653	101.788	111.143	99.8275	54.6487	111.144	112.282	47.0691	102.333	113.906
HMR_6916	ENSG00000073969	110.653	101.788	111.143	99.8275	54.6487	111.144	112.282	47.0691	102.333	113.906
HMR_6916	ENSG00000018625	110.653	101.788	111.143	99.8275	54.6487	111.144	112.282	47.0691	102.333	113.906
HMR_6916	ENSG00000154518	110.653	101.788	111.143	99.8275	54.6487	111.144	112.282	47.0691	102.333	113.906
HMR_6916	ENSG00000156802	110.653	101.788	111.143	99.8275	54.6487	111.144	112.282	47.0691	102.333	113.906
HMR_6916	ENSG00000167216	110.653	101.788	111.143	99.8275	54.6487	111.144	112.282	47.0691	102.333	113.906
HMR_6916	ENSG00000196296	110.653	101.788	111.143	99.8275	54.6487	111.144	112.282	47.0691	102.333	113.906
HMR_6916	ENSG00000132932	110.653	101.788	111.143	99.8275	54.6487	111.144	112.282	47.0691	102.333	113.906
HMR_6916	ENSG00000250565	110.653	101.788	111.143	99.8275	54.6487	111.144	112.282	47.0691	102.333	113.906
HMR_6916	ENSG00000159199	110.653	101.788	111.143	99.8275	54.6487	111.144	112.282	47.0691	102.333	113.906
HMR_6916	ENSG00000117410	110.653	101.788	111.143	99.8275	54.6487	111.144	112.282	47.0691	102.333	113.906
HMR_6916	ENSG00000154723	110.653	101.788	111.143	99.8275	54.6487	111.144	112.282	47.0691	102.333	113.906
HMR_6916	ENSG00000166377	110.653	101.788	111.143	99.8275	54.6487	111.144	112.282	47.0691	102.333	113.906
HMR_6916	ENSG00000163399	110.653	101.788	111.143	99.8275	54.6487	111.144	112.282	47.0691	102.333	113.906
HMR_6916	ENSG00000104043	110.653	101.788	111.143	99.8275	54.6487	111.144	112.282	47.0691	102.333	113.906
HMR_6916	ENSG00000070961	110.653	101.788	111.143	99.8275	54.6487	111.144	112.282	47.0691	102.333	113.906
HMR_6916	ENSG00000241837	110.653	101.788	111.143	99.8275	54.6487	111.144	112.282	47.0691	102.333	113.906
HMR_6916	ENSG00000113732	110.653	101.788	111.143	99.8275	54.6487	111.144	112.282	47.0691	102.333	113.906
HMR_6916	ENSG00000105675	110.653	101.788	111.143	99.8275	54.6487	111.144	112.282	47.0691	102.333	113.906
HMR_6916	ENSG00000130270	110.653	101.788	111.143	99.8275	54.6487	111.144	112.282	47.0691	102.333	113.906
HMR_6916	ENSG00000167283	110.653	101.788	111.143	99.8275	54.6487	111.144	112.282	47.0691	102.333	113.906
HMR_6916	ENSG00000058063	110.653	101.788	111.143	99.8275	54.6487	111.144	112.282	47.0691	102.333	113.906
HMR_6916	ENSG00000136888	110.653	101.788	111.143	99.8275	54.6487	111.144	112.282	47.0691	102.333	113.906
HMR_6916	ENSG00000033627	110.653	101.788	111.143	99.8275	54.6487	111.144	112.282	47.0691	102.333	113.906
HMR_6916	ENSG00000157087	110.653	101.788	111.143	99.8275	54.6487	111.144	112.282	47.0691	102.333	113.906
HMR_6916	ENSG00000151418	110.653	101.788	111.143	99.8275	54.6487	111.144	112.282	47.0691	102.333	113.906
HMR_6916	ENSG00000165629	110.653	101.788	111.143	99.8275	54.6487	111.144	112.282	47.0691	102.333	113.906
HMR_6916	ENSG00000187240	110.653	101.788	111.143	99.8275	54.6487	111.144	112.282	47.0691	102.333	113.906
HMR_6916	ENSG00000143515	110.653	101.788	111.143	99.8275	54.6487	111.144	112.282	47.0691	102.333	113.906
HMR_6916	ENSG00000067842	110.653	101.788	111.143	99.8275	54.6487	111.144	112.282	47.0691	102.333	113.906
HMR_6916	ENSG00000123472	110.653	101.788	111.143	99.8275	54.6487	111.144	112.282	47.0691	102.333	113.906
HMR_6916	ENSG00000198899	110.653	101.788	111.143	99.8275	54.6487	111.144	112.282	47.0691	102.333	113.906
HMR_6916	ENSG00000186009	110.653	101.788	111.143	99.8275	54.6487	111.144	112.282	47.0691	102.333	113.906
HMR_6916	ENSG00000116459	110.653	101.788	111.143	99.8275	54.6487	111.144	112.282	47.0691	102.333	113.906
HMR_6916	ENSG00000143882	110.653	101.788	111.143	99.8275	54.6487	111.144	112.282	47.0691	102.333	113.906
HMR_6916	ENSG00000075673	110.653	101.788	111.143	99.8275	54.6487	111.144	112.282	47.0691	102.333	113.906
HMR_6916	ENSG00000101892	110.653	101.788	111.143	99.8275	54.6487	111.144	112.282	47.0691	102.333	113.906
HMR_6916	ENSG00000074370	110.653	101.788	111.143	99.8275	54.6487	111.144	112.282	47.0691	102.333	113.906
HMR_6916	ENSG00000138185	110.653	101.788	111.143	99.8275	54.6487	111.144	112.282	47.0691	102.333	113.906
HMR_6916	ENSG00000099624	110.653	101.788	111.143	99.8275	54.6487	111.144	112.282	47.0691	102.333	113.906
HMR_6916	ENSG00000054179	110.653	101.788	111.143	99.8275	54.6487	111.144	112.282	47.0691	102.333	113.906
HMR_6916	ENSG00000128908	110.653	101.788	111.143	99.8275	54.6487	111.144	112.282	47.0691	102.333	113.906
HMR_6916	ENSG00000054793	110.653	101.788	111.143	99.8275	54.6487	111.144	112.282	47.0691	102.333	113.906
HMR_6916	ENSG00000069849	110.653	101.788	111.143	99.8275	54.6487	111.144	112.282	47.0691	102.333	113.906
HMR_6916	ENSG00000168032	110.653	101.788	111.143	99.8275	54.6487	111.144	112.282	47.0691	102.333	113.906
HMR_6916	ENSG00000068650	110.653	101.788	111.143	99.8275	54.6487	111.144	112.282	47.0691	102.333	113.906
HMR_6916	ENSG00000241468	110.653	101.788	111.143	99.8275	54.6487	111.144	112.282	47.0691	102.333	113.906
HMR_6916	ENSG00000171302	110.653	101.788	111.143	99.8275	54.6487	111.144	112.282	47.0691	102.333	113.906
HMR_6916	ENSG00000124172	110.653	101.788	111.143	99.8275	54.6487	111.144	112.282	47.0691	102.333	113.906
HMR_6916	ENSG00000188833	110.653	101.788	111.143	99.8275	54.6487	111.144	112.282	47.0691	102.333	113.906
HMR_6916	ENSG00000132681	110.653	101.788	111.143	99.8275	54.6487	111.144	112.282	47.0691	102.333	113.906
HMR_6916	ENSG00000145246	110.653	101.788	111.143	99.8275	54.6487	111.144	112.282	47.0691	102.333	113.906
HMR_6916	ENSG00000071553	110.653	101.788	111.143	99.8275	54.6487	111.144	112.282	47.0691	102.333	113.906
HMR_6916	ENSG00000143153	110.653	101.788	111.143	99.8275	54.6487	111.144	112.282	47.0691	102.333	113.906
HMR_6916	ENSG00000129244	110.653	101.788	111.143	99.8275	54.6487	111.144	112.282	47.0691	102.333	113.906
HMR_6916	ENSG00000229604	110.653	101.788	111.143	99.8275	54.6487	111.144	112.282	47.0691	102.333	113.906
HMR_6916	ENSG00000116039	110.653	101.788	111.143	99.8275	54.6487	111.144	112.282	47.0691	102.333	113.906
HMR_6916	ENSG00000118322	110.653	101.788	111.143	99.8275	54.6487	111.144	112.282	47.0691	102.333	113.906
HMR_6916	ENSG00000105929	110.653	101.788	111.143	99.8275	54.6487	111.144	112.282	47.0691	102.333	113.906
HMR_6916	ENSG00000110719	110.653	101.788	111.143	99.8275	54.6487	111.144	112.282	47.0691	102.333	113.906
HMR_6916	ENSG00000174437	110.653	101.788	111.143	99.8275	54.6487	111.144	112.282	47.0691	102.333	113.906
HMR_6916	ENSG00000159720	110.653	101.788	111.143	99.8275	54.6487	111.144	112.282	47.0691	102.333	113.906
HMR_6916	ENSG00000185344	110.653	101.788	111.143	99.8275	54.6487	111.144	112.282	47.0691	102.333	113.906
HMR_6916	ENSG00000021574	110.653	101.788	111.143	99.8275	54.6487	111.144	112.282	47.0691	102.333	113.906
HMR_6916	ENSG00000155097	110.653	101.788	111.143	99.8275	54.6487	111.144	112.282	47.0691	102.333	113.906
HMR_6916	ENSG00000152234	110.653	101.788	111.143	99.8275	54.6487	111.144	112.282	47.0691	102.333	113.906
HMR_6916	ENSG00000171130	110.653	101.788	111.143	99.8275	54.6487	111.144	112.282	47.0691	102.333	113.906
HMR_6916	ENSG00000128524	110.653	101.788	111.143	99.8275	54.6487	111.144	112.282	47.0691	102.333	113.906
HMR_6916	ENSG00000102781	110.653	101.788	111.143	99.8275	54.6487	111.144	112.282	47.0691	102.333	113.906
HMR_6916	ENSG00000206190	110.653	101.788	111.143	99.8275	54.6487	111.144	112.282	47.0691	102.333	113.906
HMR_6916	ENSG00000147614	110.653	101.788	111.143	99.8275	54.6487	111.144	112.282	47.0691	102.333	113.906
HMR_6916	ENSG00000058668	110.653	101.788	111.143	99.8275	54.6487	111.144	112.282	47.0691	102.333	113.906
HMR_6916	ENSG00000185883	110.653	101.788	111.143	99.8275	54.6487	111.144	112.282	47.0691	102.333	113.906
HMR_6916	ENSG00000147416	110.653	101.788	111.143	99.8275	54.6487	111.144	112.282	47.0691	102.333	113.906
HMR_6916	ENSG00000186625	110.653	101.788	111.143	99.8275	54.6487	111.144	112.282	47.0691	102.333	113.906
HMR_6916	ENSG00000110955	110.653	101.788	111.143	99.8275	54.6487	111.144	112.282	47.0691	102.333	113.906
HMR_6916	ENSG00000101974	110.653	101.788	111.143	99.8275	54.6487	111.144	112.282	47.0691	102.333	113.906
HMR_6916	ENSG00000004700	110.653	101.788	111.143	99.8275	54.6487	111.144	112.282	47.0691	102.333	113.906
HMR_6916	ENSG00000114573	110.653	101.788	111.143	99.8275	54.6487	111.144	112.282	47.0691	102.333	113.906
HMR_6916	ENSG00000135390	110.653	101.788	111.143	99.8275	54.6487	111.144	112.282	47.0691	102.333	113.906
HMR_6916	ENSG00000081923	110.653	101.788	111.143	99.8275	54.6487	111.144	112.282	47.0691	102.333	113.906
HMR_6916	ENSG00000064270	110.653	101.788	111.143	99.8275	54.6487	111.144	112.282	47.0691	102.333	113.906
HMR_6916	ENSG00000101350	110.653	101.788	111.143	99.8275	54.6487	111.144	112.282	47.0691	102.333	113.906
HMR_6916	ENSG00000125375	110.653	101.788	111.143	99.8275	54.6487	111.144	112.282	47.0691	102.333	113.906
HMR_6916	ENSG00000100554	110.653	101.788	111.143	99.8275	54.6487	111.144	112.282	47.0691	102.333	113.906
HMR_6916	ENSG00000213760	110.653	101.788	111.143	99.8275	54.6487	111.144	112.282	47.0691	102.333	113.906
HMR_6916	ENSG00000167863	110.653	101.788	111.143	99.8275	54.6487	111.144	112.282	47.0691	102.333	113.906
HMR_6916	ENSG00000131100	110.653	101.788	111.143	99.8275	54.6487	111.144	112.282	47.0691	102.333	113.906
HMR_6916	ENSG00000169020	110.653	101.788	111.143	99.8275	54.6487	111.144	112.282	47.0691	102.333	113.906
HMR_6916	ENSG00000171953	110.653	101.788	111.143	99.8275	54.6487	111.144	112.282	47.0691	102.333	113.906
HMR_6916	ENSG00000249222	110.653	101.788	111.143	99.8275	54.6487	111.144	112.282	47.0691	102.333	113.906
HMR_6916	ENSG00000001626	110.653	101.788	111.143	99.8275	54.6487	111.144	112.282	47.0691	102.333	113.906
HMR_6916	ENSG00000047249	110.653	101.788	111.143	99.8275	54.6487	111.144	112.282	47.0691	102.333	113.906
HMR_6916	ENSG00000124406	110.653	101.788	111.143	99.8275	54.6487	111.144	112.282	47.0691	102.333	113.906
HMR_5070	ENSG00000103257	105.752	58.2542	45.3898	83.7461	109.33	67.4626	68.6854	122.091	-70	-70
HMR_5070	ENSG00000123643	105.752	58.2542	45.3898	83.7461	109.33	67.4626	68.6854	122.091	-70	-70
HMR_5070	ENSG00000003989	105.752	58.2542	45.3898	83.7461	109.33	67.4626	68.6854	122.091	-70	-70
HMR_5070	ENSG00000155465	105.752	58.2542	45.3898	83.7461	109.33	67.4626	68.6854	122.091	-70	-70
HMR_5070	ENSG00000139514	105.752	58.2542	45.3898	83.7461	109.33	67.4626	68.6854	122.091	-70	-70
HMR_5070	ENSG00000165349	105.752	58.2542	45.3898	83.7461	109.33	67.4626	68.6854	122.091	-70	-70
HMR_5070	ENSG00000167703	105.752	58.2542	45.3898	83.7461	109.33	67.4626	68.6854	122.091	-70	-70
HMR_5070	ENSG00000168003	105.752	58.2542	45.3898	83.7461	109.33	67.4626	68.6854	122.091	-70	-70
HMR_5070	ENSG00000092068	105.752	58.2542	45.3898	83.7461	109.33	67.4626	68.6854	122.091	-70	-70
HMR_5070	ENSG00000149150	105.752	58.2542	45.3898	83.7461	109.33	67.4626	68.6854	122.091	-70	-70
HMR_6384	ENSG00000087916	103.952	60.0042	42.4414	85.9961	110.33	69.7126	73.1854	123.091	-66.25	-69.75
HMR_6384	ENSG00000134294	103.952	60.0042	42.4414	85.9961	110.33	69.7126	73.1854	123.091	-66.25	-69.75
HMR_6384	ENSG00000017483	103.952	60.0042	42.4414	85.9961	110.33	69.7126	73.1854	123.091	-66.25	-69.75
HMR_4854	ENSG00000169710	92.3456	87.3642	93.2717	78.7399	94.8248	81.7399	88.1152	89.8248	80.3642	86.7399
HMR_6918	ENSG00000010256	56.2868	50.0471	46.4779	50.4972	27.4593	57.1245	55.9107	22.7568	52.3121	57.9793
HMR_6918	ENSG00000184076	56.2868	50.0471	46.4779	50.4972	27.4593	57.1245	55.9107	22.7568	52.3121	57.9793
HMR_6918	ENSG00000137124	56.2868	50.0471	46.4779	50.4972	27.4593	57.1245	55.9107	22.7568	52.3121	57.9793
HMR_6918	ENSG00000143149	56.2868	50.0471	46.4779	50.4972	27.4593	57.1245	55.9107	22.7568	52.3121	57.9793
HMR_6918	ENSG00000173660	56.2868	50.0471	46.4779	50.4972	27.4593	57.1245	55.9107	22.7568	52.3121	57.9793
HMR_6918	ENSG00000179091	56.2868	50.0471	46.4779	50.4972	27.4593	57.1245	55.9107	22.7568	52.3121	57.9793
HMR_6918	ENSG00000164405	56.2868	50.0471	46.4779	50.4972	27.4593	57.1245	55.9107	22.7568	52.3121	57.9793
HMR_6918	ENSG00000198727	56.2868	50.0471	46.4779	50.4972	27.4593	57.1245	55.9107	22.7568	52.3121	57.9793
HMR_6918	ENSG00000156467	56.2868	50.0471	46.4779	50.4972	27.4593	57.1245	55.9107	22.7568	52.3121	57.9793
HMR_6918	ENSG00000127540	56.2868	50.0471	46.4779	50.4972	27.4593	57.1245	55.9107	22.7568	52.3121	57.9793
HMR_6918	ENSG00000164904	56.2868	50.0471	46.4779	50.4972	27.4593	57.1245	55.9107	22.7568	52.3121	57.9793
HMR_6918	ENSG00000140740	56.2868	50.0471	46.4779	50.4972	27.4593	57.1245	55.9107	22.7568	52.3121	57.9793
HMR_6918	ENSG00000111275	56.2868	50.0471	46.4779	50.4972	27.4593	57.1245	55.9107	22.7568	52.3121	57.9793
HMR_6918	ENSG00000072210	56.2868	50.0471	46.4779	50.4972	27.4593	57.1245	55.9107	22.7568	52.3121	57.9793
HMR_6918	ENSG00000169021	56.2868	50.0471	46.4779	50.4972	27.4593	57.1245	55.9107	22.7568	52.3121	57.9793
HMR_5322	ENSG00000163817	55.8	69.75	46.5	69.75	46.5	69.75	69.75	46.5	69.75	69.75
HMR_5322	ENSG00000134294	55.8	69.75	46.5	69.75	46.5	69.75	69.75	46.5	69.75	69.75
HMR_5322	ENSG00000139209	55.8	69.75	46.5	69.75	46.5	69.75	69.75	46.5	69.75	69.75
HMR_5322	ENSG00000111371	55.8	69.75	46.5	69.75	46.5	69.75	69.75	46.5	69.75	69.75
HMR_5322	ENSG00000011083	55.8	69.75	46.5	69.75	46.5	69.75	69.75	46.5	69.75	69.75
HMR_5322	ENSG00000072041	55.8	69.75	46.5	69.75	46.5	69.75	69.75	46.5	69.75	69.75
HMR_6921	ENSG00000099795	54.3667	51.7413	64.6655	49.3303	27.1894	54.0195	56.3717	24.3123	50.0208	55.9267
HMR_6921	ENSG00000212907	54.3667	51.7413	64.6655	49.3303	27.1894	54.0195	56.3717	24.3123	50.0208	55.9267
HMR_6921	ENSG00000198786	54.3667	51.7413	64.6655	49.3303	27.1894	54.0195	56.3717	24.3123	50.0208	55.9267
HMR_6921	ENSG00000136521	54.3667	51.7413	64.6655	49.3303	27.1894	54.0195	56.3717	24.3123	50.0208	55.9267
HMR_6921	ENSG00000198888	54.3667	51.7413	64.6655	49.3303	27.1894	54.0195	56.3717	24.3123	50.0208	55.9267
HMR_6921	ENSG00000145494	54.3667	51.7413	64.6655	49.3303	27.1894	54.0195	56.3717	24.3123	50.0208	55.9267
HMR_6921	ENSG00000103356	54.3667	51.7413	64.6655	49.3303	27.1894	54.0195	56.3717	24.3123	50.0208	55.9267
HMR_6921	ENSG00000164258	54.3667	51.7413	64.6655	49.3303	27.1894	54.0195	56.3717	24.3123	50.0208	55.9267
HMR_6921	ENSG00000168653	54.3667	51.7413	64.6655	49.3303	27.1894	54.0195	56.3717	24.3123	50.0208	55.9267
HMR_6921	ENSG00000198886	54.3667	51.7413	64.6655	49.3303	27.1894	54.0195	56.3717	24.3123	50.0208	55.9267
HMR_6921	ENSG00000139180	54.3667	51.7413	64.6655	49.3303	27.1894	54.0195	56.3717	24.3123	50.0208	55.9267
HMR_6921	ENSG00000165264	54.3667	51.7413	64.6655	49.3303	27.1894	54.0195	56.3717	24.3123	50.0208	55.9267
HMR_6921	ENSG00000110717	54.3667	51.7413	64.6655	49.3303	27.1894	54.0195	56.3717	24.3123	50.0208	55.9267
HMR_6921	ENSG00000167792	54.3667	51.7413	64.6655	49.3303	27.1894	54.0195	56.3717	24.3123	50.0208	55.9267
HMR_6921	ENSG00000151366	54.3667	51.7413	64.6655	49.3303	27.1894	54.0195	56.3717	24.3123	50.0208	55.9267
HMR_6921	ENSG00000174886	54.3667	51.7413	64.6655	49.3303	27.1894	54.0195	56.3717	24.3123	50.0208	55.9267
HMR_6921	ENSG00000065518	54.3667	51.7413	64.6655	49.3303	27.1894	54.0195	56.3717	24.3123	50.0208	55.9267
HMR_6921	ENSG00000147123	54.3667	51.7413	64.6655	49.3303	27.1894	54.0195	56.3717	24.3123	50.0208	55.9267
HMR_6921	ENSG00000166136	54.3667	51.7413	64.6655	49.3303	27.1894	54.0195	56.3717	24.3123	50.0208	55.9267
HMR_6921	ENSG00000186010	54.3667	51.7413	64.6655	49.3303	27.1894	54.0195	56.3717	24.3123	50.0208	55.9267
HMR_6921	ENSG00000178127	54.3667	51.7413	64.6655	49.3303	27.1894	54.0195	56.3717	24.3123	50.0208	55.9267
HMR_6921	ENSG00000140990	54.3667	51.7413	64.6655	49.3303	27.1894	54.0195	56.3717	24.3123	50.0208	55.9267
HMR_6921	ENSG00000100075	54.3667	51.7413	64.6655	49.3303	27.1894	54.0195	56.3717	24.3123	50.0208	55.9267
HMR_6921	ENSG00000125356	54.3667	51.7413	64.6655	49.3303	27.1894	54.0195	56.3717	24.3123	50.0208	55.9267
HMR_6921	ENSG00000090266	54.3667	51.7413	64.6655	49.3303	27.1894	54.0195	56.3717	24.3123	50.0208	55.9267
HMR_6921	ENSG00000184752	54.3667	51.7413	64.6655	49.3303	27.1894	54.0195	56.3717	24.3123	50.0208	55.9267
HMR_6921	ENSG00000183648	54.3667	51.7413	64.6655	49.3303	27.1894	54.0195	56.3717	24.3123	50.0208	55.9267
HMR_6921	ENSG00000131495	54.3667	51.7413	64.6655	49.3303	27.1894	54.0195	56.3717	24.3123	50.0208	55.9267
HMR_6921	ENSG00000213619	54.3667	51.7413	64.6655	49.3303	27.1894	54.0195	56.3717	24.3123	50.0208	55.9267
HMR_6921	ENSG00000130414	54.3667	51.7413	64.6655	49.3303	27.1894	54.0195	56.3717	24.3123	50.0208	55.9267
HMR_6921	ENSG00000115286	54.3667	51.7413	64.6655	49.3303	27.1894	54.0195	56.3717	24.3123	50.0208	55.9267
HMR_6921	ENSG00000113141	54.3667	51.7413	64.6655	49.3303	27.1894	54.0195	56.3717	24.3123	50.0208	55.9267
HMR_6921	ENSG00000189043	54.3667	51.7413	64.6655	49.3303	27.1894	54.0195	56.3717	24.3123	50.0208	55.9267
HMR_6921	ENSG00000170906	54.3667	51.7413	64.6655	49.3303	27.1894	54.0195	56.3717	24.3123	50.0208	55.9267
HMR_6921	ENSG00000128609	54.3667	51.7413	64.6655	49.3303	27.1894	54.0195	56.3717	24.3123	50.0208	55.9267
HMR_6921	ENSG00000160194	54.3667	51.7413	64.6655	49.3303	27.1894	54.0195	56.3717	24.3123	50.0208	55.9267
HMR_6921	ENSG00000167774	54.3667	51.7413	64.6655	49.3303	27.1894	54.0195	56.3717	24.3123	50.0208	55.9267
HMR_6921	ENSG00000184983	54.3667	51.7413	64.6655	49.3303	27.1894	54.0195	56.3717	24.3123	50.0208	55.9267
HMR_6921	ENSG00000109390	54.3667	51.7413	64.6655	49.3303	27.1894	54.0195	56.3717	24.3123	50.0208	55.9267
HMR_6921	ENSG00000185633	54.3667	51.7413	64.6655	49.3303	27.1894	54.0195	56.3717	24.3123	50.0208	55.9267
HMR_6921	ENSG00000004779	54.3667	51.7413	64.6655	49.3303	27.1894	54.0195	56.3717	24.3123	50.0208	55.9267
HMR_6921	ENSG00000198695	54.3667	51.7413	64.6655	49.3303	27.1894	54.0195	56.3717	24.3123	50.0208	55.9267
HMR_6921	ENSG00000147684	54.3667	51.7413	64.6655	49.3303	27.1894	54.0195	56.3717	24.3123	50.0208	55.9267
HMR_6921	ENSG00000023228	54.3667	51.7413	64.6655	49.3303	27.1894	54.0195	56.3717	24.3123	50.0208	55.9267
HMR_6921	ENSG00000198763	54.3667	51.7413	64.6655	49.3303	27.1894	54.0195	56.3717	24.3123	50.0208	55.9267
HMR_6921	ENSG00000198840	54.3667	51.7413	64.6655	49.3303	27.1894	54.0195	56.3717	24.3123	50.0208	55.9267
HMR_6921	ENSG00000119421	54.3667	51.7413	64.6655	49.3303	27.1894	54.0195	56.3717	24.3123	50.0208	55.9267
HMR_6921	ENSG00000158864	54.3667	51.7413	64.6655	49.3303	27.1894	54.0195	56.3717	24.3123	50.0208	55.9267
HMR_6921	ENSG00000119013	54.3667	51.7413	64.6655	49.3303	27.1894	54.0195	56.3717	24.3123	50.0208	55.9267
HMR_5506	ENSG00000103257	53.6	70	45	70	46.5	70	70.75	44.5	68	70
HMR_5508	ENSG00000103257	53.2	70	47	70	46.5	70	70.75	46.5	72	70
HMR_5089	ENSG00000103257	51.6	70.5	45.5	70	46.5	68	71.25	44.5	70.5	70
HMR_5089	ENSG00000123643	51.6	70.5	45.5	70	46.5	68	71.25	44.5	70.5	70
HMR_5089	ENSG00000155465	51.6	70.5	45.5	70	46.5	68	71.25	44.5	70.5	70
HMR_5089	ENSG00000003989	51.6	70.5	45.5	70	46.5	68	71.25	44.5	70.5	70
HMR_5089	ENSG00000139514	51.6	70.5	45.5	70	46.5	68	71.25	44.5	70.5	70
HMR_5089	ENSG00000165349	51.6	70.5	45.5	70	46.5	68	71.25	44.5	70.5	70
HMR_5089	ENSG00000167703	51.6	70.5	45.5	70	46.5	68	71.25	44.5	70.5	70
HMR_5089	ENSG00000168003	51.6	70.5	45.5	70	46.5	68	71.25	44.5	70.5	70
HMR_5089	ENSG00000092068	51.6	70.5	45.5	70	46.5	68	71.25	44.5	70.5	70
HMR_5089	ENSG00000149150	51.6	70.5	45.5	70	46.5	68	71.25	44.5	70.5	70
HMR_4855	ENSG00000169710	49.7635	23.75	60.4342	14.5	-68.5011	17.5	38.8089	-73.5011	16.75	22.5
HMR_4139	ENSG00000138400	45.4513	38.4377	37.9151	24.3912	38.8344	20.3699	47.7481	38.5153	30.4462	26.5909
HMR_4139	ENSG00000014641	45.4513	38.4377	37.9151	24.3912	38.8344	20.3699	47.7481	38.5153	30.4462	26.5909
HMR_3829	ENSG00000169154	45.4513	38.4377	36.6558	24.3912	39.8099	20.3699	44.446	38.5153	34.5962	26.5909
HMR_3829	ENSG00000125166	45.4513	38.4377	36.6558	24.3912	39.8099	20.3699	44.446	38.5153	34.5962	26.5909
HMR_3829	ENSG00000120053	45.4513	38.4377	36.6558	24.3912	39.8099	20.3699	44.446	38.5153	34.5962	26.5909
HMR_4605	ENSG00000132746	40.5995	62.1046	-30.4472	40.3204	54.6551	41.3523	62.8818	41.3869	60.2731	40.7609
HMR_4605	ENSG00000137124	40.5995	62.1046	-30.4472	40.3204	54.6551	41.3523	62.8818	41.3869	60.2731	40.7609
HMR_4605	ENSG00000143149	40.5995	62.1046	-30.4472	40.3204	54.6551	41.3523	62.8818	41.3869	60.2731	40.7609
HMR_4605	ENSG00000184254	40.5995	62.1046	-30.4472	40.3204	54.6551	41.3523	62.8818	41.3869	60.2731	40.7609
HMR_4605	ENSG00000165092	40.5995	62.1046	-30.4472	40.3204	54.6551	41.3523	62.8818	41.3869	60.2731	40.7609
HMR_4605	ENSG00000164904	40.5995	62.1046	-30.4472	40.3204	54.6551	41.3523	62.8818	41.3869	60.2731	40.7609
HMR_4605	ENSG00000006534	40.5995	62.1046	-30.4472	40.3204	54.6551	41.3523	62.8818	41.3869	60.2731	40.7609
HMR_4605	ENSG00000111275	40.5995	62.1046	-30.4472	40.3204	54.6551	41.3523	62.8818	41.3869	60.2731	40.7609
HMR_4605	ENSG00000072210	40.5995	62.1046	-30.4472	40.3204	54.6551	41.3523	62.8818	41.3869	60.2731	40.7609
HMR_4605	ENSG00000108602	40.5995	62.1046	-30.4472	40.3204	54.6551	41.3523	62.8818	41.3869	60.2731	40.7609
HMR_5448	ENSG00000048392	37.5626	74.8625	9.45461	51.0816	23.5033	55.8336	54.1513	13.1526	55.3598	104.509
HMR_5448	ENSG00000167325	37.5626	74.8625	9.45461	51.0816	23.5033	55.8336	54.1513	13.1526	55.3598	104.509
HMR_5448	ENSG00000188687	37.5626	74.8625	9.45461	51.0816	23.5033	55.8336	54.1513	13.1526	55.3598	104.509
HMR_5448	ENSG00000080493	37.5626	74.8625	9.45461	51.0816	23.5033	55.8336	54.1513	13.1526	55.3598	104.509
HMR_5448	ENSG00000171848	37.5626	74.8625	9.45461	51.0816	23.5033	55.8336	54.1513	13.1526	55.3598	104.509
HMR_5994	ENSG00000007216	36.513	63.25	41.8073	63.25	39.75	63.25	53.9726	39.75	63.25	63.25
HMR_5994	ENSG00000141485	36.513	63.25	41.8073	63.25	39.75	63.25	53.9726	39.75	63.25	63.25
HMR_5994	ENSG00000100075	36.513	63.25	41.8073	63.25	39.75	63.25	53.9726	39.75	63.25	63.25
HMR_3825	ENSG00000004864	32.2615	45.2351	32.5134	31.9311	43.6611	28.9716	36.6865	41.5699	40.6278	35.3547
HMR_3825	ENSG00000115840	32.2615	45.2351	32.5134	31.9311	43.6611	28.9716	36.6865	41.5699	40.6278	35.3547
HMR_4964	ENSG00000100075	31.817	53.1852	47.7095	36.8279	39.4481	33.8279	30.8044	15.7745	33.151	33.8279
HMR_8743	ENSG00000073578	29.5292	52.9332	41.419	53.2463	31.924	53.2463	52.4979	24.9499	48.9145	59.3395
HMR_8743	ENSG00000143252	29.5292	52.9332	41.419	53.2463	31.924	53.2463	52.4979	24.9499	48.9145	59.3395
HMR_8743	ENSG00000117118	29.5292	52.9332	41.419	53.2463	31.924	53.2463	52.4979	24.9499	48.9145	59.3395
HMR_8743	ENSG00000204370	29.5292	52.9332	41.419	53.2463	31.924	53.2463	52.4979	24.9499	48.9145	59.3395
HMR_6914	ENSG00000006695	28.1434	25.0235	23.239	25.2486	13.7297	28.5623	27.9553	11.3784	26.1561	28.9896
HMR_6914	ENSG00000156885	28.1434	25.0235	23.239	25.2486	13.7297	28.5623	27.9553	11.3784	26.1561	28.9896
HMR_6914	ENSG00000131174	28.1434	25.0235	23.239	25.2486	13.7297	28.5623	27.9553	11.3784	26.1561	28.9896
HMR_6914	ENSG00000187581	28.1434	25.0235	23.239	25.2486	13.7297	28.5623	27.9553	11.3784	26.1561	28.9896
HMR_6914	ENSG00000112695	28.1434	25.0235	23.239	25.2486	13.7297	28.5623	27.9553	11.3784	26.1561	28.9896
HMR_6914	ENSG00000198712	28.1434	25.0235	23.239	25.2486	13.7297	28.5623	27.9553	11.3784	26.1561	28.9896
HMR_6914	ENSG00000014919	28.1434	25.0235	23.239	25.2486	13.7297	28.5623	27.9553	11.3784	26.1561	28.9896
HMR_6914	ENSG00000138495	28.1434	25.0235	23.239	25.2486	13.7297	28.5623	27.9553	11.3784	26.1561	28.9896
HMR_6914	ENSG00000115944	28.1434	25.0235	23.239	25.2486	13.7297	28.5623	27.9553	11.3784	26.1561	28.9896
HMR_6914	ENSG00000235957	28.1434	25.0235	23.239	25.2486	13.7297	28.5623	27.9553	11.3784	26.1561	28.9896
HMR_6914	ENSG00000176340	28.1434	25.0235	23.239	25.2486	13.7297	28.5623	27.9553	11.3784	26.1561	28.9896
HMR_6914	ENSG00000160471	28.1434	25.0235	23.239	25.2486	13.7297	28.5623	27.9553	11.3784	26.1561	28.9896
HMR_6914	ENSG00000170516	28.1434	25.0235	23.239	25.2486	13.7297	28.5623	27.9553	11.3784	26.1561	28.9896
HMR_6914	ENSG00000131143	28.1434	25.0235	23.239	25.2486	13.7297	28.5623	27.9553	11.3784	26.1561	28.9896
HMR_6914	ENSG00000111775	28.1434	25.0235	23.239	25.2486	13.7297	28.5623	27.9553	11.3784	26.1561	28.9896
HMR_6914	ENSG00000135940	28.1434	25.0235	23.239	25.2486	13.7297	28.5623	27.9553	11.3784	26.1561	28.9896
HMR_6914	ENSG00000127184	28.1434	25.0235	23.239	25.2486	13.7297	28.5623	27.9553	11.3784	26.1561	28.9896
HMR_6914	ENSG00000242836	28.1434	25.0235	23.239	25.2486	13.7297	28.5623	27.9553	11.3784	26.1561	28.9896
HMR_6914	ENSG00000126267	28.1434	25.0235	23.239	25.2486	13.7297	28.5623	27.9553	11.3784	26.1561	28.9896
HMR_6914	ENSG00000164919	28.1434	25.0235	23.239	25.2486	13.7297	28.5623	27.9553	11.3784	26.1561	28.9896
HMR_6914	ENSG00000198938	28.1434	25.0235	23.239	25.2486	13.7297	28.5623	27.9553	11.3784	26.1561	28.9896
HMR_6914	ENSG00000250630	28.1434	25.0235	23.239	25.2486	13.7297	28.5623	27.9553	11.3784	26.1561	28.9896
HMR_6914	ENSG00000178741	28.1434	25.0235	23.239	25.2486	13.7297	28.5623	27.9553	11.3784	26.1561	28.9896
HMR_6914	ENSG00000161281	28.1434	25.0235	23.239	25.2486	13.7297	28.5623	27.9553	11.3784	26.1561	28.9896
HMR_6914	ENSG00000131055	28.1434	25.0235	23.239	25.2486	13.7297	28.5623	27.9553	11.3784	26.1561	28.9896
HMR_6914	ENSG00000198804	28.1434	25.0235	23.239	25.2486	13.7297	28.5623	27.9553	11.3784	26.1561	28.9896
HMR_3868	ENSG00000104687	25.3694	21.125	5.91652	7.75	-2.75	11.25	14.797	-3.75	25.125	21.25
HMR_3868	ENSG00000168032	25.3694	21.125	5.91652	7.75	-2.75	11.25	14.797	-3.75	25.125	21.25
HMR_3868	ENSG00000188833	25.3694	21.125	5.91652	7.75	-2.75	11.25	14.797	-3.75	25.125	21.25
HMR_3868	ENSG00000138185	25.3694	21.125	5.91652	7.75	-2.75	11.25	14.797	-3.75	25.125	21.25
HMR_3868	ENSG00000054179	25.3694	21.125	5.91652	7.75	-2.75	11.25	14.797	-3.75	25.125	21.25
HMR_4852	ENSG00000108528	24.089	4.50241	16.7987	6.63272	27.0603	12.6327	10.7057	22.0603	5.50241	12.6327
HMR_3863	ENSG00000004864	21.1465	0	9.50883	0	0	0	16.0124	0	0	0
HMR_3863	ENSG00000115840	21.1465	0	9.50883	0	0	0	16.0124	0	0	0
HMR_3864	ENSG00000004864	21.1465	0	9.50883	0	0	0	16.0124	0	0	0
HMR_3864	ENSG00000115840	21.1465	0	9.50883	0	0	0	16.0124	0	0	0
HMR_5297	ENSG00000091140	20.2402	28.2606	5.14992	30.1051	20.4287	32.2453	27.2475	18.4579	32.1862	31.2225
HMR_5297	ENSG00000105953	20.2402	28.2606	5.14992	30.1051	20.4287	32.2453	27.2475	18.4579	32.1862	31.2225
HMR_5297	ENSG00000119689	20.2402	28.2606	5.14992	30.1051	20.4287	32.2453	27.2475	18.4579	32.1862	31.2225
HMR_5297	ENSG00000181192	20.2402	28.2606	5.14992	30.1051	20.4287	32.2453	27.2475	18.4579	32.1862	31.2225
HMR_5297	ENSG00000110435	20.2402	28.2606	5.14992	30.1051	20.4287	32.2453	27.2475	18.4579	32.1862	31.2225
HMR_5297	ENSG00000197444	20.2402	28.2606	5.14992	30.1051	20.4287	32.2453	27.2475	18.4579	32.1862	31.2225
HMR_5297	DLSTP1	20.2402	28.2606	5.14992	30.1051	20.4287	32.2453	27.2475	18.4579	32.1862	31.2225
HMR_3958	ENSG00000182054	19.2	-3.26815	24.75	23.7318	22.3992	24.7318	-2.5	20.3992	22.7318	21.7318
HMR_6291	ENSG00000100075	18.0225	0	19	17.9901	0	22	18.8998	24	20.022	20.7775
HMR_4109	ENSG00000166123	17.8636	17.8326	0.173388	0.57813	1.02798	1.57642	3.26004	13.9975	2.42048	23.0725
HMR_5564	ENSG00000103257	16.6471	18.8684	15.5589	18.868	12.0574	18.868	14.5217	12.0574	18.8684	18.868
HMR_3869	ENSG00000104687	16.4019	19.9496	13.5024	19.7053	12.932	19.7053	20.0176	12.932	19.9496	19.7053
HMR_8566	ENSG00000165841	16.0612	-4.25	13.3761	22.5	27	17.5	13.75	29	10.75	-4.5
HMR_8566	ENSG00000140465	16.0612	-4.25	13.3761	22.5	27	17.5	13.75	29	10.75	-4.5
HMR_8566	ENSG00000140505	16.0612	-4.25	13.3761	22.5	27	17.5	13.75	29	10.75	-4.5
HMR_8566	ENSG00000138061	16.0612	-4.25	13.3761	22.5	27	17.5	13.75	29	10.75	-4.5
HMR_4548	ENSG00000140465	16.0612	-4.25	13.3761	22.5	27	17.5	13.75	29	10.75	-4.5
HMR_4548	ENSG00000140505	16.0612	-4.25	13.3761	22.5	27	17.5	13.75	29	10.75	-4.5
HMR_4548	ENSG00000138061	16.0612	-4.25	13.3761	22.5	27	17.5	13.75	29	10.75	-4.5
HMR_6380	ENSG00000017483	12.9948	3.87468	12.4275	1.30854	-53.6957	5.30854	0.5	-57.7079	117.849	151.582
HMR_6380	ENSG00000087916	12.9948	3.87468	12.4275	1.30854	-53.6957	5.30854	0.5	-57.7079	117.849	151.582
HMR_6380	ENSG00000134294	12.9948	3.87468	12.4275	1.30854	-53.6957	5.30854	0.5	-57.7079	117.849	151.582
HMR_6380	ENSG00000111371	12.9948	3.87468	12.4275	1.30854	-53.6957	5.30854	0.5	-57.7079	117.849	151.582
HMR_6380	ENSG00000139209	12.9948	3.87468	12.4275	1.30854	-53.6957	5.30854	0.5	-57.7079	117.849	151.582
HMR_6409	ENSG00000091140	12.89	22.5914	2.31232	24.5326	14.2826	24.5326	22.2164	14.2826	24.4456	24.5326
HMR_6409	ENSG00000140905	12.89	22.5914	2.31232	24.5326	14.2826	24.5326	22.2164	14.2826	24.4456	24.5326
HMR_6409	ENSG00000145020	12.89	22.5914	2.31232	24.5326	14.2826	24.5326	22.2164	14.2826	24.4456	24.5326
HMR_6409	ENSG00000178445	12.89	22.5914	2.31232	24.5326	14.2826	24.5326	22.2164	14.2826	24.4456	24.5326
HMR_4444	ENSG00000065911	12.8087	21.0399	16.0109	21.0399	12.7899	21.0399	16.0095	12.7899	21.0399	21.0399
HMR_4243	ENSG00000105607	12.7937	-3.27988	0	7.59284	13.3647	13.7177	4.27905	15.3446	10.344	0
HMR_8076	ENSG00000080493	12	9.25	10.25	10.75	10	10.75	9.25	9	10.25	9.75
HMR_8076	ENSG00000033867	12	9.25	10.25	10.75	10	10.75	9.25	9	10.25	9.75
HMR_8076	ENSG00000113073	12	9.25	10.25	10.75	10	10.75	9.25	9	10.25	9.75
HMR_8076	ENSG00000188687	12	9.25	10.25	10.75	10	10.75	9.25	9	10.25	9.75
HMR_5465	ENSG00000168003	11.2	14.3575	14	14.294	8.28374	14.294	14.8238	8.28374	14.3575	14.294
HMR_5465	ENSG00000092068	11.2	14.3575	14	14.294	8.28374	14.294	14.8238	8.28374	14.3575	14.294
HMR_5465	ENSG00000103257	11.2	14.3575	14	14.294	8.28374	14.294	14.8238	8.28374	14.3575	14.294
HMR_4115	ENSG00000114021	9.55139	13.1695	-7.08906	0	-0.75	0	-0.841505	11.9106	0	12.7174
HMR_4197	ENSG00000137944	9.55139	13.1695	-7.08906	0	-0.75	0	-0.841505	11.9106	0	12.7174
HMR_8742	ENSG00000183048	9.2	9.25	13.25	11.25	11.75	13.25	11.25	11.75	11.25	12.25
HMR_8741	ENSG00000183048	8.56384	21.75	15	23.5	13.5	25.5	22.25	13.5	23.75	24.5
HMR_5585	ENSG00000103257	8.11949	11	8.82752	11	7	11	12.4024	7	13	11
HMR_5585	ENSG00000103064	8.11949	11	8.82752	11	7	11	12.4024	7	13	11
HMR_3995	ENSG00000181652	8	8.75	3.75	8.5	5.5	18.5	8.25	5.5	8.75	8.5
HMR_3995	ENSG00000184470	8	8.75	3.75	8.5	5.5	18.5	8.25	5.5	8.75	8.5
HMR_3995	ENSG00000164867	8	8.75	3.75	8.5	5.5	18.5	8.25	5.5	8.75	8.5
HMR_3995	ENSG00000007171	8	8.75	3.75	8.5	5.5	18.5	8.25	5.5	8.75	8.5
HMR_3995	ENSG00000197763	8	8.75	3.75	8.5	5.5	18.5	8.25	5.5	8.75	8.5
HMR_3995	ENSG00000198431	8	8.75	3.75	8.5	5.5	18.5	8.25	5.5	8.75	8.5
HMR_3995	ENSG00000089250	8	8.75	3.75	8.5	5.5	18.5	8.25	5.5	8.75	8.5
HMR_4421	ENSG00000143627	6.77986	3.60235	6.37349	3.27728	3.00189	4.78054	2.37787	1.18461	8.58469	10.5899
HMR_4421	ENSG00000143630	6.77986	3.60235	6.37349	3.27728	3.00189	4.78054	2.37787	1.18461	8.58469	10.5899
HMR_4421	ENSG00000100075	6.77986	3.60235	6.37349	3.27728	3.00189	4.78054	2.37787	1.18461	8.58469	10.5899
HMR_4421	ENSG00000067225	6.77986	3.60235	6.37349	3.27728	3.00189	4.78054	2.37787	1.18461	8.58469	10.5899
HMR_8077	ENSG00000080493	6.67427	6.47518	5.97796	7.34599	8.36407	7.34599	7.12291	7.36407	7.47518	6.34599
HMR_8077	ENSG00000033867	6.67427	6.47518	5.97796	7.34599	8.36407	7.34599	7.12291	7.36407	7.47518	6.34599
HMR_8077	ENSG00000113073	6.67427	6.47518	5.97796	7.34599	8.36407	7.34599	7.12291	7.36407	7.47518	6.34599
HMR_8077	ENSG00000188687	6.67427	6.47518	5.97796	7.34599	8.36407	7.34599	7.12291	7.36407	7.47518	6.34599
HMR_5586	ENSG00000103257	6.6	-0.75	0	-1.25	-0.75	-1.25	-1.84763	-0.75	-0.75	-1.25
HMR_5586	ENSG00000103064	6.6	-0.75	0	-1.25	-0.75	-1.25	-1.84763	-0.75	-0.75	-1.25
HMR_3792	ENSG00000113492	6.4	-0.772992	0	0	0	0	0.477008	0	-0.772992	0
HMR_3792	ENSG00000183044	6.4	-0.772992	0	0	0	0	0.477008	0	-0.772992	0
HMR_4926	ENSG00000143158	6.36476	6.2396	-3.99497	5.26331	31.8439	13.3025	13.0573	25.8993	-16.4703	-26.9521
HMR_4926	ENSG00000060762	6.36476	6.2396	-3.99497	5.26331	31.8439	13.3025	13.0573	25.8993	-16.4703	-26.9521
HMR_4926	ENSG00000238205	6.36476	6.2396	-3.99497	5.26331	31.8439	13.3025	13.0573	25.8993	-16.4703	-26.9521
HMR_4152	ENSG00000163541	6.34295	2.22114	-11.2334	4.2273	3.07471	6.34674	5.41815	1.11738	6.14002	5.32111
HMR_4152	ENSG00000172340	6.34295	2.22114	-11.2334	4.2273	3.07471	6.34674	5.41815	1.11738	6.14002	5.32111
HMR_4152	ENSG00000107104	6.34295	2.22114	-11.2334	4.2273	3.07471	6.34674	5.41815	1.11738	6.14002	5.32111
HMR_4152	ENSG00000136143	6.34295	2.22114	-11.2334	4.2273	3.07471	6.34674	5.41815	1.11738	6.14002	5.32111
HMR_6048	ENSG00000155380	6	0	0	0	0	0	0	0	0	0
HMR_6048	ENSG00000118596	6	0	0	0	0	0	0	0	0	0
HMR_6048	ENSG00000100156	6	0	0	0	0	0	0	0	0	0
HMR_6048	ENSG00000170190	6	0	0	0	0	0	0	0	0	0
HMR_6048	ENSG00000168679	6	0	0	0	0	0	0	0	0	0
HMR_6048	ENSG00000141526	6	0	0	0	0	0	0	0	0	0
HMR_6048	ENSG00000108932	6	0	0	0	0	0	0	0	0	0
HMR_3989	ENSG00000089597	5.99227	8.48481	7.49034	8.48481	8.48481	8.48481	3.09249	8.48481	8.48481	8.48481
HMR_3989	ENSG00000179087	5.99227	8.48481	7.49034	8.48481	8.48481	8.48481	3.09249	8.48481	8.48481	8.48481
HMR_3989	ENSG00000243480	5.99227	8.48481	7.49034	8.48481	8.48481	8.48481	3.09249	8.48481	8.48481	8.48481
HMR_3989	ENSG00000092529	5.99227	8.48481	7.49034	8.48481	8.48481	8.48481	3.09249	8.48481	8.48481	8.48481
HMR_3989	ENSG00000171298	5.99227	8.48481	7.49034	8.48481	8.48481	8.48481	3.09249	8.48481	8.48481	8.48481
HMR_3989	ENSG00000237763	5.99227	8.48481	7.49034	8.48481	8.48481	8.48481	3.09249	8.48481	8.48481	8.48481
HMR_3989	ENSG00000214013	5.99227	8.48481	7.49034	8.48481	8.48481	8.48481	3.09249	8.48481	8.48481	8.48481
HMR_3989	ENSG00000162688	5.99227	8.48481	7.49034	8.48481	8.48481	8.48481	3.09249	8.48481	8.48481	8.48481
HMR_3989	ENSG00000257335	5.99227	8.48481	7.49034	8.48481	8.48481	8.48481	3.09249	8.48481	8.48481	8.48481
HMR_8586	ENSG00000059804	5.99227	8.48481	7.49034	8.48481	8.48481	8.48481	3.09249	8.48481	8.48481	8.48481
HMR_3820	ENSG00000159423	5.86995	1.88065	5.44842	2.38601	4.34306	2.38758	2.27697	5.68347	1.88116	2.38779
HMR_3977	ENSG00000107902	5.60766	4.85444	5.42544	5.10106	1.81624	5.50907	5.7229	1.68329	5.23422	5.93696
HMR_3977	ENSG00000138777	5.60766	4.85444	5.42544	5.10106	1.81624	5.50907	5.7229	1.68329	5.23422	5.93696
HMR_3977	ENSG00000180817	5.60766	4.85444	5.42544	5.10106	1.81624	5.50907	5.7229	1.68329	5.23422	5.93696
HMR_3977	ENSG00000143363	5.60766	4.85444	5.42544	5.10106	1.81624	5.50907	5.7229	1.68329	5.23422	5.93696
HMR_3977	ENSG00000156976	5.60766	4.85444	5.42544	5.10106	1.81624	5.50907	5.7229	1.68329	5.23422	5.93696
HMR_3977	ENSG00000166833	5.60766	4.85444	5.42544	5.10106	1.81624	5.50907	5.7229	1.68329	5.23422	5.93696
HMR_3804	ENSG00000182890	5.2021	1.1865	3.88476	3.42804	4.81613	12.6667	12.292	-3.22124	10.7546	12.6667
HMR_3804	ENSG00000148672	5.2021	1.1865	3.88476	3.42804	4.81613	12.6667	12.292	-3.22124	10.7546	12.6667
HMR_6049	ENSG00000155380	5.01171	2.21092	4.53346	-1.24528	-6.39623	-6.01281	1.70276	-6.39623	-0.929163	0.241807
HMR_6049	ENSG00000118596	5.01171	2.21092	4.53346	-1.24528	-6.39623	-6.01281	1.70276	-6.39623	-0.929163	0.241807
HMR_6049	ENSG00000100156	5.01171	2.21092	4.53346	-1.24528	-6.39623	-6.01281	1.70276	-6.39623	-0.929163	0.241807
HMR_6049	ENSG00000170190	5.01171	2.21092	4.53346	-1.24528	-6.39623	-6.01281	1.70276	-6.39623	-0.929163	0.241807
HMR_6049	ENSG00000168679	5.01171	2.21092	4.53346	-1.24528	-6.39623	-6.01281	1.70276	-6.39623	-0.929163	0.241807
HMR_6049	ENSG00000141526	5.01171	2.21092	4.53346	-1.24528	-6.39623	-6.01281	1.70276	-6.39623	-0.929163	0.241807
HMR_6049	ENSG00000108932	5.01171	2.21092	4.53346	-1.24528	-6.39623	-6.01281	1.70276	-6.39623	-0.929163	0.241807
HMR_3885	ENSG00000075239	4.94292	3.45122	2.25031	3.09777	2.09287	3.06874	2.23009	2.11257	3.44289	3.06473
HMR_3885	ENSG00000060971	4.94292	3.45122	2.25031	3.09777	2.09287	3.06874	2.23009	2.11257	3.44289	3.06473
HMR_3885	ENSG00000084754	4.94292	3.45122	2.25031	3.09777	2.09287	3.06874	2.23009	2.11257	3.44289	3.06473
HMR_3885	ENSG00000120437	4.94292	3.45122	2.25031	3.09777	2.09287	3.06874	2.23009	2.11257	3.44289	3.06473
HMR_3885	ENSG00000167315	4.94292	3.45122	2.25031	3.09777	2.09287	3.06874	2.23009	2.11257	3.44289	3.06473
HMR_3885	ENSG00000138029	4.94292	3.45122	2.25031	3.09777	2.09287	3.06874	2.23009	2.11257	3.44289	3.06473
HMR_4862	ENSG00000183048	4.92339	-19.3506	-2	-21.1038	-1.25	-23.1038	-3.60055	-15.25	-8.35055	-8.10377
HMR_6923	ENSG00000060982	4.8	3.5	5.42944	3.5	2.5	3.5	3.75	2.5	3.5	3.5
HMR_2591	ENSG00000169169	4.71018	-1.15442	6.16099	0.00919578	-4.82686	1.09776	0.651832	-1.25052	-0.563442	1.19345
HMR_2591	ENSG00000110090	4.71018	-1.15442	6.16099	0.00919578	-4.82686	1.09776	0.651832	-1.25052	-0.563442	1.19345
HMR_2591	ENSG00000205560	4.71018	-1.15442	6.16099	0.00919578	-4.82686	1.09776	0.651832	-1.25052	-0.563442	1.19345
HMR_5494	ENSG00000103257	4.37556	0	0	2	3.41486	2	0	-1	0	2
HMR_4281	ENSG00000111716	4.19403	6.22459	4.03355	5.07723	5.04091	4.94967	5.97708	5.27732	6.34335	4.90159
HMR_4281	ENSG00000166800	4.19403	6.22459	4.03355	5.07723	5.04091	4.94967	5.97708	5.27732	6.34335	4.90159
HMR_4281	ENSG00000171989	4.19403	6.22459	4.03355	5.07723	5.04091	4.94967	5.97708	5.27732	6.34335	4.90159
HMR_4281	ENSG00000166796	4.19403	6.22459	4.03355	5.07723	5.04091	4.94967	5.97708	5.27732	6.34335	4.90159
HMR_4281	ENSG00000151116	4.19403	6.22459	4.03355	5.07723	5.04091	4.94967	5.97708	5.27732	6.34335	4.90159
HMR_4930	ENSG00000155380	4.15424	6.04399	4.03355	5.47643	6.68829	7.22686	5.82682	5.27732	6.16275	5.30078
HMR_4930	ENSG00000118596	4.15424	6.04399	4.03355	5.47643	6.68829	7.22686	5.82682	5.27732	6.16275	5.30078
HMR_4930	ENSG00000100156	4.15424	6.04399	4.03355	5.47643	6.68829	7.22686	5.82682	5.27732	6.16275	5.30078
HMR_4930	ENSG00000170190	4.15424	6.04399	4.03355	5.47643	6.68829	7.22686	5.82682	5.27732	6.16275	5.30078
HMR_4930	ENSG00000168679	4.15424	6.04399	4.03355	5.47643	6.68829	7.22686	5.82682	5.27732	6.16275	5.30078
HMR_4930	ENSG00000141526	4.15424	6.04399	4.03355	5.47643	6.68829	7.22686	5.82682	5.27732	6.16275	5.30078
HMR_4930	ENSG00000108932	4.15424	6.04399	4.03355	5.47643	6.68829	7.22686	5.82682	5.27732	6.16275	5.30078
HMR_5478	ENSG00000103257	4.08988	3.17679	-3.25	6.878	-4.75	6.21699	3.17679	-4.75	3.17679	-1.5
HMR_4489	ENSG00000131069	4.00579	4.4579	4.24668	4.5	1.5	5.98068	2.18942	8.5	4.5	6.5206
HMR_4489	ENSG00000111058	4.00579	4.4579	4.24668	4.5	1.5	5.98068	2.18942	8.5	4.5	6.5206
HMR_4489	ENSG00000154930	4.00579	4.4579	4.24668	4.5	1.5	5.98068	2.18942	8.5	4.5	6.5206
HMR_4489	ENSG00000160883	4.00579	4.4579	4.24668	4.5	1.5	5.98068	2.18942	8.5	4.5	6.5206
HMR_4489	ENSG00000156510	4.00579	4.4579	4.24668	4.5	1.5	5.98068	2.18942	8.5	4.5	6.5206
HMR_4489	ENSG00000159399	4.00579	4.4579	4.24668	4.5	1.5	5.98068	2.18942	8.5	4.5	6.5206
HMR_4489	ENSG00000156515	4.00579	4.4579	4.24668	4.5	1.5	5.98068	2.18942	8.5	4.5	6.5206
HMR_4489	ENSG00000106633	4.00579	4.4579	4.24668	4.5	1.5	5.98068	2.18942	8.5	4.5	6.5206
HMR_4237	ENSG00000183032	3.80647	16.4019	24.197	13.7601	8.66386	5.78779	23.9818	-1.32077	13.2475	23.8296
HMR_4198	ENSG00000084774	3.8	0.492936	5.63276	0.0992433	-0.730127	-0.275487	-0.761889	1.07546	1.32528	7.41188
HMR_4198	ENSG00000172482	3.8	0.492936	5.63276	0.0992433	-0.730127	-0.275487	-0.761889	1.07546	1.32528	7.41188
HMR_4568	ENSG00000152556	3.66186	3.18102	3.34278	3.22773	2.16742	3.56589	3.6292	1.90396	3.83526	-1.64163
HMR_4568	ENSG00000090402	3.66186	3.18102	3.34278	3.22773	2.16742	3.56589	3.6292	1.90396	3.83526	-1.64163
HMR_4568	ENSG00000067057	3.66186	3.18102	3.34278	3.22773	2.16742	3.56589	3.6292	1.90396	3.83526	-1.64163
HMR_4568	ENSG00000130957	3.66186	3.18102	3.34278	3.22773	2.16742	3.56589	3.6292	1.90396	3.83526	-1.64163
HMR_4568	ENSG00000141959	3.66186	3.18102	3.34278	3.22773	2.16742	3.56589	3.6292	1.90396	3.83526	-1.64163
HMR_4091	ENSG00000013392	3.63537	0.823395	-1.72788	-2.69136	0	0.117505	-3.0821	2.24072	-2.78191	-0.135005
HMR_4091	ENSG00000151376	3.63537	0.823395	-1.72788	-2.69136	0	0.117505	-3.0821	2.24072	-2.78191	-0.135005
HMR_4091	ENSG00000082212	3.63537	0.823395	-1.72788	-2.69136	0	0.117505	-3.0821	2.24072	-2.78191	-0.135005
HMR_4156	ENSG00000106617	3.58202	-0.358033	0	-0.358033	-2.07198	-0.358033	1.93818	-2.4608	1.71525	2.30837
HMR_4156	ENSG00000132142	3.58202	-0.358033	0	-0.358033	-2.07198	-0.358033	1.93818	-2.4608	1.71525	2.30837
HMR_4156	ENSG00000131791	3.58202	-0.358033	0	-0.358033	-2.07198	-0.358033	1.93818	-2.4608	1.71525	2.30837
HMR_4156	ENSG00000076555	3.58202	-0.358033	0	-0.358033	-2.07198	-0.358033	1.93818	-2.4608	1.71525	2.30837
HMR_4156	ENSG00000162409	3.58202	-0.358033	0	-0.358033	-2.07198	-0.358033	1.93818	-2.4608	1.71525	2.30837
HMR_8448	ENSG00000162368	3.52538	3.22033	2.81539	2.97697	1.43729	2.97697	4.62161	1.55858	3.22033	2.93024
HMR_4874	ENSG00000198130	3.50226	-0.205952	6.24723	-0.0846749	-7.79611	0.624483	5.75	-9.67142	-0.800017	1.0059
HMR_9727	ENSG00000111713	3.46037	3.03219	3.19657	3.06612	2.03134	3.45483	3.45067	1.78021	3.15701	3.50591
HMR_9727	ENSG00000104812	3.46037	3.03219	3.19657	3.06612	2.03134	3.45483	3.45067	1.78021	3.15701	3.50591
HMR_3944	ENSG00000169764	3.46037	3.03219	3.19657	3.06612	2.03134	3.45483	3.45067	1.78021	3.15701	3.50591
HMR_3944	UGP1	3.46037	3.03219	3.19657	3.06612	2.03134	3.45483	3.45067	1.78021	3.15701	3.50591
HMR_2151	ENSG00000169710	3.41152	2.80237	3.69499	2.83752	1.6349	3.84354	3.36942	1.29952	3.45169	3.91176
HMR_2151	ENSG00000100294	3.41152	2.80237	3.69499	2.83752	1.6349	3.84354	3.36942	1.29952	3.45169	3.91176
HMR_7806	ENSG00000125454	3.36572	3.04156	2.68461	2.79851	1.44142	2.79851	4.44234	1.44142	3.04156	2.79851
HMR_5579	ENSG00000103257	3.33967	2	1.67459	2	1	2	2	1	2	2
HMR_5579	ENSG00000103064	3.33967	2	1.67459	2	1	2	2	1	2	2
HMR_4454	ENSG00000136381	3.27218	-11.2842	4.75	6.5	-12.9275	9.5	8	10.746	8.75	9.5
HMR_4454	ENSG00000122729	3.27218	-11.2842	4.75	6.5	-12.9275	9.5	8	10.746	8.75	9.5
HMR_5914	ENSG00000021488	3.2	1.5	1	1.5	1	1.5	1.5	1	1.5	1.5
HMR_5914	ENSG00000103064	3.2	1.5	1	1.5	1	1.5	1.5	1	1.5	1.5
HMR_3957	ENSG00000067829	3.01058	25.0365	-4.40956	1.35748	2.53339	-3.211	23.256	2.45021	-2.8205	-3.211
HMR_3957	ENSG00000166411	3.01058	25.0365	-4.40956	1.35748	2.53339	-3.211	23.256	2.45021	-2.8205	-3.211
HMR_3957	ENSG00000101365	3.01058	25.0365	-4.40956	1.35748	2.53339	-3.211	23.256	2.45021	-2.8205	-3.211
HMR_6155	ENSG00000134538	3	0	0	0	0	0	0	0	0	0
HMR_9624	ENSG00000168065	3	0	3	0	0	0	0	0	0	0
HMR_9624	ENSG00000137204	3	0	3	0	0	0	0	0	0	0
HMR_6521	ENSG00000183048	3	7.75	4	9.75	10.25	11.75	6.25	10.25	9.75	10.75
HMR_4523	ENSG00000151552	2.91291	2.29526	-8.47709	0.105265	3.11289	-0.140088	0.812951	4.30673	1.11486	-0.140088
HMR_4523	ENSG00000168291	2.91291	2.29526	-8.47709	0.105265	3.11289	-0.140088	0.812951	4.30673	1.11486	-0.140088
HMR_4523	ENSG00000131828	2.91291	2.29526	-8.47709	0.105265	3.11289	-0.140088	0.812951	4.30673	1.11486	-0.140088
HMR_4523	ENSG00000163114	2.91291	2.29526	-8.47709	0.105265	3.11289	-0.140088	0.812951	4.30673	1.11486	-0.140088
HMR_3784	ENSG00000196177	2.87727	1.87756	1.38943	1.87647	1.15485	1.87027	1.87349	1.41443	1.87556	1.86945
HMR_8022	ENSG00000183032	2.84469	16.0753	23.8731	13.5289	8.74598	5.57236	23.6329	-1.2488	12.9259	23.6162
HMR_4597	ENSG00000100412	2.7213	15.7396	23.6742	13.1945	8.37063	5.25334	23.3085	-1.63409	12.5951	23.2992
HMR_4597	ENSG00000109576	2.7213	15.7396	23.6742	13.1945	8.37063	5.25334	23.3085	-1.63409	12.5951	23.2992
HMR_4597	ENSG00000122729	2.7213	15.7396	23.6742	13.1945	8.37063	5.25334	23.3085	-1.63409	12.5951	23.2992
HMR_4792	ENSG00000182199	2.42889	5.01266	2.25296	5.7529	4.06439	5.86675	2.55161	4.13339	4.43178	5.85272
HMR_4567	ENSG00000152556	2.41287	2.89631	3.03218	3.33264	2.27526	3.67081	3.71841	1.65367	3.54512	-1.89207
HMR_4567	ENSG00000108439	2.41287	2.89631	3.03218	3.33264	2.27526	3.67081	3.71841	1.65367	3.54512	-1.89207
HMR_4567	ENSG00000116141	2.41287	2.89631	3.03218	3.33264	2.27526	3.67081	3.71841	1.65367	3.54512	-1.89207
HMR_4567	ENSG00000067057	2.41287	2.89631	3.03218	3.33264	2.27526	3.67081	3.71841	1.65367	3.54512	-1.89207
HMR_4567	ENSG00000130957	2.41287	2.89631	3.03218	3.33264	2.27526	3.67081	3.71841	1.65367	3.54512	-1.89207
HMR_4567	ENSG00000160226	2.41287	2.89631	3.03218	3.33264	2.27526	3.67081	3.71841	1.65367	3.54512	-1.89207
HMR_4567	ENSG00000141959	2.41287	2.89631	3.03218	3.33264	2.27526	3.67081	3.71841	1.65367	3.54512	-1.89207
HMR_8782	ENSG00000111716	2.4	-0.330049	-1	-0.847453	1.64737	-0.847453	-0.330049	0	1.75712	-0.847453
HMR_8782	ENSG00000166816	2.4	-0.330049	-1	-0.847453	1.64737	-0.847453	-0.330049	0	1.75712	-0.847453
HMR_8782	ENSG00000166800	2.4	-0.330049	-1	-0.847453	1.64737	-0.847453	-0.330049	0	1.75712	-0.847453
HMR_8782	ENSG00000171989	2.4	-0.330049	-1	-0.847453	1.64737	-0.847453	-0.330049	0	1.75712	-0.847453
HMR_8782	ENSG00000166796	2.4	-0.330049	-1	-0.847453	1.64737	-0.847453	-0.330049	0	1.75712	-0.847453
HMR_6106	ENSG00000134538	2.4	2.25	1.75	2	1.25	2	2.25	1.25	2.25	2
HMR_6133	ENSG00000134538	2.4	2.25	1.75	2	1.25	2	2.25	1.25	2.25	2
HMR_6164	ENSG00000134538	2.4	2.25	1.75	2	1.25	2	2.25	1.25	2.25	2
HMR_6192	ENSG00000134538	2.4	2.25	1.75	2	1.25	2	2.25	1.25	2.25	2
HMR_8365	ENSG00000155380	2.39143	3.25	2.25	3.25	2.25	3.25	1.26024	2.25	3.25	3.25
HMR_8846	ENSG00000181856	2.15924	1.25	2.75	1.25	1.25	2.25	0.75	1.25	1.25	1.25
HMR_8846	ENSG00000117394	2.15924	1.25	2.75	1.25	1.25	2.25	0.75	1.25	1.25	1.25
HMR_8846	ENSG00000059804	2.15924	1.25	2.75	1.25	1.25	2.25	0.75	1.25	1.25	1.25
HMR_4379	ENSG00000152556	2.06638	-2.42869	-1.77	-2.79106	-3.73808	-2.77558	-2.09237	-2.90725	-2.4097	0.506103
HMR_4379	ENSG00000116141	2.06638	-2.42869	-1.77	-2.79106	-3.73808	-2.77558	-2.09237	-2.90725	-2.4097	0.506103
HMR_4379	ENSG00000067057	2.06638	-2.42869	-1.77	-2.79106	-3.73808	-2.77558	-2.09237	-2.90725	-2.4097	0.506103
HMR_4379	ENSG00000130957	2.06638	-2.42869	-1.77	-2.79106	-3.73808	-2.77558	-2.09237	-2.90725	-2.4097	0.506103
HMR_4379	ENSG00000160226	2.06638	-2.42869	-1.77	-2.79106	-3.73808	-2.77558	-2.09237	-2.90725	-2.4097	0.506103
HMR_4379	ENSG00000141959	2.06638	-2.42869	-1.77	-2.79106	-3.73808	-2.77558	-2.09237	-2.90725	-2.4097	0.506103
HMR_9623	ENSG00000168065	2	0	4	0	0	0	0	0	0	0
HMR_9623	ENSG00000137204	2	0	4	0	0	0	0	0	0	0
HMR_5068	ENSG00000003989	2	1.5	0	2	0	0	-0.5	2	-0.5	2
HMR_5068	ENSG00000165349	2	1.5	0	2	0	0	-0.5	2	-0.5	2
HMR_5068	ENSG00000139514	2	1.5	0	2	0	0	-0.5	2	-0.5	2
HMR_5068	ENSG00000139209	2	1.5	0	2	0	0	-0.5	2	-0.5	2
HMR_8497	ENSG00000117448	1.99143	0.75	-5.99383	0.25	1.5	0.25	1.5	1.5	0.75	0.25
HMR_8497	ENSG00000053371	1.99143	0.75	-5.99383	0.25	1.5	0.25	1.5	1.5	0.75	0.25
HMR_8497	ENSG00000085662	1.99143	0.75	-5.99383	0.25	1.5	0.25	1.5	1.5	0.75	0.25
HMR_3787	ENSG00000198754	1.99143	3	1.82056	3	2.25	3	1.01024	2.25	3	3
HMR_3787	ENSG00000083720	1.99143	3	1.82056	3	2.25	3	1.01024	2.25	3	3
HMR_6772	ENSG00000158104	1.98487	0.0549003	0.231092	-0.204333	-7.44e-15	-0.204333	0.8049	-7.44e-15	0.0549003	-0.204333
HMR_6776	ENSG00000100577	1.98487	0.0549003	0.231092	-0.204333	-7.44e-15	-0.204333	0.8049	-7.44e-15	0.0549003	-0.204333
HMR_6778	ENSG00000103876	1.98487	0.0549003	0.231092	-0.204333	-7.44e-15	-0.204333	0.8049	-7.44e-15	0.0549003	-0.204333
HMR_6774	ENSG00000113924	1.98487	0.0549003	0.231092	-0.204333	0	-0.204333	0.8049	0	0.0549003	-0.204333
HMR_6774	ENSG00000197406	1.98487	0.0549003	0.231092	-0.204333	0	-0.204333	0.8049	0	0.0549003	-0.204333
HMR_6768	ENSG00000125166	1.98487	0.75	0.390969	0.545667	0.75	0.545667	1.03008	0.75	0.75	0.545667
HMR_6768	ENSG00000120053	1.98487	0.75	0.390969	0.545667	0.75	0.545667	1.03008	0.75	0.75	0.545667
HMR_6768	ENSG00000198650	1.98487	0.75	0.390969	0.545667	0.75	0.545667	1.03008	0.75	0.75	0.545667
HMR_4145	ENSG00000062485	1.90346	0.333495	11.0953	-2.90691	-3.37414	-5.72648	0.901069	-0.964467	-3.81021	-4.79286
HMR_3940	ENSG00000197444	1.87809	0.700323	1.09124	-0.280496	0.463362	1.59064	0.706309	0.457458	0.703258	-0.280496
HMR_3940	ENSG00000105953	1.87809	0.700323	1.09124	-0.280496	0.463362	1.59064	0.706309	0.457458	0.703258	-0.280496
HMR_3940	ENSG00000171759	1.87809	0.700323	1.09124	-0.280496	0.463362	1.59064	0.706309	0.457458	0.703258	-0.280496
HMR_4448	ENSG00000133835	1.83835	6.4981	7.80532	3.44398	2.16967	3.2736	8.15911	2.16967	3.44411	3.44398
HMR_4448	ENSG00000177000	1.83835	6.4981	7.80532	3.44398	2.16967	3.2736	8.15911	2.16967	3.44411	3.44398
HMR_5411	ENSG00000155380	1.8	-1.75	-1.5	1.75	-14.0657	1.75	-2.80489	-14.0657	-1.75	1.75
HMR_4487	ENSG00000160883	1.71387	-1.92927	2.1763	-2.35582	1.06948	-2.35582	-1.92927	-2.23868	3.62449	-2.35582
HMR_4487	ENSG00000156510	1.71387	-1.92927	2.1763	-2.35582	1.06948	-2.35582	-1.92927	-2.23868	3.62449	-2.35582
HMR_4487	ENSG00000156515	1.71387	-1.92927	2.1763	-2.35582	1.06948	-2.35582	-1.92927	-2.23868	3.62449	-2.35582
HMR_4487	ENSG00000159399	1.71387	-1.92927	2.1763	-2.35582	1.06948	-2.35582	-1.92927	-2.23868	3.62449	-2.35582
HMR_4487	ENSG00000100412	1.71387	-1.92927	2.1763	-2.35582	1.06948	-2.35582	-1.92927	-2.23868	3.62449	-2.35582
HMR_4487	ENSG00000106633	1.71387	-1.92927	2.1763	-2.35582	1.06948	-2.35582	-1.92927	-2.23868	3.62449	-2.35582
HMR_4487	ENSG00000122729	1.71387	-1.92927	2.1763	-2.35582	1.06948	-2.35582	-1.92927	-2.23868	3.62449	-2.35582
HMR_2088	ENSG00000121053	1.69558	8.84913	9.33473	6.47456	2.04188	2.98057	8.85306	1.538	4.85106	7.48135
HMR_2088	ENSG00000115705	1.69558	8.84913	9.33473	6.47456	2.04188	2.98057	8.85306	1.538	4.85106	7.48135
HMR_2088	ENSG00000005381	1.69558	8.84913	9.33473	6.47456	2.04188	2.98057	8.85306	1.538	4.85106	7.48135
HMR_2088	ENSG00000117592	1.69558	8.84913	9.33473	6.47456	2.04188	2.98057	8.85306	1.538	4.85106	7.48135
HMR_6382	ENSG00000017483	1.6	19.5	-1.75	-1	2.6963	1	1.5	-1.3037	-0.5	-1
HMR_6382	ENSG00000087916	1.6	19.5	-1.75	-1	2.6963	1	1.5	-1.3037	-0.5	-1
HMR_6382	ENSG00000134294	1.6	19.5	-1.75	-1	2.6963	1	1.5	-1.3037	-0.5	-1
HMR_6382	ENSG00000111371	1.6	19.5	-1.75	-1	2.6963	1	1.5	-1.3037	-0.5	-1
HMR_6382	ENSG00000139209	1.6	19.5	-1.75	-1	2.6963	1	1.5	-1.3037	-0.5	-1
HMR_6236	ENSG00000174640	1.6	2.5	2	2.5	1.5	2.5	2.75	1.5	2.5	2.5
HMR_3839	ENSG00000134882	1.58	-3.5859	2.28486	-5.03876	-4.22697	-5.09227	-2.412	-4.22697	-3.5859	0.74928
HMR_3839	ENSG00000092621	1.58	-3.5859	2.28486	-5.03876	-4.22697	-5.09227	-2.412	-4.22697	-3.5859	0.74928
HMR_3841	ENSG00000135069	1.58	-3.5859	2.28486	-5.03876	-4.22697	-5.09227	-2.412	-4.22697	-3.5859	0.74928
HMR_3843	ENSG00000146733	1.58	-3.5859	2.28486	-5.03876	-4.22697	-5.09227	-2.412	-4.22697	-3.5859	0.74928
HMR_3843	ENSG00000226278	1.58	-3.5859	2.28486	-5.03876	-4.22697	-5.09227	-2.412	-4.22697	-3.5859	0.74928
HMR_3843	ENSG00000111237	1.58	-3.5859	2.28486	-5.03876	-4.22697	-5.09227	-2.412	-4.22697	-3.5859	0.74928
HMR_4239	ENSG00000091140	1.55268	2.4811	1.10719	2.38476	1.20527	2.35367	1.58007	1.22536	2.47111	2.34958
HMR_4239	ENSG00000105953	1.55268	2.4811	1.10719	2.38476	1.20527	2.35367	1.58007	1.22536	2.47111	2.34958
HMR_4239	ENSG00000119689	1.55268	2.4811	1.10719	2.38476	1.20527	2.35367	1.58007	1.22536	2.47111	2.34958
HMR_4239	ENSG00000181192	1.55268	2.4811	1.10719	2.38476	1.20527	2.35367	1.58007	1.22536	2.47111	2.34958
HMR_4239	ENSG00000110435	1.55268	2.4811	1.10719	2.38476	1.20527	2.35367	1.58007	1.22536	2.47111	2.34958
HMR_4239	ENSG00000197444	1.55268	2.4811	1.10719	2.38476	1.20527	2.35367	1.58007	1.22536	2.47111	2.34958
HMR_4239	DLSTP1	1.55268	2.4811	1.10719	2.38476	1.20527	2.35367	1.58007	1.22536	2.47111	2.34958
HMR_4668	ENSG00000008311	1.46826	0.5	-0.328879	-1.19364	0.5	-1.17826	-0.436264	0.5	0.5	-1.17624
HMR_4002	ENSG00000155085	1.46786	1.09635	1.77015	1.10653	-0.898969	1.35846	1.23758	-0.988132	1.25358	1.37659
HMR_4002	ENSG00000085231	1.46786	1.09635	1.77015	1.10653	-0.898969	1.35846	1.23758	-0.988132	1.25358	1.37659
HMR_4002	ENSG00000165695	1.46786	1.09635	1.77015	1.10653	-0.898969	1.35846	1.23758	-0.988132	1.25358	1.37659
HMR_4002	ENSG00000004455	1.46786	1.09635	1.77015	1.10653	-0.898969	1.35846	1.23758	-0.988132	1.25358	1.37659
HMR_4002	ENSG00000162433	1.46786	1.09635	1.77015	1.10653	-0.898969	1.35846	1.23758	-0.988132	1.25358	1.37659
HMR_4002	ENSG00000154027	1.46786	1.09635	1.77015	1.10653	-0.898969	1.35846	1.23758	-0.988132	1.25358	1.37659
HMR_4002	ENSG00000106992	1.46786	1.09635	1.77015	1.10653	-0.898969	1.35846	1.23758	-0.988132	1.25358	1.37659
HMR_4002	ENSG00000147853	1.46786	1.09635	1.77015	1.10653	-0.898969	1.35846	1.23758	-0.988132	1.25358	1.37659
HMR_4002	ENSG00000140057	1.46786	1.09635	1.77015	1.10653	-0.898969	1.35846	1.23758	-0.988132	1.25358	1.37659
HMR_8758	ENSG00000144908	1.45961	0.909174	0.911419	0.814745	0.536623	0.810998	0.945649	0.539044	0.907971	0.810505
HMR_4394	ENSG00000160883	1.45625	2.86116	-3.76483	3.33193	-1.33591	2.29188	5.77297	-5.24359	-2.58461	4.73416
HMR_4394	ENSG00000156510	1.45625	2.86116	-3.76483	3.33193	-1.33591	2.29188	5.77297	-5.24359	-2.58461	4.73416
HMR_4394	ENSG00000159399	1.45625	2.86116	-3.76483	3.33193	-1.33591	2.29188	5.77297	-5.24359	-2.58461	4.73416
HMR_4394	ENSG00000156515	1.45625	2.86116	-3.76483	3.33193	-1.33591	2.29188	5.77297	-5.24359	-2.58461	4.73416
HMR_4394	ENSG00000159322	1.45625	2.86116	-3.76483	3.33193	-1.33591	2.29188	5.77297	-5.24359	-2.58461	4.73416
HMR_4394	ENSG00000106633	1.45625	2.86116	-3.76483	3.33193	-1.33591	2.29188	5.77297	-5.24359	-2.58461	4.73416
HMR_4306	ENSG00000160211	1.4141	0	1.76762	0	0	0	0	0	0	0
HMR_8509	ENSG00000117448	1.3997	0	0	13.2413	0	0	0	0	0	0
HMR_8509	ENSG00000053371	1.3997	0	0	13.2413	0	0	0	0	0	0
HMR_8509	ENSG00000085662	1.3997	0	0	13.2413	0	0	0	0	0	0
HMR_4954	ENSG00000070214	1.35284	0.882891	0.918389	0.874929	0.362872	0.488843	0.915477	0.374799	0.512571	0.486417
HMR_4954	ENSG00000129353	1.35284	0.882891	0.918389	0.874929	0.362872	0.488843	0.915477	0.374799	0.512571	0.486417
HMR_4954	ENSG00000206378	1.35284	0.882891	0.918389	0.874929	0.362872	0.488843	0.915477	0.374799	0.512571	0.486417
HMR_4954	ENSG00000137968	1.35284	0.882891	0.918389	0.874929	0.362872	0.488843	0.915477	0.374799	0.512571	0.486417
HMR_4954	ENSG00000175003	1.35284	0.882891	0.918389	0.874929	0.362872	0.488843	0.915477	0.374799	0.512571	0.486417
HMR_4954	ENSG00000204385	1.35284	0.882891	0.918389	0.874929	0.362872	0.488843	0.915477	0.374799	0.512571	0.486417
HMR_4954	ENSG00000112499	1.35284	0.882891	0.918389	0.874929	0.362872	0.488843	0.915477	0.374799	0.512571	0.486417
HMR_4954	ENSG00000206269	1.35284	0.882891	0.918389	0.874929	0.362872	0.488843	0.915477	0.374799	0.512571	0.486417
HMR_4954	ENSG00000143036	1.35284	0.882891	0.918389	0.874929	0.362872	0.488843	0.915477	0.374799	0.512571	0.486417
HMR_4954	ENSG00000197375	1.35284	0.882891	0.918389	0.874929	0.362872	0.488843	0.915477	0.374799	0.512571	0.486417
HMR_4954	ENSG00000235336	1.35284	0.882891	0.918389	0.874929	0.362872	0.488843	0.915477	0.374799	0.512571	0.486417
HMR_4477	ENSG00000197713	1.32122	0.263413	1.44236	0.266361	-0.490199	0.300129	-0.388933	-0.512016	0.274257	0.304566
HMR_4477	LOC729020	1.32122	0.263413	1.44236	0.266361	-0.490199	0.300129	-0.388933	-0.512016	0.274257	0.304566
HMR_4355	ENSG00000136872	1.24899	0.284719	0.310598	-0.104915	-0.107834	-0.104915	-0.0892157	0.250292	0.29014	0.250438
HMR_4355	ENSG00000108439	1.24899	0.284719	0.310598	-0.104915	-0.107834	-0.104915	-0.0892157	0.250292	0.29014	0.250438
HMR_4355	ENSG00000149925	1.24899	0.284719	0.310598	-0.104915	-0.107834	-0.104915	-0.0892157	0.250292	0.29014	0.250438
HMR_4355	ENSG00000109107	1.24899	0.284719	0.310598	-0.104915	-0.107834	-0.104915	-0.0892157	0.250292	0.29014	0.250438
HMR_8424	ENSG00000173868	1.21352	1.13994	1.09588	1.13361	0.706651	0.747523	1.17032	0.718577	0.769625	0.745097
HMR_5458	ENSG00000103257	1.21263	0	0	0	0	0	0	0	0	0
HMR_5458	ENSG00000130876	1.21263	0	0	0	0	0	0	0	0	0
HMR_5458	ENSG00000168003	1.21263	0	0	0	0	0	0	0	0	0
HMR_3984	ENSG00000166016	1.21253	1.90392	2.47866	1.14585	3.09897	1.09119	2.64212	1.73579	1.98331	1.07058
HMR_3984	ENSG00000121691	1.21253	1.90392	2.47866	1.14585	3.09897	1.09119	2.64212	1.73579	1.98331	1.07058
HMR_5576	ENSG00000103257	1.2	0	0	0	0	0	0	0	0	0
HMR_0453	ENSG00000196616	1.2	0	1.5	0	-1	0	0	1	0	0
HMR_0453	ENSG00000197894	1.2	0	1.5	0	-1	0	0	1	0	0
HMR_0453	ENSG00000147576	1.2	0	1.5	0	-1	0	0	1	0	0
HMR_0453	ENSG00000228716	1.2	0	1.5	0	-1	0	0	1	0	0
HMR_0453	ENSG00000248144	1.2	0	1.5	0	-1	0	0	1	0	0
HMR_0453	ENSG00000172955	1.2	0	1.5	0	-1	0	0	1	0	0
HMR_0453	ENSG00000187758	1.2	0	1.5	0	-1	0	0	1	0	0
HMR_0453	ENSG00000196344	1.2	0	1.5	0	-1	0	0	1	0	0
HMR_0453	ENSG00000198099	1.2	0	1.5	0	-1	0	0	1	0	0
HMR_0453	ENSG00000117448	1.2	0	1.5	0	-1	0	0	1	0	0
HMR_0453	ENSG00000085662	1.2	0	1.5	0	-1	0	0	1	0	0
HMR_0444	ENSG00000165272	1.2	0	1.5	0	-1	0	0	1	0	0
HMR_0444	ENSG00000165269	1.2	0	1.5	0	-1	0	0	1	0	0
HMR_4365	ENSG00000171314	1.2	2.5	0.5	1	2.25	1	2	1.25	2.5	1
HMR_4365	ENSG00000172331	1.2	2.5	0.5	1	2.25	1	2	1.25	2.5	1
HMR_4365	ENSG00000164708	1.2	2.5	0.5	1	2.25	1	2	1.25	2.5	1
HMR_4365	ENSG00000226784	1.2	2.5	0.5	1	2.25	1	2	1.25	2.5	1
HMR_5091	ENSG00000103257	1.17615	0	2	0	0	2	0	3.32453	0	0
HMR_5091	ENSG00000123643	1.17615	0	2	0	0	2	0	3.32453	0	0
HMR_5091	ENSG00000003989	1.17615	0	2	0	0	2	0	3.32453	0	0
HMR_5091	ENSG00000155465	1.17615	0	2	0	0	2	0	3.32453	0	0
HMR_5091	ENSG00000139514	1.17615	0	2	0	0	2	0	3.32453	0	0
HMR_5091	ENSG00000130876	1.17615	0	2	0	0	2	0	3.32453	0	0
HMR_5091	ENSG00000165349	1.17615	0	2	0	0	2	0	3.32453	0	0
HMR_5091	ENSG00000167703	1.17615	0	2	0	0	2	0	3.32453	0	0
HMR_5091	ENSG00000168003	1.17615	0	2	0	0	2	0	3.32453	0	0
HMR_5091	ENSG00000092068	1.17615	0	2	0	0	2	0	3.32453	0	0
HMR_5091	ENSG00000149150	1.17615	0	2	0	0	2	0	3.32453	0	0
HMR_8144	ENSG00000100714	1.17168	-2.99556	0.604259	-4.28652	-4.60823	-3.28287	-7.57754	-4.57745	-3.01086	-3.28913
HMR_8144	LOC100287639	1.17168	-2.99556	0.604259	-4.28652	-4.60823	-3.28287	-7.57754	-4.57745	-3.01086	-3.28913
HMR_3845	ENSG00000176974	1.16902	1.00865	-0.215048	1.08616	0.575121	0.0322621	0.745602	0.543476	-0.0688016	0.0386985
HMR_4865	ENSG00000183048	1.12594	10.6824	5.31578	11.7498	10.9352	13.7498	13.4972	10.9352	12.6824	12.7498
HMR_4604	ENSG00000112972	1.07233	1.28182	0.271425	1.42986	1.31727	1.50165	1.1315	0.639241	1.30488	1.51109
HMR_4604	ENSG00000134240	1.07233	1.28182	0.271425	1.42986	1.31727	1.50165	1.1315	0.639241	1.30488	1.51109
HMR_4630	ENSG00000113161	1.07233	1.28182	0.271425	1.42986	1.31727	1.50165	1.1315	0.639241	1.30488	1.51109
HMR_8503	ENSG00000108602	1.00857	0	-6.75	0	-0.891727	0	1.23976	-0.891727	0	0
HMR_8503	ENSG00000143149	1.00857	0	-6.75	0	-0.891727	0	1.23976	-0.891727	0	0
HMR_8503	ENSG00000184254	1.00857	0	-6.75	0	-0.891727	0	1.23976	-0.891727	0	0
HMR_8503	ENSG00000128918	1.00857	0	-6.75	0	-0.891727	0	1.23976	-0.891727	0	0
HMR_8503	ENSG00000165092	1.00857	0	-6.75	0	-0.891727	0	1.23976	-0.891727	0	0
HMR_8503	ENSG00000164904	1.00857	0	-6.75	0	-0.891727	0	1.23976	-0.891727	0	0
HMR_8503	ENSG00000006534	1.00857	0	-6.75	0	-0.891727	0	1.23976	-0.891727	0	0
HMR_8503	ENSG00000072210	1.00857	0	-6.75	0	-0.891727	0	1.23976	-0.891727	0	0
HMR_8503	ENSG00000132746	1.00857	0	-6.75	0	-0.891727	0	1.23976	-0.891727	0	0
HMR_8501	ENSG00000137106	1.00857	0	0	0	0	0	0	0	0	0
HMR_8861	ENSG00000100170	1.00362	0.25	0	0.25	0	0.25	0	0	0.25	0.25
HMR_3770	ENSG00000196177	1	2.25	2.25	2.25	-2.25	-0.75	2.25	1.75	3.25	2.25
HMR_4214	ENSG00000131203	0.961778	0.326612	0.323885	0.231138	-0.0821181	0.215424	0.348924	-0.0719659	0.321566	0.21336
HMR_4214	ENSG00000188676	0.961778	0.326612	0.323885	0.231138	-0.0821181	0.215424	0.348924	-0.0719659	0.321566	0.21336
HMR_4214	ENSG00000151790	0.961778	0.326612	0.323885	0.231138	-0.0821181	0.215424	0.348924	-0.0719659	0.321566	0.21336
HMR_4216	ENSG00000183077	0.961778	0.326612	0.323885	0.231138	-0.0821181	0.215424	0.348924	-0.0719659	0.321566	0.21336
HMR_4225	ENSG00000115919	0.961778	0.326612	0.323885	0.231138	-0.0821181	0.215424	0.348924	-0.0719659	0.321566	0.21336
HMR_4231	ENSG00000153086	0.961778	0.326612	0.323885	0.231138	-0.0821181	0.215424	0.348924	-0.0719659	0.321566	0.21336
HMR_4228	ENSG00000162882	0.961778	0.326612	0.323885	0.231138	-0.0821181	0.215424	0.348924	-0.0719659	0.321566	0.21336
HMR_2601	ENSG00000095321	0.902477	-0.75	1.56518	-1	-2.5	-1	-0.75	-2.5	-0.75	-1
HMR_2601	ENSG00000157184	0.902477	-0.75	1.56518	-1	-2.5	-1	-0.75	-2.5	-0.75	-1
HMR_3899	ENSG00000167701	0.895811	-3.34002	-1.40068	-0.440821	0.409978	-0.169155	-2.31947	0.409978	-0.340022	-3.16915
HMR_0627	ENSG00000241878	0.872035	0.419115	0.00221678	0.533515	0.0172016	0.0693459	0.538604	0.00817141	0.0592113	0.0711825
HMR_4863	ENSG00000126088	0.83616	0	0.5	-2.25	5.85915	-4.25	6	5.85915	11	10.75
HMR_1879	ENSG00000084453	0.8	0	0	0	0	0	0	0	0	0
HMR_1879	ENSG00000021488	0.8	0	0	0	0	0	0	0	0	0
HMR_5330	ENSG00000106688	0.8	0	3.89e-16	0	0	0	0	0	0	0
HMR_5330	ENSG00000178537	0.8	0	3.89e-16	0	0	0	0	0	0	0
HMR_5330	ENSG00000079215	0.8	0	3.89e-16	0	0	0	0	0	0	0
HMR_5330	ENSG00000162383	0.8	0	3.89e-16	0	0	0	0	0	0	0
HMR_5330	ENSG00000105143	0.8	0	3.89e-16	0	0	0	0	0	0	0
HMR_5330	ENSG00000174358	0.8	0	3.89e-16	0	0	0	0	0	0	0
HMR_5330	ENSG00000110436	0.8	0	3.89e-16	0	0	0	0	0	0	0
HMR_8427	ENSG00000237289	0.8	0.5	-0.25	0.75	0.75	0.75	-0.5	0.75	0.5	0.75
HMR_8427	ENSG00000223572	0.8	0.5	-0.25	0.75	0.75	0.75	-0.5	0.75	0.5	0.75
HMR_8427	ENSG00000131730	0.8	0.5	-0.25	0.75	0.75	0.75	-0.5	0.75	0.5	0.75
HMR_3091	ENSG00000113790	0.774879	0.889227	0.576221	0.725319	0.72013	0.707095	0.853869	0.753903	0.906192	0.700226
HMR_3092	ENSG00000133835	0.774879	0.889227	0.576221	0.725319	0.72013	0.707095	0.853869	0.753903	0.906192	0.700226
HMR_3092	ENSG00000113790	0.774879	0.889227	0.576221	0.725319	0.72013	0.707095	0.853869	0.753903	0.906192	0.700226
HMR_3093	ENSG00000060971	0.774879	0.889227	0.576221	0.725319	0.72013	0.707095	0.853869	0.753903	0.906192	0.700226
HMR_3093	ENSG00000167306	0.774879	0.889227	0.576221	0.725319	0.72013	0.707095	0.853869	0.753903	0.906192	0.700226
HMR_3094	ENSG00000161533	0.774879	0.889227	0.576221	0.725319	0.72013	0.707095	0.853869	0.753903	0.906192	0.700226
HMR_3095	ENSG00000113790	0.774879	0.889227	0.576221	0.725319	0.72013	0.707095	0.853869	0.753903	0.906192	0.700226
HMR_3096	ENSG00000133835	0.774879	0.889227	0.576221	0.725319	0.72013	0.707095	0.853869	0.753903	0.906192	0.700226
HMR_3096	ENSG00000113790	0.774879	0.889227	0.576221	0.725319	0.72013	0.707095	0.853869	0.753903	0.906192	0.700226
HMR_3097	ENSG00000060971	0.774879	0.889227	0.576221	0.725319	0.72013	0.707095	0.853869	0.753903	0.906192	0.700226
HMR_3097	ENSG00000167306	0.774879	0.889227	0.576221	0.725319	0.72013	0.707095	0.853869	0.753903	0.906192	0.700226
HMR_3098	ENSG00000161533	0.774879	0.889227	0.576221	0.725319	0.72013	0.707095	0.853869	0.753903	0.906192	0.700226
HMR_3099	ENSG00000113790	0.774879	0.889227	0.576221	0.725319	0.72013	0.707095	0.853869	0.753903	0.906192	0.700226
HMR_3100	ENSG00000133835	0.774879	0.889227	0.576221	0.725319	0.72013	0.707095	0.853869	0.753903	0.906192	0.700226
HMR_3100	ENSG00000113790	0.774879	0.889227	0.576221	0.725319	0.72013	0.707095	0.853869	0.753903	0.906192	0.700226
HMR_3101	ENSG00000060971	0.774879	0.889227	0.576221	0.725319	0.72013	0.707095	0.853869	0.753903	0.906192	0.700226
HMR_3101	ENSG00000167306	0.774879	0.889227	0.576221	0.725319	0.72013	0.707095	0.853869	0.753903	0.906192	0.700226
HMR_3102	ENSG00000161533	0.774879	0.889227	0.576221	0.725319	0.72013	0.707095	0.853869	0.753903	0.906192	0.700226
HMR_3103	ENSG00000113790	0.774879	0.889227	0.576221	0.725319	0.72013	0.707095	0.853869	0.753903	0.906192	0.700226
HMR_3104	ENSG00000133835	0.774879	0.889227	0.576221	0.725319	0.72013	0.707095	0.853869	0.753903	0.906192	0.700226
HMR_3104	ENSG00000113790	0.774879	0.889227	0.576221	0.725319	0.72013	0.707095	0.853869	0.753903	0.906192	0.700226
HMR_3301	ENSG00000161533	0.774879	0.889227	0.576221	0.725319	0.72013	0.707095	0.853869	0.753903	0.906192	0.700226
HMR_3302	ENSG00000113790	0.774879	0.889227	0.576221	0.725319	0.72013	0.707095	0.853869	0.753903	0.906192	0.700226
HMR_3304	ENSG00000133835	0.774879	0.889227	0.576221	0.725319	0.72013	0.707095	0.853869	0.753903	0.906192	0.700226
HMR_3304	ENSG00000113790	0.774879	0.889227	0.576221	0.725319	0.72013	0.707095	0.853869	0.753903	0.906192	0.700226
HMR_3305	ENSG00000060971	0.774879	0.889227	0.576221	0.725319	0.72013	0.707095	0.853869	0.753903	0.906192	0.700226
HMR_3305	ENSG00000167306	0.774879	0.889227	0.576221	0.725319	0.72013	0.707095	0.853869	0.753903	0.906192	0.700226
HMR_3306	ENSG00000161533	0.774879	0.889227	0.576221	0.725319	0.72013	0.707095	0.853869	0.753903	0.906192	0.700226
HMR_3307	ENSG00000113790	0.774879	0.889227	0.576221	0.725319	0.72013	0.707095	0.853869	0.753903	0.906192	0.700226
HMR_3309	ENSG00000133835	0.774879	0.889227	0.576221	0.725319	0.72013	0.707095	0.853869	0.753903	0.906192	0.700226
HMR_3309	ENSG00000113790	0.774879	0.889227	0.576221	0.725319	0.72013	0.707095	0.853869	0.753903	0.906192	0.700226
HMR_3310	ENSG00000060971	0.774879	0.889227	0.576221	0.725319	0.72013	0.707095	0.853869	0.753903	0.906192	0.700226
HMR_3310	ENSG00000167306	0.774879	0.889227	0.576221	0.725319	0.72013	0.707095	0.853869	0.753903	0.906192	0.700226
HMR_3311	ENSG00000161533	0.774879	0.889227	0.576221	0.725319	0.72013	0.707095	0.853869	0.753903	0.906192	0.700226
HMR_3312	ENSG00000113790	0.774879	0.889227	0.576221	0.725319	0.72013	0.707095	0.853869	0.753903	0.906192	0.700226
HMR_3314	ENSG00000133835	0.774879	0.889227	0.576221	0.725319	0.72013	0.707095	0.853869	0.753903	0.906192	0.700226
HMR_3314	ENSG00000113790	0.774879	0.889227	0.576221	0.725319	0.72013	0.707095	0.853869	0.753903	0.906192	0.700226
HMR_3315	ENSG00000060971	0.774879	0.889227	0.576221	0.725319	0.72013	0.707095	0.853869	0.753903	0.906192	0.700226
HMR_3315	ENSG00000167306	0.774879	0.889227	0.576221	0.725319	0.72013	0.707095	0.853869	0.753903	0.906192	0.700226
HMR_3316	ENSG00000113790	0.774879	0.889227	0.576221	0.725319	0.72013	0.707095	0.853869	0.753903	0.906192	0.700226
HMR_3317	ENSG00000113790	0.774879	0.889227	0.576221	0.725319	0.72013	0.707095	0.853869	0.753903	0.906192	0.700226
HMR_3319	ENSG00000133835	0.774879	0.889227	0.576221	0.725319	0.72013	0.707095	0.853869	0.753903	0.906192	0.700226
HMR_3319	ENSG00000113790	0.774879	0.889227	0.576221	0.725319	0.72013	0.707095	0.853869	0.753903	0.906192	0.700226
HMR_3320	ENSG00000060971	0.774879	0.889227	0.576221	0.725319	0.72013	0.707095	0.853869	0.753903	0.906192	0.700226
HMR_3320	ENSG00000167306	0.774879	0.889227	0.576221	0.725319	0.72013	0.707095	0.853869	0.753903	0.906192	0.700226
HMR_3321	ENSG00000161533	0.774879	0.889227	0.576221	0.725319	0.72013	0.707095	0.853869	0.753903	0.906192	0.700226
HMR_3322	ENSG00000242612	0.774879	0.889227	0.576221	0.725319	0.72013	0.707095	0.853869	0.753903	0.906192	0.700226
HMR_3013	ENSG00000101986	0.774879	0.889227	0.576221	0.725319	0.72013	0.707095	0.853869	0.753903	0.906192	0.700226
HMR_3013	ENSG00000185825	0.774879	0.889227	0.576221	0.725319	0.72013	0.707095	0.853869	0.753903	0.906192	0.700226
HMR_3013	ENSG00000198753	0.774879	0.889227	0.576221	0.725319	0.72013	0.707095	0.853869	0.753903	0.906192	0.700226
HMR_3013	ENSG00000067829	0.774879	0.889227	0.576221	0.725319	0.72013	0.707095	0.853869	0.753903	0.906192	0.700226
HMR_3013	ENSG00000130821	0.774879	0.889227	0.576221	0.725319	0.72013	0.707095	0.853869	0.753903	0.906192	0.700226
HMR_3013	ENSG00000215151	0.774879	0.889227	0.576221	0.725319	0.72013	0.707095	0.853869	0.753903	0.906192	0.700226
HMR_3013	ENSG00000184343	0.774879	0.889227	0.576221	0.725319	0.72013	0.707095	0.853869	0.753903	0.906192	0.700226
HMR_3013	ENSG00000130822	0.774879	0.889227	0.576221	0.725319	0.72013	0.707095	0.853869	0.753903	0.906192	0.700226
HMR_3013	ENSG00000130829	0.774879	0.889227	0.576221	0.725319	0.72013	0.707095	0.853869	0.753903	0.906192	0.700226
HMR_3013	ENSG00000180879	0.774879	0.889227	0.576221	0.725319	0.72013	0.707095	0.853869	0.753903	0.906192	0.700226
HMR_3013	ENSG00000067840	0.774879	0.889227	0.576221	0.725319	0.72013	0.707095	0.853869	0.753903	0.906192	0.700226
HMR_3013	ENSG00000198910	0.774879	0.889227	0.576221	0.725319	0.72013	0.707095	0.853869	0.753903	0.906192	0.700226
HMR_0622	ENSG00000174915	0.772838	0.71133	0.216773	0.827748	0.384535	0.368087	0.833455	0.372593	0.352873	0.370516
HMR_9606	ENSG00000017483	0.725325	5.41857	0.910885	-1.06334	-0.684895	0.936662	5.6904	1.31511	-0.581431	-1.06334
HMR_3206	ENSG00000075239	0.720773	0.431557	-0.0510091	0.430374	0.34931	0.424171	0.909153	0.353317	0.429565	0.423356
HMR_3206	ENSG00000167315	0.720773	0.431557	-0.0510091	0.430374	0.34931	0.424171	0.909153	0.353317	0.429565	0.423356
HMR_3206	ENSG00000138029	0.720773	0.431557	-0.0510091	0.430374	0.34931	0.424171	0.909153	0.353317	0.429565	0.423356
HMR_3823	ENSG00000133835	0.720773	0.431557	-0.0510091	0.430374	0.34931	0.424171	0.909153	0.353317	0.429565	0.423356
HMR_3823	ENSG00000113790	0.720773	0.431557	-0.0510091	0.430374	0.34931	0.424171	0.909153	0.353317	0.429565	0.423356
HMR_3823	ENSG00000072506	0.720773	0.431557	-0.0510091	0.430374	0.34931	0.424171	0.909153	0.353317	0.429565	0.423356
HMR_3823	ENSG00000138796	0.720773	0.431557	-0.0510091	0.430374	0.34931	0.424171	0.909153	0.353317	0.429565	0.423356
HMR_3780	ENSG00000091140	0.720773	0.431557	-0.0510091	0.430374	0.34931	0.424171	1.3921	0.353317	0.429565	0.423356
HMR_3780	ENSG00000083123	0.720773	0.431557	-0.0510091	0.430374	0.34931	0.424171	1.3921	0.353317	0.429565	0.423356
HMR_3780	ENSG00000137992	0.720773	0.431557	-0.0510091	0.430374	0.34931	0.424171	1.3921	0.353317	0.429565	0.423356
HMR_3780	ENSG00000248098	0.720773	0.431557	-0.0510091	0.430374	0.34931	0.424171	1.3921	0.353317	0.429565	0.423356
HMR_0590	ENSG00000178537	0.704987	0.729274	0.242828	0.735748	0.404013	0.386605	0.753472	0.392071	0.370817	0.389034
HMR_0590	ENSG00000169692	0.704987	0.729274	0.242828	0.735748	0.404013	0.386605	0.753472	0.392071	0.370817	0.389034
HMR_0590	ENSG00000160216	0.704987	0.729274	0.242828	0.735748	0.404013	0.386605	0.753472	0.392071	0.370817	0.389034
HMR_0590	ENSG00000143797	0.704987	0.729274	0.242828	0.735748	0.404013	0.386605	0.753472	0.392071	0.370817	0.389034
HMR_0590	ENSG00000158669	0.704987	0.729274	0.242828	0.735748	0.404013	0.386605	0.753472	0.392071	0.370817	0.389034
HMR_0590	ENSG00000204310	0.704987	0.729274	0.242828	0.735748	0.404013	0.386605	0.753472	0.392071	0.370817	0.389034
HMR_0590	ENSG00000206324	0.704987	0.729274	0.242828	0.735748	0.404013	0.386605	0.753472	0.392071	0.370817	0.389034
HMR_0590	ENSG00000236873	0.704987	0.729274	0.242828	0.735748	0.404013	0.386605	0.753472	0.392071	0.370817	0.389034
HMR_0590	ENSG00000176454	0.704987	0.729274	0.242828	0.735748	0.404013	0.386605	0.753472	0.392071	0.370817	0.389034
HMR_0590	ENSG00000172954	0.704987	0.729274	0.242828	0.735748	0.404013	0.386605	0.753472	0.392071	0.370817	0.389034
HMR_0590	ENSG00000228892	0.704987	0.729274	0.242828	0.735748	0.404013	0.386605	0.753472	0.392071	0.370817	0.389034
HMR_0590	ENSG00000227642	0.704987	0.729274	0.242828	0.735748	0.404013	0.386605	0.753472	0.392071	0.370817	0.389034
HMR_0590	ENSG00000226467	0.704987	0.729274	0.242828	0.735748	0.404013	0.386605	0.753472	0.392071	0.370817	0.389034
HMR_0590	ENSG00000026652	0.704987	0.729274	0.242828	0.735748	0.404013	0.386605	0.753472	0.392071	0.370817	0.389034
HMR_0590	ENSG00000235758	0.704987	0.729274	0.242828	0.735748	0.404013	0.386605	0.753472	0.392071	0.370817	0.389034
HMR_0590	ENSG00000011198	0.704987	0.729274	0.242828	0.735748	0.404013	0.386605	0.753472	0.392071	0.370817	0.389034
HMR_0590	ENSG00000172197	0.704987	0.729274	0.242828	0.735748	0.404013	0.386605	0.753472	0.392071	0.370817	0.389034
HMR_0590	ENSG00000155189	0.704987	0.729274	0.242828	0.735748	0.404013	0.386605	0.753472	0.392071	0.370817	0.389034
HMR_0598	ENSG00000143179	0.704987	0.729274	0.242828	0.735748	0.404013	0.386605	0.753472	0.392071	0.370817	0.389034
HMR_0598	ENSG00000198276	0.704987	0.729274	0.242828	0.735748	0.404013	0.386605	0.753472	0.392071	0.370817	0.389034
HMR_0598	ENSG00000067113	0.704987	0.729274	0.242828	0.735748	0.404013	0.386605	0.753472	0.392071	0.370817	0.389034
HMR_0598	ENSG00000117600	0.704987	0.729274	0.242828	0.735748	0.404013	0.386605	0.753472	0.392071	0.370817	0.389034
HMR_0598	ENSG00000129951	0.704987	0.729274	0.242828	0.735748	0.404013	0.386605	0.753472	0.392071	0.370817	0.389034
HMR_0598	ENSG00000162407	0.704987	0.729274	0.242828	0.735748	0.404013	0.386605	0.753472	0.392071	0.370817	0.389034
HMR_0598	ENSG00000132793	0.704987	0.729274	0.242828	0.735748	0.404013	0.386605	0.753472	0.392071	0.370817	0.389034
HMR_0598	ENSG00000101577	0.704987	0.729274	0.242828	0.735748	0.404013	0.386605	0.753472	0.392071	0.370817	0.389034
HMR_0598	ENSG00000105520	0.704987	0.729274	0.242828	0.735748	0.404013	0.386605	0.753472	0.392071	0.370817	0.389034
HMR_0598	ENSG00000134324	0.704987	0.729274	0.242828	0.735748	0.404013	0.386605	0.753472	0.392071	0.370817	0.389034
HMR_0598	ENSG00000147535	0.704987	0.729274	0.242828	0.735748	0.404013	0.386605	0.753472	0.392071	0.370817	0.389034
HMR_0598	ENSG00000203805	0.704987	0.729274	0.242828	0.735748	0.404013	0.386605	0.753472	0.392071	0.370817	0.389034
HMR_0598	ENSG00000130717	0.704987	0.729274	0.242828	0.735748	0.404013	0.386605	0.753472	0.392071	0.370817	0.389034
HMR_0598	ENSG00000141934	0.704987	0.729274	0.242828	0.735748	0.404013	0.386605	0.753472	0.392071	0.370817	0.389034
HMR_0614	ENSG00000138018	0.704987	0.729274	0.242828	0.735748	0.404013	0.386605	0.753472	0.392071	0.370817	0.389034
HMR_0614	ENSG00000134255	0.704987	0.729274	0.242828	0.735748	0.404013	0.386605	0.753472	0.392071	0.370817	0.389034
HMR_0648	ENSG00000139163	0.704987	0.729274	0.242828	0.735748	0.404013	0.386605	0.753472	0.392071	0.370817	0.389034
HMR_0648	ENSG00000143845	0.704987	0.729274	0.242828	0.735748	0.404013	0.386605	0.753472	0.392071	0.370817	0.389034
HMR_0648	ENSG00000100288	0.704987	0.729274	0.242828	0.735748	0.404013	0.386605	0.753472	0.392071	0.370817	0.389034
HMR_0648	ENSG00000110721	0.704987	0.729274	0.242828	0.735748	0.404013	0.386605	0.753472	0.392071	0.370817	0.389034
HMR_0651	ENSG00000161217	0.704987	0.729274	0.242828	0.735748	0.404013	0.386605	0.753472	0.392071	0.370817	0.389034
HMR_0651	ENSG00000185813	0.704987	0.729274	0.242828	0.735748	0.404013	0.386605	0.753472	0.392071	0.370817	0.389034
HMR_2766	ENSG00000095321	0.700629	0.900438	0.746686	0.74657	0.668279	0.74657	0.926711	0.668279	0.900438	0.74657
HMR_2766	ENSG00000157184	0.700629	0.900438	0.746686	0.74657	0.668279	0.74657	0.926711	0.668279	0.900438	0.74657
HMR_0653	ENSG00000133027	0.679758	0.32803	-0.0866688	0.331264	-0.0363625	-0.0363625	0.334544	-0.0363625	-0.0363625	-0.0363625
HMR_0654	ENSG00000133027	0.679758	0.32803	-0.0866688	0.331264	-0.0363625	-0.0363625	0.334544	-0.0363625	-0.0363625	-0.0363625
HMR_0657	ENSG00000133027	0.679758	0.32803	-0.0866688	0.331264	-0.0363625	-0.0363625	0.334544	-0.0363625	-0.0363625	-0.0363625
HMR_5553	ENSG00000103257	0.647401	2.76154	0.809251	3.0291	1.52405	3.0291	1.2375	1.52405	2.76154	3.0291
HMR_7869	ENSG00000162368	0.645032	0.643147	-0.479385	0.71935	0.268557	0.715849	0.691697	0.380916	0.544539	6.02861
HMR_3037	ENSG00000095321	0.641197	0.340371	0.394878	0.0157698	0.00767341	0.0157698	0.743424	0.00767341	0.340371	0.0157698
HMR_1445	ENSG00000110921	0.639152	0.560064	0.590427	0.566331	0.907621	0.638128	0.63736	0.861235	0.583119	0.647562
HMR_1451	ENSG00000167508	0.639152	0.560064	0.590427	0.566331	0.907621	0.638128	0.63736	0.861235	0.583119	0.647562
HMR_0712	ENSG00000138413	0.634697	0.965794	-0.609592	1.00988	-0.177505	0	0.705522	-0.503996	0.977973	1.22252
HMR_0483	ENSG00000152556	0.608112	0.468312	0.547992	0.473553	0.313735	0.533587	0.532945	0.274948	0.48759	0.541476
HMR_0483	ENSG00000141959	0.608112	0.468312	0.547992	0.473553	0.313735	0.533587	0.532945	0.274948	0.48759	0.541476
HMR_0483	ENSG00000116141	0.608112	0.468312	0.547992	0.473553	0.313735	0.533587	0.532945	0.274948	0.48759	0.541476
HMR_0483	ENSG00000067057	0.608112	0.468312	0.547992	0.473553	0.313735	0.533587	0.532945	0.274948	0.48759	0.541476
HMR_0483	ENSG00000160226	0.608112	0.468312	0.547992	0.473553	0.313735	0.533587	0.532945	0.274948	0.48759	0.541476
HMR_0483	ENSG00000115159	0.608112	0.468312	0.547992	0.473553	0.313735	0.533587	0.532945	0.274948	0.48759	0.541476
HMR_6154	ENSG00000134538	0.6	-2.25	1.25	-2	-1.25	-2	-2.25	-1.25	-2.25	-2
HMR_4565	ENSG00000177156	0.58838	0.153012	-0.41058	-0.238095	0.137266	-0.254979	0.105251	0.5063	0.153012	0.098155
HMR_3816	ENSG00000081181	0.5838	-0.0122578	-0.512922	-0.262395	-0.00821181	-0.263966	0.23605	-0.00719659	-0.0127624	-0.264173
HMR_3816	ENSG00000118520	0.5838	-0.0122578	-0.512922	-0.262395	-0.00821181	-0.263966	0.23605	-0.00719659	-0.0127624	-0.264173
HMR_3164	ENSG00000127884	0.566612	0.146324	0.198659	0.0521012	-0.157133	0.0230712	0.16495	-0.137425	0.137989	0.019063
HMR_3166	ENSG00000072506	0.566612	0.146324	0.198659	0.0521012	-0.157133	0.0230712	0.16495	-0.137425	0.137989	0.019063
HMR_3166	ENSG00000138796	0.566612	0.146324	0.198659	0.0521012	-0.157133	0.0230712	0.16495	-0.137425	0.137989	0.019063
HMR_4873	ENSG00000112077	0.566438	-0.25	1.25	-0.25	-2.92917	-0.25	-0.25	-2.80991	-0.25	-0.25
HMR_8582	ENSG00000243480	0.558338	-0.16443	0.577262	-0.154352	-0.154352	-0.154352	-0.864174	-0.154352	-0.143381	-0.154352
HMR_8582	ENSG00000237763	0.558338	-0.16443	0.577262	-0.154352	-0.154352	-0.154352	-0.864174	-0.154352	-0.143381	-0.154352
HMR_4172	ENSG00000166183	0.531327	0.00312636	1.13807	0.992268	0.778048	1.14309	0.703031	0.791166	1.15833	1.14043
HMR_4172	ENSG00000162174	0.531327	0.00312636	1.13807	0.992268	0.778048	1.14309	0.703031	0.791166	1.15833	1.14043
HMR_3298	ENSG00000167969	0.528828	0.52629	0.335056	0.523788	0.463342	0.523788	0.51901	0.463342	0.52629	0.523788
HMR_3298	ENSG00000198721	0.528828	0.52629	0.335056	0.523788	0.463342	0.523788	0.51901	0.463342	0.52629	0.523788
HMR_3215	ENSG00000146085	0.516648	-0.412577	0.965284	-0.164396	-1.73345	-0.185238	0.00769772	-1.71998	-0.419269	-0.187976
HMR_3759	ENSG00000108602	0.516648	0.277465	0.688937	0.275646	0.757977	0.254805	0.704859	-0.786492	-1.31112	0.252066
HMR_3759	ENSG00000137124	0.516648	0.277465	0.688937	0.275646	0.757977	0.254805	0.704859	-0.786492	-1.31112	0.252066
HMR_3759	ENSG00000143149	0.516648	0.277465	0.688937	0.275646	0.757977	0.254805	0.704859	-0.786492	-1.31112	0.252066
HMR_3759	ENSG00000184254	0.516648	0.277465	0.688937	0.275646	0.757977	0.254805	0.704859	-0.786492	-1.31112	0.252066
HMR_3759	ENSG00000165092	0.516648	0.277465	0.688937	0.275646	0.757977	0.254805	0.704859	-0.786492	-1.31112	0.252066
HMR_3759	ENSG00000164904	0.516648	0.277465	0.688937	0.275646	0.757977	0.254805	0.704859	-0.786492	-1.31112	0.252066
HMR_3759	ENSG00000111275	0.516648	0.277465	0.688937	0.275646	0.757977	0.254805	0.704859	-0.786492	-1.31112	0.252066
HMR_3759	ENSG00000006534	0.516648	0.277465	0.688937	0.275646	0.757977	0.254805	0.704859	-0.786492	-1.31112	0.252066
HMR_3759	ENSG00000072210	0.516648	0.277465	0.688937	0.275646	0.757977	0.254805	0.704859	-0.786492	-1.31112	0.252066
HMR_3759	ENSG00000132746	0.516648	0.277465	0.688937	0.275646	0.757977	0.254805	0.704859	-0.786492	-1.31112	0.252066
HMR_3763	ENSG00000008311	0.516648	0.277465	0.688937	0.275646	0.757977	0.254805	0.704859	-0.786492	-1.31112	0.252066
HMR_3763	ENSG00000119711	0.516648	0.277465	0.688937	0.275646	0.757977	0.254805	0.704859	-0.786492	-1.31112	0.252066
HMR_2173	ENSG00000186792	0.494343	0.408405	0.53046	0.413491	0.240229	0.553769	0.489347	0.192329	0.497768	0.563512
HMR_2173	ENSG00000169710	0.494343	0.408405	0.53046	0.413491	0.240229	0.553769	0.489347	0.192329	0.497768	0.563512
HMR_2173	ENSG00000113790	0.494343	0.408405	0.53046	0.413491	0.240229	0.553769	0.489347	0.192329	0.497768	0.563512
HMR_2173	ENSG00000125505	0.494343	0.408405	0.53046	0.413491	0.240229	0.553769	0.489347	0.192329	0.497768	0.563512
HMR_2173	ENSG00000170522	0.494343	0.408405	0.53046	0.413491	0.240229	0.553769	0.489347	0.192329	0.497768	0.563512
HMR_2173	ENSG00000160216	0.494343	0.408405	0.53046	0.413491	0.240229	0.553769	0.489347	0.192329	0.497768	0.563512
HMR_2173	ENSG00000184210	0.494343	0.408405	0.53046	0.413491	0.240229	0.553769	0.489347	0.192329	0.497768	0.563512
HMR_2173	ENSG00000102125	0.494343	0.408405	0.53046	0.413491	0.240229	0.553769	0.489347	0.192329	0.497768	0.563512
HMR_2173	ENSG00000143797	0.494343	0.408405	0.53046	0.413491	0.240229	0.553769	0.489347	0.192329	0.497768	0.563512
HMR_2173	ENSG00000012660	0.494343	0.408405	0.53046	0.413491	0.240229	0.553769	0.489347	0.192329	0.497768	0.563512
HMR_2173	ENSG00000141446	0.494343	0.408405	0.53046	0.413491	0.240229	0.553769	0.489347	0.192329	0.497768	0.563512
HMR_2173	ENSG00000123684	0.494343	0.408405	0.53046	0.413491	0.240229	0.553769	0.489347	0.192329	0.497768	0.563512
HMR_2173	ENSG00000084754	0.494343	0.408405	0.53046	0.413491	0.240229	0.553769	0.489347	0.192329	0.497768	0.563512
HMR_2173	ENSG00000100344	0.494343	0.408405	0.53046	0.413491	0.240229	0.553769	0.489347	0.192329	0.497768	0.563512
HMR_2173	ENSG00000176454	0.494343	0.408405	0.53046	0.413491	0.240229	0.553769	0.489347	0.192329	0.497768	0.563512
HMR_2173	ENSG00000172954	0.494343	0.408405	0.53046	0.413491	0.240229	0.553769	0.489347	0.192329	0.497768	0.563512
HMR_2173	ENSG00000171320	0.494343	0.408405	0.53046	0.413491	0.240229	0.553769	0.489347	0.192329	0.497768	0.563512
HMR_2173	ENSG00000026652	0.494343	0.408405	0.53046	0.413491	0.240229	0.553769	0.489347	0.192329	0.497768	0.563512
HMR_2173	ENSG00000127884	0.494343	0.408405	0.53046	0.413491	0.240229	0.553769	0.489347	0.192329	0.497768	0.563512
HMR_2173	ENSG00000169359	0.494343	0.408405	0.53046	0.413491	0.240229	0.553769	0.489347	0.192329	0.497768	0.563512
HMR_2173	ENSG00000111684	0.494343	0.408405	0.53046	0.413491	0.240229	0.553769	0.489347	0.192329	0.497768	0.563512
HMR_2173	ENSG00000197977	0.494343	0.408405	0.53046	0.413491	0.240229	0.553769	0.489347	0.192329	0.497768	0.563512
HMR_2173	ENSG00000172197	0.494343	0.408405	0.53046	0.413491	0.240229	0.553769	0.489347	0.192329	0.497768	0.563512
HMR_2173	ENSG00000151093	0.494343	0.408405	0.53046	0.413491	0.240229	0.553769	0.489347	0.192329	0.497768	0.563512
HMR_2174	ENSG00000115425	0.494343	0.408405	0.53046	0.413491	0.240229	0.553769	0.489347	0.192329	0.497768	0.563512
HMR_2174	ENSG00000169710	0.494343	0.408405	0.53046	0.413491	0.240229	0.553769	0.489347	0.192329	0.497768	0.563512
HMR_2174	ENSG00000116353	0.494343	0.408405	0.53046	0.413491	0.240229	0.553769	0.489347	0.192329	0.497768	0.563512
HMR_2175	ENSG00000169710	0.494343	0.408405	0.53046	0.413491	0.240229	0.553769	0.489347	0.192329	0.497768	0.563512
HMR_2175	ENSG00000060971	0.494343	0.408405	0.53046	0.413491	0.240229	0.553769	0.489347	0.192329	0.497768	0.563512
HMR_2175	ENSG00000167315	0.494343	0.408405	0.53046	0.413491	0.240229	0.553769	0.489347	0.192329	0.497768	0.563512
HMR_2175	ENSG00000167306	0.494343	0.408405	0.53046	0.413491	0.240229	0.553769	0.489347	0.192329	0.497768	0.563512
HMR_2175	ENSG00000138029	0.494343	0.408405	0.53046	0.413491	0.240229	0.553769	0.489347	0.192329	0.497768	0.563512
HMR_2176	ENSG00000169710	0.494343	0.408405	0.53046	0.413491	0.240229	0.553769	0.489347	0.192329	0.497768	0.563512
HMR_2176	ENSG00000113790	0.494343	0.408405	0.53046	0.413491	0.240229	0.553769	0.489347	0.192329	0.497768	0.563512
HMR_2176	ENSG00000084754	0.494343	0.408405	0.53046	0.413491	0.240229	0.553769	0.489347	0.192329	0.497768	0.563512
HMR_2176	ENSG00000138796	0.494343	0.408405	0.53046	0.413491	0.240229	0.553769	0.489347	0.192329	0.497768	0.563512
HMR_2176	ENSG00000133835	0.494343	0.408405	0.53046	0.413491	0.240229	0.553769	0.489347	0.192329	0.497768	0.563512
HMR_2176	ENSG00000072506	0.494343	0.408405	0.53046	0.413491	0.240229	0.553769	0.489347	0.192329	0.497768	0.563512
HMR_2152	ENSG00000115425	0.494189	0.408121	0.530403	0.413206	0.239758	0.553585	0.489106	0.191839	0.497565	0.563331
HMR_2152	ENSG00000186792	0.494189	0.408121	0.530403	0.413206	0.239758	0.553585	0.489106	0.191839	0.497565	0.563331
HMR_2152	ENSG00000169710	0.494189	0.408121	0.530403	0.413206	0.239758	0.553585	0.489106	0.191839	0.497565	0.563331
HMR_2152	ENSG00000125505	0.494189	0.408121	0.530403	0.413206	0.239758	0.553585	0.489106	0.191839	0.497565	0.563331
HMR_2152	ENSG00000170522	0.494189	0.408121	0.530403	0.413206	0.239758	0.553585	0.489106	0.191839	0.497565	0.563331
HMR_2152	ENSG00000160216	0.494189	0.408121	0.530403	0.413206	0.239758	0.553585	0.489106	0.191839	0.497565	0.563331
HMR_2152	ENSG00000184210	0.494189	0.408121	0.530403	0.413206	0.239758	0.553585	0.489106	0.191839	0.497565	0.563331
HMR_2152	ENSG00000102125	0.494189	0.408121	0.530403	0.413206	0.239758	0.553585	0.489106	0.191839	0.497565	0.563331
HMR_2152	ENSG00000143797	0.494189	0.408121	0.530403	0.413206	0.239758	0.553585	0.489106	0.191839	0.497565	0.563331
HMR_2152	ENSG00000012660	0.494189	0.408121	0.530403	0.413206	0.239758	0.553585	0.489106	0.191839	0.497565	0.563331
HMR_2152	ENSG00000151093	0.494189	0.408121	0.530403	0.413206	0.239758	0.553585	0.489106	0.191839	0.497565	0.563331
HMR_2152	ENSG00000141446	0.494189	0.408121	0.530403	0.413206	0.239758	0.553585	0.489106	0.191839	0.497565	0.563331
HMR_2152	ENSG00000123684	0.494189	0.408121	0.530403	0.413206	0.239758	0.553585	0.489106	0.191839	0.497565	0.563331
HMR_2152	ENSG00000100344	0.494189	0.408121	0.530403	0.413206	0.239758	0.553585	0.489106	0.191839	0.497565	0.563331
HMR_2152	ENSG00000176454	0.494189	0.408121	0.530403	0.413206	0.239758	0.553585	0.489106	0.191839	0.497565	0.563331
HMR_2152	ENSG00000172954	0.494189	0.408121	0.530403	0.413206	0.239758	0.553585	0.489106	0.191839	0.497565	0.563331
HMR_2152	ENSG00000171320	0.494189	0.408121	0.530403	0.413206	0.239758	0.553585	0.489106	0.191839	0.497565	0.563331
HMR_2152	ENSG00000026652	0.494189	0.408121	0.530403	0.413206	0.239758	0.553585	0.489106	0.191839	0.497565	0.563331
HMR_2152	ENSG00000169359	0.494189	0.408121	0.530403	0.413206	0.239758	0.553585	0.489106	0.191839	0.497565	0.563331
HMR_2152	ENSG00000111684	0.494189	0.408121	0.530403	0.413206	0.239758	0.553585	0.489106	0.191839	0.497565	0.563331
HMR_2152	ENSG00000197977	0.494189	0.408121	0.530403	0.413206	0.239758	0.553585	0.489106	0.191839	0.497565	0.563331
HMR_2152	ENSG00000172197	0.494189	0.408121	0.530403	0.413206	0.239758	0.553585	0.489106	0.191839	0.497565	0.563331
HMR_2152	ENSG00000116353	0.494189	0.408121	0.530403	0.413206	0.239758	0.553585	0.489106	0.191839	0.497565	0.563331
HMR_2153	ENSG00000169710	0.494189	0.408121	0.530403	0.413206	0.239758	0.553585	0.489106	0.191839	0.497565	0.563331
HMR_2153	ENSG00000137124	0.494189	0.408121	0.530403	0.413206	0.239758	0.553585	0.489106	0.191839	0.497565	0.563331
HMR_2153	ENSG00000143149	0.494189	0.408121	0.530403	0.413206	0.239758	0.553585	0.489106	0.191839	0.497565	0.563331
HMR_2153	ENSG00000164904	0.494189	0.408121	0.530403	0.413206	0.239758	0.553585	0.489106	0.191839	0.497565	0.563331
HMR_2153	ENSG00000111275	0.494189	0.408121	0.530403	0.413206	0.239758	0.553585	0.489106	0.191839	0.497565	0.563331
HMR_2153	ENSG00000072210	0.494189	0.408121	0.530403	0.413206	0.239758	0.553585	0.489106	0.191839	0.497565	0.563331
HMR_2154	ENSG00000169710	0.494189	0.408121	0.530403	0.413206	0.239758	0.553585	0.489106	0.191839	0.497565	0.563331
HMR_2154	ENSG00000005469	0.494189	0.408121	0.530403	0.413206	0.239758	0.553585	0.489106	0.191839	0.497565	0.563331
HMR_2155	ENSG00000115425	0.494189	0.408121	0.530403	0.413206	0.239758	0.553585	0.489106	0.191839	0.497565	0.563331
HMR_2155	ENSG00000169710	0.494189	0.408121	0.530403	0.413206	0.239758	0.553585	0.489106	0.191839	0.497565	0.563331
HMR_2155	ENSG00000116353	0.494189	0.408121	0.530403	0.413206	0.239758	0.553585	0.489106	0.191839	0.497565	0.563331
HMR_2156	ENSG00000186792	0.494189	0.408121	0.530403	0.413206	0.239758	0.553585	0.489106	0.191839	0.497565	0.563331
HMR_2156	ENSG00000169710	0.494189	0.408121	0.530403	0.413206	0.239758	0.553585	0.489106	0.191839	0.497565	0.563331
HMR_2156	ENSG00000125505	0.494189	0.408121	0.530403	0.413206	0.239758	0.553585	0.489106	0.191839	0.497565	0.563331
HMR_2156	ENSG00000170522	0.494189	0.408121	0.530403	0.413206	0.239758	0.553585	0.489106	0.191839	0.497565	0.563331
HMR_2156	ENSG00000160216	0.494189	0.408121	0.530403	0.413206	0.239758	0.553585	0.489106	0.191839	0.497565	0.563331
HMR_2156	ENSG00000184210	0.494189	0.408121	0.530403	0.413206	0.239758	0.553585	0.489106	0.191839	0.497565	0.563331
HMR_2156	ENSG00000102125	0.494189	0.408121	0.530403	0.413206	0.239758	0.553585	0.489106	0.191839	0.497565	0.563331
HMR_2156	ENSG00000143797	0.494189	0.408121	0.530403	0.413206	0.239758	0.553585	0.489106	0.191839	0.497565	0.563331
HMR_2156	ENSG00000012660	0.494189	0.408121	0.530403	0.413206	0.239758	0.553585	0.489106	0.191839	0.497565	0.563331
HMR_2156	ENSG00000141446	0.494189	0.408121	0.530403	0.413206	0.239758	0.553585	0.489106	0.191839	0.497565	0.563331
HMR_2156	ENSG00000123684	0.494189	0.408121	0.530403	0.413206	0.239758	0.553585	0.489106	0.191839	0.497565	0.563331
HMR_2156	ENSG00000100344	0.494189	0.408121	0.530403	0.413206	0.239758	0.553585	0.489106	0.191839	0.497565	0.563331
HMR_2156	ENSG00000176454	0.494189	0.408121	0.530403	0.413206	0.239758	0.553585	0.489106	0.191839	0.497565	0.563331
HMR_2156	ENSG00000172954	0.494189	0.408121	0.530403	0.413206	0.239758	0.553585	0.489106	0.191839	0.497565	0.563331
HMR_2156	ENSG00000171320	0.494189	0.408121	0.530403	0.413206	0.239758	0.553585	0.489106	0.191839	0.497565	0.563331
HMR_2156	ENSG00000026652	0.494189	0.408121	0.530403	0.413206	0.239758	0.553585	0.489106	0.191839	0.497565	0.563331
HMR_2156	ENSG00000169359	0.494189	0.408121	0.530403	0.413206	0.239758	0.553585	0.489106	0.191839	0.497565	0.563331
HMR_2156	ENSG00000111684	0.494189	0.408121	0.530403	0.413206	0.239758	0.553585	0.489106	0.191839	0.497565	0.563331
HMR_2156	ENSG00000197977	0.494189	0.408121	0.530403	0.413206	0.239758	0.553585	0.489106	0.191839	0.497565	0.563331
HMR_2156	ENSG00000172197	0.494189	0.408121	0.530403	0.413206	0.239758	0.553585	0.489106	0.191839	0.497565	0.563331
HMR_2156	ENSG00000100024	0.494189	0.408121	0.530403	0.413206	0.239758	0.553585	0.489106	0.191839	0.497565	0.563331
HMR_2156	ENSG00000151093	0.494189	0.408121	0.530403	0.413206	0.239758	0.553585	0.489106	0.191839	0.497565	0.563331
HMR_2157	ENSG00000169710	0.494189	0.408121	0.530403	0.413206	0.239758	0.553585	0.489106	0.191839	0.497565	0.563331
HMR_2158	ENSG00000169710	0.494189	0.408121	0.530403	0.413206	0.239758	0.553585	0.489106	0.191839	0.497565	0.563331
HMR_2158	ENSG00000151093	0.494189	0.408121	0.530403	0.413206	0.239758	0.553585	0.489106	0.191839	0.497565	0.563331
HMR_2159	ENSG00000169710	0.494189	0.408121	0.530403	0.413206	0.239758	0.553585	0.489106	0.191839	0.497565	0.563331
HMR_2159	ENSG00000113790	0.494189	0.408121	0.530403	0.413206	0.239758	0.553585	0.489106	0.191839	0.497565	0.563331
HMR_2159	ENSG00000084754	0.494189	0.408121	0.530403	0.413206	0.239758	0.553585	0.489106	0.191839	0.497565	0.563331
HMR_2159	ENSG00000138796	0.494189	0.408121	0.530403	0.413206	0.239758	0.553585	0.489106	0.191839	0.497565	0.563331
HMR_2159	ENSG00000133835	0.494189	0.408121	0.530403	0.413206	0.239758	0.553585	0.489106	0.191839	0.497565	0.563331
HMR_2159	ENSG00000072506	0.494189	0.408121	0.530403	0.413206	0.239758	0.553585	0.489106	0.191839	0.497565	0.563331
HMR_2160	ENSG00000186792	0.494189	0.408121	0.530403	0.413206	0.239758	0.553585	0.489106	0.191839	0.497565	0.563331
HMR_2160	ENSG00000169710	0.494189	0.408121	0.530403	0.413206	0.239758	0.553585	0.489106	0.191839	0.497565	0.563331
HMR_2160	ENSG00000113790	0.494189	0.408121	0.530403	0.413206	0.239758	0.553585	0.489106	0.191839	0.497565	0.563331
HMR_2160	ENSG00000125505	0.494189	0.408121	0.530403	0.413206	0.239758	0.553585	0.489106	0.191839	0.497565	0.563331
HMR_2160	ENSG00000170522	0.494189	0.408121	0.530403	0.413206	0.239758	0.553585	0.489106	0.191839	0.497565	0.563331
HMR_2160	ENSG00000133835	0.494189	0.408121	0.530403	0.413206	0.239758	0.553585	0.489106	0.191839	0.497565	0.563331
HMR_2160	ENSG00000160216	0.494189	0.408121	0.530403	0.413206	0.239758	0.553585	0.489106	0.191839	0.497565	0.563331
HMR_2160	ENSG00000184210	0.494189	0.408121	0.530403	0.413206	0.239758	0.553585	0.489106	0.191839	0.497565	0.563331
HMR_2160	ENSG00000102125	0.494189	0.408121	0.530403	0.413206	0.239758	0.553585	0.489106	0.191839	0.497565	0.563331
HMR_2160	ENSG00000143797	0.494189	0.408121	0.530403	0.413206	0.239758	0.553585	0.489106	0.191839	0.497565	0.563331
HMR_2160	ENSG00000012660	0.494189	0.408121	0.530403	0.413206	0.239758	0.553585	0.489106	0.191839	0.497565	0.563331
HMR_2160	ENSG00000141446	0.494189	0.408121	0.530403	0.413206	0.239758	0.553585	0.489106	0.191839	0.497565	0.563331
HMR_2160	ENSG00000123684	0.494189	0.408121	0.530403	0.413206	0.239758	0.553585	0.489106	0.191839	0.497565	0.563331
HMR_2160	ENSG00000084754	0.494189	0.408121	0.530403	0.413206	0.239758	0.553585	0.489106	0.191839	0.497565	0.563331
HMR_2160	ENSG00000100344	0.494189	0.408121	0.530403	0.413206	0.239758	0.553585	0.489106	0.191839	0.497565	0.563331
HMR_2160	ENSG00000176454	0.494189	0.408121	0.530403	0.413206	0.239758	0.553585	0.489106	0.191839	0.497565	0.563331
HMR_2160	ENSG00000172954	0.494189	0.408121	0.530403	0.413206	0.239758	0.553585	0.489106	0.191839	0.497565	0.563331
HMR_2160	ENSG00000171320	0.494189	0.408121	0.530403	0.413206	0.239758	0.553585	0.489106	0.191839	0.497565	0.563331
HMR_2160	ENSG00000026652	0.494189	0.408121	0.530403	0.413206	0.239758	0.553585	0.489106	0.191839	0.497565	0.563331
HMR_2160	ENSG00000138796	0.494189	0.408121	0.530403	0.413206	0.239758	0.553585	0.489106	0.191839	0.497565	0.563331
HMR_2160	ENSG00000169359	0.494189	0.408121	0.530403	0.413206	0.239758	0.553585	0.489106	0.191839	0.497565	0.563331
HMR_2160	ENSG00000111684	0.494189	0.408121	0.530403	0.413206	0.239758	0.553585	0.489106	0.191839	0.497565	0.563331
HMR_2160	ENSG00000197977	0.494189	0.408121	0.530403	0.413206	0.239758	0.553585	0.489106	0.191839	0.497565	0.563331
HMR_2160	ENSG00000172197	0.494189	0.408121	0.530403	0.413206	0.239758	0.553585	0.489106	0.191839	0.497565	0.563331
HMR_2160	ENSG00000072506	0.494189	0.408121	0.530403	0.413206	0.239758	0.553585	0.489106	0.191839	0.497565	0.563331
HMR_2160	ENSG00000151093	0.494189	0.408121	0.530403	0.413206	0.239758	0.553585	0.489106	0.191839	0.497565	0.563331
HMR_2161	ENSG00000169710	0.494189	0.408121	0.530403	0.413206	0.239758	0.553585	0.489106	0.191839	0.497565	0.563331
HMR_2162	ENSG00000100121	0.494189	0.408121	0.530403	0.413206	0.239758	0.553585	0.489106	0.191839	0.497565	0.563331
HMR_2162	ENSG00000169710	0.494189	0.408121	0.530403	0.413206	0.239758	0.553585	0.489106	0.191839	0.497565	0.563331
HMR_2162	ENSG00000131067	0.494189	0.408121	0.530403	0.413206	0.239758	0.553585	0.489106	0.191839	0.497565	0.563331
HMR_2162	ENSG00000099998	0.494189	0.408121	0.530403	0.413206	0.239758	0.553585	0.489106	0.191839	0.497565	0.563331
HMR_2162	ENSG00000133475	0.494189	0.408121	0.530403	0.413206	0.239758	0.553585	0.489106	0.191839	0.497565	0.563331
HMR_2162	ENSG00000183038	0.494189	0.408121	0.530403	0.413206	0.239758	0.553585	0.489106	0.191839	0.497565	0.563331
HMR_2162	ENSG00000100031	0.494189	0.408121	0.530403	0.413206	0.239758	0.553585	0.489106	0.191839	0.497565	0.563331
HMR_2163	ENSG00000127884	0.494189	0.408121	0.530403	0.413206	0.239758	0.553585	0.489106	0.191839	0.497565	0.563331
HMR_2163	ENSG00000169710	0.494189	0.408121	0.530403	0.413206	0.239758	0.553585	0.489106	0.191839	0.497565	0.563331
HMR_2163	ENSG00000084754	0.494189	0.408121	0.530403	0.413206	0.239758	0.553585	0.489106	0.191839	0.497565	0.563331
HMR_2163	ENSG00000113790	0.494189	0.408121	0.530403	0.413206	0.239758	0.553585	0.489106	0.191839	0.497565	0.563331
HMR_2164	ENSG00000186792	0.494189	0.408121	0.530403	0.413206	0.239758	0.553585	0.489106	0.191839	0.497565	0.563331
HMR_2164	ENSG00000169710	0.494189	0.408121	0.530403	0.413206	0.239758	0.553585	0.489106	0.191839	0.497565	0.563331
HMR_2164	ENSG00000113790	0.494189	0.408121	0.530403	0.413206	0.239758	0.553585	0.489106	0.191839	0.497565	0.563331
HMR_2164	ENSG00000125505	0.494189	0.408121	0.530403	0.413206	0.239758	0.553585	0.489106	0.191839	0.497565	0.563331
HMR_2164	ENSG00000170522	0.494189	0.408121	0.530403	0.413206	0.239758	0.553585	0.489106	0.191839	0.497565	0.563331
HMR_2164	ENSG00000160216	0.494189	0.408121	0.530403	0.413206	0.239758	0.553585	0.489106	0.191839	0.497565	0.563331
HMR_2164	ENSG00000184210	0.494189	0.408121	0.530403	0.413206	0.239758	0.553585	0.489106	0.191839	0.497565	0.563331
HMR_2164	ENSG00000102125	0.494189	0.408121	0.530403	0.413206	0.239758	0.553585	0.489106	0.191839	0.497565	0.563331
HMR_2164	ENSG00000143797	0.494189	0.408121	0.530403	0.413206	0.239758	0.553585	0.489106	0.191839	0.497565	0.563331
HMR_2164	ENSG00000012660	0.494189	0.408121	0.530403	0.413206	0.239758	0.553585	0.489106	0.191839	0.497565	0.563331
HMR_2164	ENSG00000141446	0.494189	0.408121	0.530403	0.413206	0.239758	0.553585	0.489106	0.191839	0.497565	0.563331
HMR_2164	ENSG00000123684	0.494189	0.408121	0.530403	0.413206	0.239758	0.553585	0.489106	0.191839	0.497565	0.563331
HMR_2164	ENSG00000084754	0.494189	0.408121	0.530403	0.413206	0.239758	0.553585	0.489106	0.191839	0.497565	0.563331
HMR_2164	ENSG00000100344	0.494189	0.408121	0.530403	0.413206	0.239758	0.553585	0.489106	0.191839	0.497565	0.563331
HMR_2164	ENSG00000176454	0.494189	0.408121	0.530403	0.413206	0.239758	0.553585	0.489106	0.191839	0.497565	0.563331
HMR_2164	ENSG00000172954	0.494189	0.408121	0.530403	0.413206	0.239758	0.553585	0.489106	0.191839	0.497565	0.563331
HMR_2164	ENSG00000171320	0.494189	0.408121	0.530403	0.413206	0.239758	0.553585	0.489106	0.191839	0.497565	0.563331
HMR_2164	ENSG00000026652	0.494189	0.408121	0.530403	0.413206	0.239758	0.553585	0.489106	0.191839	0.497565	0.563331
HMR_2164	ENSG00000127884	0.494189	0.408121	0.530403	0.413206	0.239758	0.553585	0.489106	0.191839	0.497565	0.563331
HMR_2164	ENSG00000169359	0.494189	0.408121	0.530403	0.413206	0.239758	0.553585	0.489106	0.191839	0.497565	0.563331
HMR_2164	ENSG00000111684	0.494189	0.408121	0.530403	0.413206	0.239758	0.553585	0.489106	0.191839	0.497565	0.563331
HMR_2164	ENSG00000197977	0.494189	0.408121	0.530403	0.413206	0.239758	0.553585	0.489106	0.191839	0.497565	0.563331
HMR_2164	ENSG00000172197	0.494189	0.408121	0.530403	0.413206	0.239758	0.553585	0.489106	0.191839	0.497565	0.563331
HMR_2164	ENSG00000151093	0.494189	0.408121	0.530403	0.413206	0.239758	0.553585	0.489106	0.191839	0.497565	0.563331
HMR_2165	ENSG00000169710	0.494189	0.408121	0.530403	0.413206	0.239758	0.553585	0.489106	0.191839	0.497565	0.563331
HMR_2165	ENSG00000138356	0.494189	0.408121	0.530403	0.413206	0.239758	0.553585	0.489106	0.191839	0.497565	0.563331
HMR_2166	ENSG00000169710	0.494189	0.408121	0.530403	0.413206	0.239758	0.553585	0.489106	0.191839	0.497565	0.563331
HMR_2167	ENSG00000169710	0.494189	0.408121	0.530403	0.413206	0.239758	0.553585	0.489106	0.191839	0.497565	0.563331
HMR_2167	ENSG00000113790	0.494189	0.408121	0.530403	0.413206	0.239758	0.553585	0.489106	0.191839	0.497565	0.563331
HMR_2167	ENSG00000084754	0.494189	0.408121	0.530403	0.413206	0.239758	0.553585	0.489106	0.191839	0.497565	0.563331
HMR_2167	ENSG00000138796	0.494189	0.408121	0.530403	0.413206	0.239758	0.553585	0.489106	0.191839	0.497565	0.563331
HMR_2167	ENSG00000133835	0.494189	0.408121	0.530403	0.413206	0.239758	0.553585	0.489106	0.191839	0.497565	0.563331
HMR_2167	ENSG00000072506	0.494189	0.408121	0.530403	0.413206	0.239758	0.553585	0.489106	0.191839	0.497565	0.563331
HMR_2168	ENSG00000186792	0.494189	0.408121	0.530403	0.413206	0.239758	0.553585	0.489106	0.191839	0.497565	0.563331
HMR_2168	ENSG00000113790	0.494189	0.408121	0.530403	0.413206	0.239758	0.553585	0.489106	0.191839	0.497565	0.563331
HMR_2168	ENSG00000169710	0.494189	0.408121	0.530403	0.413206	0.239758	0.553585	0.489106	0.191839	0.497565	0.563331
HMR_2168	ENSG00000125505	0.494189	0.408121	0.530403	0.413206	0.239758	0.553585	0.489106	0.191839	0.497565	0.563331
HMR_2168	ENSG00000133835	0.494189	0.408121	0.530403	0.413206	0.239758	0.553585	0.489106	0.191839	0.497565	0.563331
HMR_2168	ENSG00000170522	0.494189	0.408121	0.530403	0.413206	0.239758	0.553585	0.489106	0.191839	0.497565	0.563331
HMR_2168	ENSG00000160216	0.494189	0.408121	0.530403	0.413206	0.239758	0.553585	0.489106	0.191839	0.497565	0.563331
HMR_2168	ENSG00000184210	0.494189	0.408121	0.530403	0.413206	0.239758	0.553585	0.489106	0.191839	0.497565	0.563331
HMR_2168	ENSG00000102125	0.494189	0.408121	0.530403	0.413206	0.239758	0.553585	0.489106	0.191839	0.497565	0.563331
HMR_2168	ENSG00000143797	0.494189	0.408121	0.530403	0.413206	0.239758	0.553585	0.489106	0.191839	0.497565	0.563331
HMR_2168	ENSG00000012660	0.494189	0.408121	0.530403	0.413206	0.239758	0.553585	0.489106	0.191839	0.497565	0.563331
HMR_2168	ENSG00000141446	0.494189	0.408121	0.530403	0.413206	0.239758	0.553585	0.489106	0.191839	0.497565	0.563331
HMR_2168	ENSG00000123684	0.494189	0.408121	0.530403	0.413206	0.239758	0.553585	0.489106	0.191839	0.497565	0.563331
HMR_2168	ENSG00000084754	0.494189	0.408121	0.530403	0.413206	0.239758	0.553585	0.489106	0.191839	0.497565	0.563331
HMR_2168	ENSG00000100344	0.494189	0.408121	0.530403	0.413206	0.239758	0.553585	0.489106	0.191839	0.497565	0.563331
HMR_2168	ENSG00000176454	0.494189	0.408121	0.530403	0.413206	0.239758	0.553585	0.489106	0.191839	0.497565	0.563331
HMR_2168	ENSG00000172954	0.494189	0.408121	0.530403	0.413206	0.239758	0.553585	0.489106	0.191839	0.497565	0.563331
HMR_2168	ENSG00000171320	0.494189	0.408121	0.530403	0.413206	0.239758	0.553585	0.489106	0.191839	0.497565	0.563331
HMR_2168	ENSG00000026652	0.494189	0.408121	0.530403	0.413206	0.239758	0.553585	0.489106	0.191839	0.497565	0.563331
HMR_2168	ENSG00000138796	0.494189	0.408121	0.530403	0.413206	0.239758	0.553585	0.489106	0.191839	0.497565	0.563331
HMR_2168	ENSG00000169359	0.494189	0.408121	0.530403	0.413206	0.239758	0.553585	0.489106	0.191839	0.497565	0.563331
HMR_2168	ENSG00000111684	0.494189	0.408121	0.530403	0.413206	0.239758	0.553585	0.489106	0.191839	0.497565	0.563331
HMR_2168	ENSG00000197977	0.494189	0.408121	0.530403	0.413206	0.239758	0.553585	0.489106	0.191839	0.497565	0.563331
HMR_2168	ENSG00000172197	0.494189	0.408121	0.530403	0.413206	0.239758	0.553585	0.489106	0.191839	0.497565	0.563331
HMR_2168	ENSG00000072506	0.494189	0.408121	0.530403	0.413206	0.239758	0.553585	0.489106	0.191839	0.497565	0.563331
HMR_2168	ENSG00000151093	0.494189	0.408121	0.530403	0.413206	0.239758	0.553585	0.489106	0.191839	0.497565	0.563331
HMR_2169	ENSG00000127884	0.494189	0.408121	0.530403	0.413206	0.239758	0.553585	0.489106	0.191839	0.497565	0.563331
HMR_2169	ENSG00000113790	0.494189	0.408121	0.530403	0.413206	0.239758	0.553585	0.489106	0.191839	0.497565	0.563331
HMR_2169	ENSG00000084754	0.494189	0.408121	0.530403	0.413206	0.239758	0.553585	0.489106	0.191839	0.497565	0.563331
HMR_2169	ENSG00000169710	0.494189	0.408121	0.530403	0.413206	0.239758	0.553585	0.489106	0.191839	0.497565	0.563331
HMR_2170	ENSG00000127884	0.494189	0.408121	0.530403	0.413206	0.239758	0.553585	0.489106	0.191839	0.497565	0.563331
HMR_2170	ENSG00000169710	0.494189	0.408121	0.530403	0.413206	0.239758	0.553585	0.489106	0.191839	0.497565	0.563331
HMR_2170	ENSG00000084754	0.494189	0.408121	0.530403	0.413206	0.239758	0.553585	0.489106	0.191839	0.497565	0.563331
HMR_2170	ENSG00000113790	0.494189	0.408121	0.530403	0.413206	0.239758	0.553585	0.489106	0.191839	0.497565	0.563331
HMR_2171	ENSG00000169710	0.494189	0.408121	0.530403	0.413206	0.239758	0.553585	0.489106	0.191839	0.497565	0.563331
HMR_2150	ENSG00000169710	0.494189	0.408121	0.530403	0.413206	0.239758	0.553585	0.489106	0.191839	0.497565	0.563331
HMR_4660	ENSG00000139344	0.485317	-0.014074	-0.033907	-0.0817674	-0.21521	-0.129405	0.269959	-0.184433	-0.0293707	-0.135665
HMR_4712	ENSG00000159650	0.485317	-0.014074	-0.033907	-0.0817674	-0.21521	-0.129405	0.269959	-0.184433	-0.0293707	-0.135665
HMR_4085	ENSG00000165704	0.48055	0.421087	0.423285	0.425799	0.282097	0.47978	0.479203	0.247222	0.438421	0.486873
HMR_4085	ENSG00000198931	0.48055	0.421087	0.423285	0.425799	0.282097	0.47978	0.479203	0.247222	0.438421	0.486873
HMR_4790	TP250	0.476611	0.1806	-2.76e-14	-0.152547	-1.64737	-2.03054	0.150261	0	0.1806	-0.152547
HMR_4012	ENSG00000156110	0.468586	0.410604	0.412233	0.415198	-1.1869	0.467835	0.467272	-1.22091	0.427506	0.474752
HMR_4012	ENSG00000156136	0.468586	0.410604	0.412233	0.415198	-1.1869	0.467835	0.467272	-1.22091	0.427506	0.474752
HMR_2178	ENSG00000186792	0.454388	0.368459	0.515472	0.373178	0.220849	0.531619	0.447381	0.173964	0.476878	0.541155
HMR_2178	ENSG00000169710	0.454388	0.368459	0.515472	0.373178	0.220849	0.531619	0.447381	0.173964	0.476878	0.541155
HMR_2178	ENSG00000113790	0.454388	0.368459	0.515472	0.373178	0.220849	0.531619	0.447381	0.173964	0.476878	0.541155
HMR_2178	ENSG00000125505	0.454388	0.368459	0.515472	0.373178	0.220849	0.531619	0.447381	0.173964	0.476878	0.541155
HMR_2178	ENSG00000170522	0.454388	0.368459	0.515472	0.373178	0.220849	0.531619	0.447381	0.173964	0.476878	0.541155
HMR_2178	ENSG00000133835	0.454388	0.368459	0.515472	0.373178	0.220849	0.531619	0.447381	0.173964	0.476878	0.541155
HMR_2178	ENSG00000184210	0.454388	0.368459	0.515472	0.373178	0.220849	0.531619	0.447381	0.173964	0.476878	0.541155
HMR_2178	ENSG00000160216	0.454388	0.368459	0.515472	0.373178	0.220849	0.531619	0.447381	0.173964	0.476878	0.541155
HMR_2178	ENSG00000102125	0.454388	0.368459	0.515472	0.373178	0.220849	0.531619	0.447381	0.173964	0.476878	0.541155
HMR_2178	ENSG00000143797	0.454388	0.368459	0.515472	0.373178	0.220849	0.531619	0.447381	0.173964	0.476878	0.541155
HMR_2178	ENSG00000012660	0.454388	0.368459	0.515472	0.373178	0.220849	0.531619	0.447381	0.173964	0.476878	0.541155
HMR_2178	ENSG00000141446	0.454388	0.368459	0.515472	0.373178	0.220849	0.531619	0.447381	0.173964	0.476878	0.541155
HMR_2178	ENSG00000123684	0.454388	0.368459	0.515472	0.373178	0.220849	0.531619	0.447381	0.173964	0.476878	0.541155
HMR_2178	ENSG00000084754	0.454388	0.368459	0.515472	0.373178	0.220849	0.531619	0.447381	0.173964	0.476878	0.541155
HMR_2178	ENSG00000100344	0.454388	0.368459	0.515472	0.373178	0.220849	0.531619	0.447381	0.173964	0.476878	0.541155
HMR_2178	ENSG00000176454	0.454388	0.368459	0.515472	0.373178	0.220849	0.531619	0.447381	0.173964	0.476878	0.541155
HMR_2178	ENSG00000172954	0.454388	0.368459	0.515472	0.373178	0.220849	0.531619	0.447381	0.173964	0.476878	0.541155
HMR_2178	ENSG00000171320	0.454388	0.368459	0.515472	0.373178	0.220849	0.531619	0.447381	0.173964	0.476878	0.541155
HMR_2178	ENSG00000026652	0.454388	0.368459	0.515472	0.373178	0.220849	0.531619	0.447381	0.173964	0.476878	0.541155
HMR_2178	ENSG00000138796	0.454388	0.368459	0.515472	0.373178	0.220849	0.531619	0.447381	0.173964	0.476878	0.541155
HMR_2178	ENSG00000169359	0.454388	0.368459	0.515472	0.373178	0.220849	0.531619	0.447381	0.173964	0.476878	0.541155
HMR_2178	ENSG00000111684	0.454388	0.368459	0.515472	0.373178	0.220849	0.531619	0.447381	0.173964	0.476878	0.541155
HMR_2178	ENSG00000197977	0.454388	0.368459	0.515472	0.373178	0.220849	0.531619	0.447381	0.173964	0.476878	0.541155
HMR_2178	ENSG00000172197	0.454388	0.368459	0.515472	0.373178	0.220849	0.531619	0.447381	0.173964	0.476878	0.541155
HMR_2178	ENSG00000072506	0.454388	0.368459	0.515472	0.373178	0.220849	0.531619	0.447381	0.173964	0.476878	0.541155
HMR_2178	ENSG00000151093	0.454388	0.368459	0.515472	0.373178	0.220849	0.531619	0.447381	0.173964	0.476878	0.541155
HMR_2179	ENSG00000100121	0.454388	0.368459	0.515472	0.373178	0.220849	0.531619	0.447381	0.173964	0.476878	0.541155
HMR_2179	ENSG00000169710	0.454388	0.368459	0.515472	0.373178	0.220849	0.531619	0.447381	0.173964	0.476878	0.541155
HMR_2179	ENSG00000131067	0.454388	0.368459	0.515472	0.373178	0.220849	0.531619	0.447381	0.173964	0.476878	0.541155
HMR_2179	ENSG00000099998	0.454388	0.368459	0.515472	0.373178	0.220849	0.531619	0.447381	0.173964	0.476878	0.541155
HMR_2179	ENSG00000133475	0.454388	0.368459	0.515472	0.373178	0.220849	0.531619	0.447381	0.173964	0.476878	0.541155
HMR_2179	ENSG00000183038	0.454388	0.368459	0.515472	0.373178	0.220849	0.531619	0.447381	0.173964	0.476878	0.541155
HMR_2179	ENSG00000100031	0.454388	0.368459	0.515472	0.373178	0.220849	0.531619	0.447381	0.173964	0.476878	0.541155
HMR_2180	ENSG00000169710	0.454388	0.368459	0.515472	0.373178	0.220849	0.531619	0.447381	0.173964	0.476878	0.541155
HMR_2180	ENSG00000101473	0.454388	0.368459	0.515472	0.373178	0.220849	0.531619	0.447381	0.173964	0.476878	0.541155
HMR_2181	ENSG00000169710	0.454388	0.368459	0.515472	0.373178	0.220849	0.531619	0.447381	0.173964	0.476878	0.541155
HMR_2181	ENSG00000060971	0.454388	0.368459	0.515472	0.373178	0.220849	0.531619	0.447381	0.173964	0.476878	0.541155
HMR_2181	ENSG00000167315	0.454388	0.368459	0.515472	0.373178	0.220849	0.531619	0.447381	0.173964	0.476878	0.541155
HMR_2181	ENSG00000167306	0.454388	0.368459	0.515472	0.373178	0.220849	0.531619	0.447381	0.173964	0.476878	0.541155
HMR_2181	ENSG00000138029	0.454388	0.368459	0.515472	0.373178	0.220849	0.531619	0.447381	0.173964	0.476878	0.541155
HMR_2182	ENSG00000152463	0.454388	0.368459	0.515472	0.373178	0.220849	0.531619	0.447381	0.173964	0.476878	0.541155
HMR_2182	ENSG00000169710	0.454388	0.368459	0.515472	0.373178	0.220849	0.531619	0.447381	0.173964	0.476878	0.541155
HMR_5563	ENSG00000103257	0.447113	0.618351	0.558891	0.618036	0.557435	0.618036	1.06092	0.557435	0.618351	0.618036
HMR_2190	ENSG00000136247	0.44465	0.426448	0.411206	0.431016	0.328359	0.475641	0.47515	0.298109	0.439305	0.481794
HMR_2190	ENSG00000153395	0.44465	0.426448	0.411206	0.431016	0.328359	0.475641	0.47515	0.298109	0.439305	0.481794
HMR_2190	ENSG00000119915	0.44465	0.426448	0.411206	0.431016	0.328359	0.475641	0.47515	0.298109	0.439305	0.481794
HMR_2190	ENSG00000205267	0.44465	0.426448	0.411206	0.431016	0.328359	0.475641	0.47515	0.298109	0.439305	0.481794
HMR_2190	ENSG00000143797	0.44465	0.426448	0.411206	0.431016	0.328359	0.475641	0.47515	0.298109	0.439305	0.481794
HMR_2190	ENSG00000160446	0.44465	0.426448	0.411206	0.431016	0.328359	0.475641	0.47515	0.298109	0.439305	0.481794
HMR_2190	ENSG00000204160	0.44465	0.426448	0.411206	0.431016	0.328359	0.475641	0.47515	0.298109	0.439305	0.481794
HMR_2190	ENSG00000122390	0.44465	0.426448	0.411206	0.431016	0.328359	0.475641	0.47515	0.298109	0.439305	0.481794
HMR_2190	ENSG00000135372	0.44465	0.426448	0.411206	0.431016	0.328359	0.475641	0.47515	0.298109	0.439305	0.481794
HMR_2190	ENSG00000102030	0.44465	0.426448	0.411206	0.431016	0.328359	0.475641	0.47515	0.298109	0.439305	0.481794
HMR_2190	ENSG00000133328	0.44465	0.426448	0.411206	0.431016	0.328359	0.475641	0.47515	0.298109	0.439305	0.481794
HMR_2190	ENSG00000163812	0.44465	0.426448	0.411206	0.431016	0.328359	0.475641	0.47515	0.298109	0.439305	0.481794
HMR_2190	ENSG00000173418	0.44465	0.426448	0.411206	0.431016	0.328359	0.475641	0.47515	0.298109	0.439305	0.481794
HMR_2190	ENSG00000103066	0.44465	0.426448	0.411206	0.431016	0.328359	0.475641	0.47515	0.298109	0.439305	0.481794
HMR_2190	ENSG00000102312	0.44465	0.426448	0.411206	0.431016	0.328359	0.475641	0.47515	0.298109	0.439305	0.481794
HMR_2190	ENSG00000172954	0.44465	0.426448	0.411206	0.431016	0.328359	0.475641	0.47515	0.298109	0.439305	0.481794
HMR_2190	ENSG00000167011	0.44465	0.426448	0.411206	0.431016	0.328359	0.475641	0.47515	0.298109	0.439305	0.481794
HMR_2190	ENSG00000153786	0.44465	0.426448	0.411206	0.431016	0.328359	0.475641	0.47515	0.298109	0.439305	0.481794
HMR_2190	ENSG00000180776	0.44465	0.426448	0.411206	0.431016	0.328359	0.475641	0.47515	0.298109	0.439305	0.481794
HMR_2190	ENSG00000111684	0.44465	0.426448	0.411206	0.431016	0.328359	0.475641	0.47515	0.298109	0.439305	0.481794
HMR_2190	ENSG00000172197	0.44465	0.426448	0.411206	0.431016	0.328359	0.475641	0.47515	0.298109	0.439305	0.481794
HMR_2190	ENSG00000144182	0.44465	0.426448	0.411206	0.431016	0.328359	0.475641	0.47515	0.298109	0.439305	0.481794
HMR_2190	ENSG00000125505	0.44465	0.426448	0.411206	0.431016	0.328359	0.475641	0.47515	0.298109	0.439305	0.481794
HMR_2190	ENSG00000104219	0.44465	0.426448	0.411206	0.431016	0.328359	0.475641	0.47515	0.298109	0.439305	0.481794
HMR_2190	ENSG00000156599	0.44465	0.426448	0.411206	0.431016	0.328359	0.475641	0.47515	0.298109	0.439305	0.481794
HMR_2190	ENSG00000102383	0.44465	0.426448	0.411206	0.431016	0.328359	0.475641	0.47515	0.298109	0.439305	0.481794
HMR_2190	ENSG00000159714	0.44465	0.426448	0.411206	0.431016	0.328359	0.475641	0.47515	0.298109	0.439305	0.481794
HMR_2190	ENSG00000206077	0.44465	0.426448	0.411206	0.431016	0.328359	0.475641	0.47515	0.298109	0.439305	0.481794
HMR_2190	ENSG00000087253	0.44465	0.426448	0.411206	0.431016	0.328359	0.475641	0.47515	0.298109	0.439305	0.481794
HMR_2190	ENSG00000090971	0.44465	0.426448	0.411206	0.431016	0.328359	0.475641	0.47515	0.298109	0.439305	0.481794
HMR_2190	NAT8B	0.44465	0.426448	0.411206	0.431016	0.328359	0.475641	0.47515	0.298109	0.439305	0.481794
HMR_2190	ENSG00000109065	0.44465	0.426448	0.411206	0.431016	0.328359	0.475641	0.47515	0.298109	0.439305	0.481794
HMR_2190	ENSG00000243477	0.44465	0.426448	0.411206	0.431016	0.328359	0.475641	0.47515	0.298109	0.439305	0.481794
HMR_2190	ENSG00000175893	0.44465	0.426448	0.411206	0.431016	0.328359	0.475641	0.47515	0.298109	0.439305	0.481794
HMR_2190	ENSG00000177669	0.44465	0.426448	0.411206	0.431016	0.328359	0.475641	0.47515	0.298109	0.439305	0.481794
HMR_2190	ENSG00000100344	0.44465	0.426448	0.411206	0.431016	0.328359	0.475641	0.47515	0.298109	0.439305	0.481794
HMR_2190	ENSG00000176454	0.44465	0.426448	0.411206	0.431016	0.328359	0.475641	0.47515	0.298109	0.439305	0.481794
HMR_2190	ENSG00000175048	0.44465	0.426448	0.411206	0.431016	0.328359	0.475641	0.47515	0.298109	0.439305	0.481794
HMR_2190	ENSG00000171320	0.44465	0.426448	0.411206	0.431016	0.328359	0.475641	0.47515	0.298109	0.439305	0.481794
HMR_2190	ENSG00000177108	0.44465	0.426448	0.411206	0.431016	0.328359	0.475641	0.47515	0.298109	0.439305	0.481794
HMR_2190	ENSG00000023041	0.44465	0.426448	0.411206	0.431016	0.328359	0.475641	0.47515	0.298109	0.439305	0.481794
HMR_2190	ENSG00000197977	0.44465	0.426448	0.411206	0.431016	0.328359	0.475641	0.47515	0.298109	0.439305	0.481794
HMR_2190	ENSG00000121579	0.44465	0.426448	0.411206	0.431016	0.328359	0.475641	0.47515	0.298109	0.439305	0.481794
HMR_2190	ENSG00000171307	0.44465	0.426448	0.411206	0.431016	0.328359	0.475641	0.47515	0.298109	0.439305	0.481794
HMR_2190	ENSG00000177054	0.44465	0.426448	0.411206	0.431016	0.328359	0.475641	0.47515	0.298109	0.439305	0.481794
HMR_2190	ENSG00000170522	0.44465	0.426448	0.411206	0.431016	0.328359	0.475641	0.47515	0.298109	0.439305	0.481794
HMR_2190	ENSG00000184307	0.44465	0.426448	0.411206	0.431016	0.328359	0.475641	0.47515	0.298109	0.439305	0.481794
HMR_2190	ENSG00000184210	0.44465	0.426448	0.411206	0.431016	0.328359	0.475641	0.47515	0.298109	0.439305	0.481794
HMR_2190	ENSG00000097033	0.44465	0.426448	0.411206	0.431016	0.328359	0.475641	0.47515	0.298109	0.439305	0.481794
HMR_2190	ENSG00000184788	0.44465	0.426448	0.411206	0.431016	0.328359	0.475641	0.47515	0.298109	0.439305	0.481794
HMR_2190	ENSG00000188706	0.44465	0.426448	0.411206	0.431016	0.328359	0.475641	0.47515	0.298109	0.439305	0.481794
HMR_2190	ENSG00000203972	0.44465	0.426448	0.411206	0.431016	0.328359	0.475641	0.47515	0.298109	0.439305	0.481794
HMR_2190	ENSG00000144035	0.44465	0.426448	0.411206	0.431016	0.328359	0.475641	0.47515	0.298109	0.439305	0.481794
HMR_2190	ENSG00000141446	0.44465	0.426448	0.411206	0.431016	0.328359	0.475641	0.47515	0.298109	0.439305	0.481794
HMR_2190	ENSG00000123684	0.44465	0.426448	0.411206	0.431016	0.328359	0.475641	0.47515	0.298109	0.439305	0.481794
HMR_2190	ENSG00000099904	0.44465	0.426448	0.411206	0.431016	0.328359	0.475641	0.47515	0.298109	0.439305	0.481794
HMR_2190	ENSG00000066322	0.44465	0.426448	0.411206	0.431016	0.328359	0.475641	0.47515	0.298109	0.439305	0.481794
HMR_2190	ENSG00000188818	0.44465	0.426448	0.411206	0.431016	0.328359	0.475641	0.47515	0.298109	0.439305	0.481794
HMR_2190	ENSG00000054392	0.44465	0.426448	0.411206	0.431016	0.328359	0.475641	0.47515	0.298109	0.439305	0.481794
HMR_2190	ENSG00000106636	0.44465	0.426448	0.411206	0.431016	0.328359	0.475641	0.47515	0.298109	0.439305	0.481794
HMR_2190	ENSG00000174165	0.44465	0.426448	0.411206	0.431016	0.328359	0.475641	0.47515	0.298109	0.439305	0.481794
HMR_2190	ENSG00000186908	0.44465	0.426448	0.411206	0.431016	0.328359	0.475641	0.47515	0.298109	0.439305	0.481794
HMR_2190	ENSG00000110583	0.44465	0.426448	0.411206	0.431016	0.328359	0.475641	0.47515	0.298109	0.439305	0.481794
HMR_2190	ENSG00000163958	0.44465	0.426448	0.411206	0.431016	0.328359	0.475641	0.47515	0.298109	0.439305	0.481794
HMR_2191	ENSG00000072042	0.44465	0.426448	0.411206	0.431016	0.328359	0.475641	0.47515	0.298109	0.439305	0.481794
HMR_2191	ENSG00000149084	0.44465	0.426448	0.411206	0.431016	0.328359	0.475641	0.47515	0.298109	0.439305	0.481794
HMR_2191	ENSG00000164039	0.44465	0.426448	0.411206	0.431016	0.328359	0.475641	0.47515	0.298109	0.439305	0.481794
HMR_2191	ENSG00000184860	0.44465	0.426448	0.411206	0.431016	0.328359	0.475641	0.47515	0.298109	0.439305	0.481794
HMR_2191	ENSG00000176387	0.44465	0.426448	0.411206	0.431016	0.328359	0.475641	0.47515	0.298109	0.439305	0.481794
HMR_2191	ENSG00000197894	0.44465	0.426448	0.411206	0.431016	0.328359	0.475641	0.47515	0.298109	0.439305	0.481794
HMR_2191	ENSG00000139988	0.44465	0.426448	0.411206	0.431016	0.328359	0.475641	0.47515	0.298109	0.439305	0.481794
HMR_2191	ENSG00000170426	0.44465	0.426448	0.411206	0.431016	0.328359	0.475641	0.47515	0.298109	0.439305	0.481794
HMR_2191	ENSG00000170786	0.44465	0.426448	0.411206	0.431016	0.328359	0.475641	0.47515	0.298109	0.439305	0.481794
HMR_2191	ENSG00000228712	0.44465	0.426448	0.411206	0.431016	0.328359	0.475641	0.47515	0.298109	0.439305	0.481794
HMR_2191	ENSG00000198189	0.44465	0.426448	0.411206	0.431016	0.328359	0.475641	0.47515	0.298109	0.439305	0.481794
HMR_2191	ENSG00000145439	0.44465	0.426448	0.411206	0.431016	0.328359	0.475641	0.47515	0.298109	0.439305	0.481794
HMR_2191	ENSG00000232357	0.44465	0.426448	0.411206	0.431016	0.328359	0.475641	0.47515	0.298109	0.439305	0.481794
HMR_2191	ENSG00000204228	0.44465	0.426448	0.411206	0.431016	0.328359	0.475641	0.47515	0.298109	0.439305	0.481794
HMR_2191	ENSG00000183921	0.44465	0.426448	0.411206	0.431016	0.328359	0.475641	0.47515	0.298109	0.439305	0.481794
HMR_2191	ENSG00000167733	0.44465	0.426448	0.411206	0.431016	0.328359	0.475641	0.47515	0.298109	0.439305	0.481794
HMR_2191	ENSG00000121039	0.44465	0.426448	0.411206	0.431016	0.328359	0.475641	0.47515	0.298109	0.439305	0.481794
HMR_2191	ENSG00000160439	0.44465	0.426448	0.411206	0.431016	0.328359	0.475641	0.47515	0.298109	0.439305	0.481794
HMR_2191	ENSG00000187134	0.44465	0.426448	0.411206	0.431016	0.328359	0.475641	0.47515	0.298109	0.439305	0.481794
HMR_2191	ENSG00000198074	0.44465	0.426448	0.411206	0.431016	0.328359	0.475641	0.47515	0.298109	0.439305	0.481794
HMR_2191	ENSG00000080511	0.44465	0.426448	0.411206	0.431016	0.328359	0.475641	0.47515	0.298109	0.439305	0.481794
HMR_2191	ENSG00000159692	0.44465	0.426448	0.411206	0.431016	0.328359	0.475641	0.47515	0.298109	0.439305	0.481794
HMR_2191	ENSG00000186153	0.44465	0.426448	0.411206	0.431016	0.328359	0.475641	0.47515	0.298109	0.439305	0.481794
HMR_2191	ENSG00000138400	0.44465	0.426448	0.411206	0.431016	0.328359	0.475641	0.47515	0.298109	0.439305	0.481794
HMR_2191	ENSG00000112474	0.44465	0.426448	0.411206	0.431016	0.328359	0.475641	0.47515	0.298109	0.439305	0.481794
HMR_2191	ENSG00000109854	0.44465	0.426448	0.411206	0.431016	0.328359	0.475641	0.47515	0.298109	0.439305	0.481794
HMR_2191	ENSG00000225312	0.44465	0.426448	0.411206	0.431016	0.328359	0.475641	0.47515	0.298109	0.439305	0.481794
HMR_2191	ENSG00000227471	0.44465	0.426448	0.411206	0.431016	0.328359	0.475641	0.47515	0.298109	0.439305	0.481794
HMR_2191	ENSG00000066322	0.44465	0.426448	0.411206	0.431016	0.328359	0.475641	0.47515	0.298109	0.439305	0.481794
HMR_2191	ENSG00000100867	0.44465	0.426448	0.411206	0.431016	0.328359	0.475641	0.47515	0.298109	0.439305	0.481794
HMR_2191	ENSG00000228357	0.44465	0.426448	0.411206	0.431016	0.328359	0.475641	0.47515	0.298109	0.439305	0.481794
HMR_2191	ENSG00000240857	0.44465	0.426448	0.411206	0.431016	0.328359	0.475641	0.47515	0.298109	0.439305	0.481794
HMR_2191	ENSG00000099377	0.44465	0.426448	0.411206	0.431016	0.328359	0.475641	0.47515	0.298109	0.439305	0.481794
HMR_2191	ENSG00000198610	0.44465	0.426448	0.411206	0.431016	0.328359	0.475641	0.47515	0.298109	0.439305	0.481794
HMR_2191	ENSG00000196326	0.44465	0.426448	0.411206	0.431016	0.328359	0.475641	0.47515	0.298109	0.439305	0.481794
HMR_2191	ENSG00000087076	0.44465	0.426448	0.411206	0.431016	0.328359	0.475641	0.47515	0.298109	0.439305	0.481794
HMR_2193	ENSG00000206527	0.44465	0.426448	0.411206	0.431016	0.328359	0.475641	0.47515	0.298109	0.439305	0.481794
HMR_2193	ENSG00000165996	0.44465	0.426448	0.411206	0.431016	0.328359	0.475641	0.47515	0.298109	0.439305	0.481794
HMR_2194	ENSG00000149084	0.44465	0.426448	0.411206	0.431016	0.328359	0.475641	0.47515	0.298109	0.439305	0.481794
HMR_2194	ENSG00000099797	0.44465	0.426448	0.411206	0.431016	0.328359	0.475641	0.47515	0.298109	0.439305	0.481794
HMR_2194	ENSG00000141552	0.44465	0.426448	0.411206	0.431016	0.328359	0.475641	0.47515	0.298109	0.439305	0.481794
HMR_2194	ENSG00000116133	0.44465	0.426448	0.411206	0.431016	0.328359	0.475641	0.47515	0.298109	0.439305	0.481794
HMR_2194	ENSG00000128039	0.44465	0.426448	0.411206	0.431016	0.328359	0.475641	0.47515	0.298109	0.439305	0.481794
HMR_2194	ENSG00000106853	0.44465	0.426448	0.411206	0.431016	0.328359	0.475641	0.47515	0.298109	0.439305	0.481794
HMR_2194	ENSG00000116353	0.44465	0.426448	0.411206	0.431016	0.328359	0.475641	0.47515	0.298109	0.439305	0.481794
HMR_2194	ENSG00000205678	0.44465	0.426448	0.411206	0.431016	0.328359	0.475641	0.47515	0.298109	0.439305	0.481794
HMR_7642	ENSG00000147471	0.436821	0	0	0.24665	0	0.24665	0	0	0	0.24665
HMR_1434	ENSG00000075239	0.43318	0.72176	-0.319002	0.863525	0.409647	0.863525	0.49414	-0.221994	0.72176	0.863525
HMR_1434	ENSG00000060971	0.43318	0.72176	-0.319002	0.863525	0.409647	0.863525	0.49414	-0.221994	0.72176	0.863525
HMR_1434	ENSG00000084754	0.43318	0.72176	-0.319002	0.863525	0.409647	0.863525	0.49414	-0.221994	0.72176	0.863525
HMR_1434	ENSG00000120437	0.43318	0.72176	-0.319002	0.863525	0.409647	0.863525	0.49414	-0.221994	0.72176	0.863525
HMR_1434	ENSG00000167315	0.43318	0.72176	-0.319002	0.863525	0.409647	0.863525	0.49414	-0.221994	0.72176	0.863525
HMR_1434	ENSG00000138029	0.43318	0.72176	-0.319002	0.863525	0.409647	0.863525	0.49414	-0.221994	0.72176	0.863525
HMR_8469	ENSG00000162368	0.415167	0.430571	0.36801	0.432442	0.163853	0.458527	0.447656	0.268294	-0.0843454	0.415219
HMR_6276	ENSG00000100075	0.411527	0	0	0	0	0	0	0	0	0
HMR_4202	ENSG00000196616	0.4	-3	-3	-2.30859	0	-1.30859	-3.25	3.69871	1	-2.30859
HMR_4202	ENSG00000147576	0.4	-3	-3	-2.30859	0	-1.30859	-3.25	3.69871	1	-2.30859
HMR_4202	ENSG00000248144	0.4	-3	-3	-2.30859	0	-1.30859	-3.25	3.69871	1	-2.30859
HMR_4202	ENSG00000172955	0.4	-3	-3	-2.30859	0	-1.30859	-3.25	3.69871	1	-2.30859
HMR_4202	ENSG00000187758	0.4	-3	-3	-2.30859	0	-1.30859	-3.25	3.69871	1	-2.30859
HMR_4202	ENSG00000196344	0.4	-3	-3	-2.30859	0	-1.30859	-3.25	3.69871	1	-2.30859
HMR_4202	ENSG00000198099	0.4	-3	-3	-2.30859	0	-1.30859	-3.25	3.69871	1	-2.30859
HMR_4202	ENSG00000180011	0.4	-3	-3	-2.30859	0	-1.30859	-3.25	3.69871	1	-2.30859
HMR_4202	ENSG00000197894	0.4	-3	-3	-2.30859	0	-1.30859	-3.25	3.69871	1	-2.30859
HMR_4951	ENSG00000103569	0.4	0	-0.5	-0.25	0	-0.25	0.25	0	0	-0.25
HMR_6123	ENSG00000134538	0.4	0	0	0	0	0	0	0	0	0
HMR_6142	ENSG00000134538	0.4	0	0	0	0	0	0	0	0	0
HMR_5583	ENSG00000103257	0.4	0	3.1266	0	0	0	0	0	0	0
HMR_5583	ENSG00000103064	0.4	0	3.1266	0	0	0	0	0	0	0
HMR_8752	ENSG00000005381	0.4	-3	-3	0	0	1	-3.25	0	1	0
HMR_4503	ENSG00000100714	0.396901	0	0	0	0	0	0	0	0	0
HMR_8507	ENSG00000196616	0.391139	-2.25	-1.24383	10.7413	-1.5	-2.5	-1.5	-1.5	-2.25	-2.5
HMR_8507	ENSG00000147576	0.391139	-2.25	-1.24383	10.7413	-1.5	-2.5	-1.5	-1.5	-2.25	-2.5
HMR_8507	ENSG00000248144	0.391139	-2.25	-1.24383	10.7413	-1.5	-2.5	-1.5	-1.5	-2.25	-2.5
HMR_8507	ENSG00000172955	0.391139	-2.25	-1.24383	10.7413	-1.5	-2.5	-1.5	-1.5	-2.25	-2.5
HMR_8507	ENSG00000187758	0.391139	-2.25	-1.24383	10.7413	-1.5	-2.5	-1.5	-1.5	-2.25	-2.5
HMR_8507	ENSG00000196344	0.391139	-2.25	-1.24383	10.7413	-1.5	-2.5	-1.5	-1.5	-2.25	-2.5
HMR_8507	ENSG00000198099	0.391139	-2.25	-1.24383	10.7413	-1.5	-2.5	-1.5	-1.5	-2.25	-2.5
HMR_8507	ENSG00000180011	0.391139	-2.25	-1.24383	10.7413	-1.5	-2.5	-1.5	-1.5	-2.25	-2.5
HMR_8507	ENSG00000197894	0.391139	-2.25	-1.24383	10.7413	-1.5	-2.5	-1.5	-1.5	-2.25	-2.5
HMR_3778	ENSG00000105552	0.385696	0.482155	0	0.482155	0.482155	0.482155	-7.63e-16	0.482155	0.482155	0.482155
HMR_4368	ENSG00000170950	0.379996	-6.0859	1.78486	-6.03876	-6.47697	-6.09227	-4.412	-5.47697	-6.0859	-0.25072
HMR_4368	ENSG00000096006	0.379996	-6.0859	1.78486	-6.03876	-6.47697	-6.09227	-4.412	-5.47697	-6.0859	-0.25072
HMR_4368	ENSG00000154305	0.379996	-6.0859	1.78486	-6.03876	-6.47697	-6.09227	-4.412	-5.47697	-6.0859	-0.25072
HMR_4368	ENSG00000102144	0.379996	-6.0859	1.78486	-6.03876	-6.47697	-6.09227	-4.412	-5.47697	-6.0859	-0.25072
HMR_5542	ENSG00000103257	0.364716	0	0	0	0	0	0	0	0	0
HMR_2592	ENSG00000197119	0.361705	-4.71799	1.6363	-3.11634	-5.59053	-1.66661	-3.4829	-6.47038	-4.19356	-1.48765
HMR_2592	ENSG00000178537	0.361705	-4.71799	1.6363	-3.11634	-5.59053	-1.66661	-3.4829	-6.47038	-4.19356	-1.48765
HMR_7749	ENSG00000105220	0.358888	-0.663737	-3.27566	-1.04979	-0.973165	-1.04979	-0.663737	-0.973165	-0.663737	-1.04979
HMR_0753	ENSG00000072444	0.352128	0.337369	0.369938	0.340464	0.436977	0.406163	0.348788	0.42498	0.390046	0.408603
HMR_0753	ENSG00000167769	0.352128	0.337369	0.369938	0.340464	0.436977	0.406163	0.348788	0.42498	0.390046	0.408603
HMR_0753	ENSG00000177076	0.352128	0.337369	0.369938	0.340464	0.436977	0.406163	0.348788	0.42498	0.390046	0.408603
HMR_0753	ENSG00000104763	0.352128	0.337369	0.369938	0.340464	0.436977	0.406163	0.348788	0.42498	0.390046	0.408603
HMR_0753	ENSG00000078124	0.352128	0.337369	0.369938	0.340464	0.436977	0.406163	0.348788	0.42498	0.390046	0.408603
HMR_0753	ENSG00000188611	0.352128	0.337369	0.369938	0.340464	0.436977	0.406163	0.348788	0.42498	0.390046	0.408603
HMR_5562	ENSG00000103257	0.328799	0	-4.75	2.378	-6.83514	2.39698	0	-7.25	0	0.399478
HMR_7684	ENSG00000173638	0.304709	0.151252	0.454298	0.17035	-0.308149	0.279329	3.47e-18	-0.308149	0.186246	0.293649
HMR_7867	ENSG00000162368	0.285801	0.344885	0.243055	0.34427	0.22603	0.34427	0.337333	0.22603	0.344885	0.34427
HMR_4520	ENSG00000158125	0.282221	0.289823	0.247713	0.291083	0.32214	-0.0585911	0.301323	0.310797	0.295461	0.310948
HMR_0736	ENSG00000164023	0.272714	0.174415	0.24568	0.176367	0.116845	0.198726	0.198487	0.1024	0.181595	0.201664
HMR_0736	ENSG00000198964	0.272714	0.174415	0.24568	0.176367	0.116845	0.198726	0.198487	0.1024	0.181595	0.201664
HMR_2742	ENSG00000169169	0.268045	0.424439	0.335056	0.424439	0.463342	0.424439	0.384958	0.463342	0.424439	0.424439
HMR_2742	ENSG00000110090	0.268045	0.424439	0.335056	0.424439	0.463342	0.424439	0.384958	0.463342	0.424439	0.424439
HMR_2742	ENSG00000205560	0.268045	0.424439	0.335056	0.424439	0.463342	0.424439	0.384958	0.463342	0.424439	0.424439
HMR_2744	ENSG00000149742	0.268045	0.424439	0.335056	0.424439	0.463342	0.424439	0.384958	0.463342	0.424439	0.424439
HMR_2744	ENSG00000178537	0.268045	0.424439	0.335056	0.424439	0.463342	0.424439	0.384958	0.463342	0.424439	0.424439
HMR_2744	ENSG00000197208	0.268045	0.424439	0.335056	0.424439	0.463342	0.424439	0.384958	0.463342	0.424439	0.424439
HMR_2744	ENSG00000197119	0.268045	0.424439	0.335056	0.424439	0.463342	0.424439	0.384958	0.463342	0.424439	0.424439
HMR_2744	ENSG00000175003	0.268045	0.424439	0.335056	0.424439	0.463342	0.424439	0.384958	0.463342	0.424439	0.424439
HMR_4391	ENSG00000230359	0.264942	-3.19749	-2.59093	-3.17565	-3.95455	-3.22222	-2.55405	-3.44175	-3.20385	-0.304049
HMR_4391	ENSG00000111669	0.264942	-3.19749	-2.59093	-3.17565	-3.95455	-3.22222	-2.55405	-3.44175	-3.20385	-0.304049
HMR_3455	ENSG00000167315	0.260783	0.101851	3.05e-16	0.0993488	-1.58e-15	0.0993488	0.134052	-3.12e-17	0.101851	0.0993488
HMR_3455	ENSG00000138029	0.260783	0.101851	3.05e-16	0.0993488	-1.58e-15	0.0993488	0.134052	-3.12e-17	0.101851	0.0993488
HMR_2746	ENSG00000169169	0.260783	0.101851	6.66e-16	0.0993488	-1.58e-15	0.0993488	0.134052	-3.12e-17	0.101851	0.0993488
HMR_2746	ENSG00000110090	0.260783	0.101851	6.66e-16	0.0993488	-1.58e-15	0.0993488	0.134052	-3.12e-17	0.101851	0.0993488
HMR_2746	ENSG00000205560	0.260783	0.101851	6.66e-16	0.0993488	-1.58e-15	0.0993488	0.134052	-3.12e-17	0.101851	0.0993488
HMR_2748	ENSG00000149742	0.260783	0.101851	6.66e-16	0.0993488	-1.58e-15	0.0993488	0.134052	-3.12e-17	0.101851	0.0993488
HMR_2748	ENSG00000178537	0.260783	0.101851	6.66e-16	0.0993488	-1.58e-15	0.0993488	0.134052	-3.12e-17	0.101851	0.0993488
HMR_2748	ENSG00000197208	0.260783	0.101851	6.66e-16	0.0993488	-1.58e-15	0.0993488	0.134052	-3.12e-17	0.101851	0.0993488
HMR_2748	ENSG00000197119	0.260783	0.101851	6.66e-16	0.0993488	-1.58e-15	0.0993488	0.134052	-3.12e-17	0.101851	0.0993488
HMR_2748	ENSG00000175003	0.260783	0.101851	6.66e-16	0.0993488	-1.58e-15	0.0993488	0.134052	-3.12e-17	0.101851	0.0993488
HMR_4941	ENSG00000177000	0.246945	0.151835	0.221875	0.153534	0.101718	0.172999	0.172791	0.089143	0.158085	0.175556
HMR_4034	ENSG00000084774	0.242116	0.212156	0.223658	0.214531	0.142129	0.241728	0.241437	0.124558	0.22089	0.245302
HMR_4036	ENSG00000114491	0.242116	0.212156	0.223658	0.214531	0.142129	0.241728	0.241437	0.124558	0.22089	0.245302
HMR_4575	ENSG00000102967	0.242116	0.212156	0.223658	0.214531	0.142129	0.241728	0.241437	0.124558	0.22089	0.245302
HMR_1516	ENSG00000109929	0.236769	0.236212	-0.0561819	0.238309	0.219545	0.250275	0	-0.0419997	0	0.251848
HMR_1519	ENSG00000172893	0.236769	0.236212	-0.0561819	0.238309	0.219545	0.250275	0	-0.0419997	0	0.251848
HMR_1526	ENSG00000243709	0.236769	0.236212	-0.0561819	0.238309	0.219545	0.250275	0	-0.0419997	0	0.251848
HMR_1526	ENSG00000116133	0.236769	0.236212	-0.0561819	0.238309	0.219545	0.250275	0	-0.0419997	0	0.251848
HMR_4586	ENSG00000182054	0.216914	0	0.271143	0	0	-7.39792	0.226591	0	0	-8.24177
HMR_4586	ENSG00000137124	0.216914	0	0.271143	0	0	-7.39792	0.226591	0	0	-8.24177
HMR_4586	ENSG00000143149	0.216914	0	0.271143	0	0	-7.39792	0.226591	0	0	-8.24177
HMR_4586	ENSG00000164904	0.216914	0	0.271143	0	0	-7.39792	0.226591	0	0	-8.24177
HMR_4586	ENSG00000111275	0.216914	0	0.271143	0	0	-7.39792	0.226591	0	0	-8.24177
HMR_4586	ENSG00000072210	0.216914	0	0.271143	0	0	-7.39792	0.226591	0	0	-8.24177
HMR_4586	ENSG00000138413	0.216914	0	0.271143	0	0	-7.39792	0.226591	0	0	-8.24177
HMR_1454	ENSG00000067064	0.213051	0.186688	0.196809	0.188777	0.30254	0.212709	0.212453	0.287078	0.194373	0.215854
HMR_1454	ENSG00000148377	0.213051	0.186688	0.196809	0.188777	0.30254	0.212709	0.212453	0.287078	0.194373	0.215854
HMR_1457	ENSG00000231087	0.213051	0.186688	0.196809	0.188777	0.30254	0.212709	0.212453	0.287078	0.194373	0.215854
HMR_1457	ENSG00000160752	0.213051	0.186688	0.196809	0.188777	0.30254	0.212709	0.212453	0.287078	0.194373	0.215854
HMR_1457	ENSG00000054267	0.213051	0.186688	0.196809	0.188777	0.30254	0.212709	0.212453	0.287078	0.194373	0.215854
HMR_1457	ENSG00000152904	0.213051	0.186688	0.196809	0.188777	0.30254	0.212709	0.212453	0.287078	0.194373	0.215854
HMR_1460	ENSG00000231087	0.213051	0.186688	0.196809	0.188777	0.30254	0.212709	0.212453	0.287078	0.194373	0.215854
HMR_1460	ENSG00000160752	0.213051	0.186688	0.196809	0.188777	0.30254	0.212709	0.212453	0.287078	0.194373	0.215854
HMR_1460	ENSG00000054267	0.213051	0.186688	0.196809	0.188777	0.30254	0.212709	0.212453	0.287078	0.194373	0.215854
HMR_1460	ENSG00000152904	0.213051	0.186688	0.196809	0.188777	0.30254	0.212709	0.212453	0.287078	0.194373	0.215854
HMR_1496	ENSG00000147383	0.208202	0	-0.0357086	0	0	0	0	0	0	0
HMR_4352	ENSG00000142657	0.202015	-0.263413	0.325267	-0.266361	0.490199	-0.300129	-0.644118	0.512016	-0.274257	-0.304566
HMR_4352	ENSG00000153574	0.202015	-0.263413	0.325267	-0.266361	0.490199	-0.300129	-0.644118	0.512016	-0.274257	-0.304566
HMR_7800	ENSG00000154027	0.2	0	0.5	0	0.25	0	0	0.25	0	0
HMR_4344	ENSG00000100024	0.2	-3	-4.25	1	0.75	1	0.5	-3.25	1	1
HMR_2294	ENSG00000099194	0.190878	0.205087	0.242201	0.207322	0.221125	0.289203	0.229189	0.204563	0.269069	0.292571
HMR_2294	ENSG00000145284	0.190878	0.205087	0.242201	0.207322	0.221125	0.289203	0.229189	0.204563	0.269069	0.292571
HMR_2294	ENSG00000172782	0.190878	0.205087	0.242201	0.207322	0.221125	0.289203	0.229189	0.204563	0.269069	0.292571
HMR_4316	ENSG00000198074	0.187269	0	-1.24668	0	1.5	-1.48068	0	-5.5	0	-2.0206
HMR_4316	ENSG00000085662	0.187269	0	-1.24668	0	1.5	-1.48068	0	-5.5	0	-2.0206
HMR_7863	ENSG00000162368	0.181702	0.149426	-0.884769	0.224579	-0.0736487	0.248443	0.184987	0.0510366	0.044692	0.251579
HMR_1512	ENSG00000147155	0.179694	0.19752	-0.0561819	0.198378	0.219545	0.210345	-0.0386926	-0.0419997	-0.0386926	0.211917
HMR_1512	ENSG00000102312	0.179694	0.19752	-0.0561819	0.198378	0.219545	0.210345	-0.0386926	-0.0419997	-0.0386926	0.211917
HMR_3916	ENSG00000110203	0.17197	0	0.714963	2.6e-16	-0.381958	2.6e-16	-0.222632	-0.31155	0	2.6e-16
HMR_3916	ENSG00000110195	0.17197	0	0.714963	2.6e-16	-0.381958	2.6e-16	-0.222632	-0.31155	0	2.6e-16
HMR_0604	ENSG00000204466	0.167173	0.0819336	0.148184	0.0828505	0.0548895	0.0933539	0.0932415	0.0481035	0.0853064	0.0947341
HMR_0604	ENSG00000157680	0.167173	0.0819336	0.148184	0.0828505	0.0548895	0.0933539	0.0932415	0.0481035	0.0853064	0.0947341
HMR_0604	ENSG00000136267	0.167173	0.0819336	0.148184	0.0828505	0.0548895	0.0933539	0.0932415	0.0481035	0.0853064	0.0947341
HMR_0604	ENSG00000077044	0.167173	0.0819336	0.148184	0.0828505	0.0548895	0.0933539	0.0932415	0.0481035	0.0853064	0.0947341
HMR_0604	ENSG00000145214	0.167173	0.0819336	0.148184	0.0828505	0.0548895	0.0933539	0.0932415	0.0481035	0.0853064	0.0947341
HMR_0604	ENSG00000065357	0.167173	0.0819336	0.148184	0.0828505	0.0548895	0.0933539	0.0932415	0.0481035	0.0853064	0.0947341
HMR_0604	ENSG00000153933	0.167173	0.0819336	0.148184	0.0828505	0.0548895	0.0933539	0.0932415	0.0481035	0.0853064	0.0947341
HMR_0604	ENSG00000058866	0.167173	0.0819336	0.148184	0.0828505	0.0548895	0.0933539	0.0932415	0.0481035	0.0853064	0.0947341
HMR_0604	ENSG00000102780	0.167173	0.0819336	0.148184	0.0828505	0.0548895	0.0933539	0.0932415	0.0481035	0.0853064	0.0947341
HMR_0604	ENSG00000149091	0.167173	0.0819336	0.148184	0.0828505	0.0548895	0.0933539	0.0932415	0.0481035	0.0853064	0.0947341
HMR_4453	ENSG00000163655	0.156306	0.136965	0.14439	0.138497	0.0917562	0.156055	0.155868	0.0804124	0.142603	0.158363
HMR_1477	ENSG00000113790	0.151127	0.19752	-0.0918905	0.198378	0.219545	0.210345	-0.0386926	-0.0419997	-0.0386926	0.211917
HMR_1477	ENSG00000072506	0.151127	0.19752	-0.0918905	0.198378	0.219545	0.210345	-0.0386926	-0.0419997	-0.0386926	0.211917
HMR_1477	ENSG00000084754	0.151127	0.19752	-0.0918905	0.198378	0.219545	0.210345	-0.0386926	-0.0419997	-0.0386926	0.211917
HMR_1477	ENSG00000138796	0.151127	0.19752	-0.0918905	0.198378	0.219545	0.210345	-0.0386926	-0.0419997	-0.0386926	0.211917
HMR_1477	ENSG00000133835	0.151127	0.19752	-0.0918905	0.198378	0.219545	0.210345	-0.0386926	-0.0419997	-0.0386926	0.211917
HMR_1477	ENSG00000001630	0.151127	0.19752	-0.0918905	0.198378	0.219545	0.210345	-0.0386926	-0.0419997	-0.0386926	0.211917
HMR_1478	ENSG00000113790	0.151127	0.19752	-0.0918905	0.198378	0.219545	0.210345	-0.0386926	-0.0419997	-0.0386926	0.211917
HMR_1478	ENSG00000072506	0.151127	0.19752	-0.0918905	0.198378	0.219545	0.210345	-0.0386926	-0.0419997	-0.0386926	0.211917
HMR_1478	ENSG00000084754	0.151127	0.19752	-0.0918905	0.198378	0.219545	0.210345	-0.0386926	-0.0419997	-0.0386926	0.211917
HMR_1478	ENSG00000138796	0.151127	0.19752	-0.0918905	0.198378	0.219545	0.210345	-0.0386926	-0.0419997	-0.0386926	0.211917
HMR_1478	ENSG00000133835	0.151127	0.19752	-0.0918905	0.198378	0.219545	0.210345	-0.0386926	-0.0419997	-0.0386926	0.211917
HMR_1478	ENSG00000001630	0.151127	0.19752	-0.0918905	0.198378	0.219545	0.210345	-0.0386926	-0.0419997	-0.0386926	0.211917
HMR_1479	ENSG00000113790	0.151127	0.19752	-0.0918905	0.198378	0.219545	0.210345	-0.0386926	-0.0419997	-0.0386926	0.211917
HMR_1479	ENSG00000072506	0.151127	0.19752	-0.0918905	0.198378	0.219545	0.210345	-0.0386926	-0.0419997	-0.0386926	0.211917
HMR_1479	ENSG00000084754	0.151127	0.19752	-0.0918905	0.198378	0.219545	0.210345	-0.0386926	-0.0419997	-0.0386926	0.211917
HMR_1479	ENSG00000138796	0.151127	0.19752	-0.0918905	0.198378	0.219545	0.210345	-0.0386926	-0.0419997	-0.0386926	0.211917
HMR_1479	ENSG00000133835	0.151127	0.19752	-0.0918905	0.198378	0.219545	0.210345	-0.0386926	-0.0419997	-0.0386926	0.211917
HMR_1479	ENSG00000001630	0.151127	0.19752	-0.0918905	0.198378	0.219545	0.210345	-0.0386926	-0.0419997	-0.0386926	0.211917
HMR_1484	ENSG00000143815	0.151127	0.19752	-0.0918905	0.198378	0.219545	0.210345	-0.0386926	-0.0419997	-0.0386926	0.211917
HMR_1484	ENSG00000060971	0.151127	0.19752	-0.0918905	0.198378	0.219545	0.210345	-0.0386926	-0.0419997	-0.0386926	0.211917
HMR_1484	ENSG00000149809	0.151127	0.19752	-0.0918905	0.198378	0.219545	0.210345	-0.0386926	-0.0419997	-0.0386926	0.211917
HMR_1484	ENSG00000167315	0.151127	0.19752	-0.0918905	0.198378	0.219545	0.210345	-0.0386926	-0.0419997	-0.0386926	0.211917
HMR_1484	ENSG00000167306	0.151127	0.19752	-0.0918905	0.198378	0.219545	0.210345	-0.0386926	-0.0419997	-0.0386926	0.211917
HMR_1484	ENSG00000138029	0.151127	0.19752	-0.0918905	0.198378	0.219545	0.210345	-0.0386926	-0.0419997	-0.0386926	0.211917
HMR_1490	ENSG00000052802	0.151127	0.19752	-0.0918905	0.198378	0.219545	0.210345	-0.0386926	-0.0419997	-0.0386926	0.211917
HMR_1493	ENSG00000052802	0.151127	0.19752	-0.0918905	0.198378	0.219545	0.210345	-0.0386926	-0.0419997	-0.0386926	0.211917
HMR_1494	ENSG00000052802	0.151127	0.19752	-0.0918905	0.198378	0.219545	0.210345	-0.0386926	-0.0419997	-0.0386926	0.211917
HMR_1500	ENSG00000132196	0.151127	0.19752	-0.0918905	0.198378	0.219545	0.210345	-0.0386926	-0.0419997	-0.0386926	0.211917
HMR_1502	ENSG00000052802	0.151127	0.19752	-0.0918905	0.198378	0.219545	0.210345	-0.0386926	-0.0419997	-0.0386926	0.211917
HMR_1503	ENSG00000052802	0.151127	0.19752	-0.0918905	0.198378	0.219545	0.210345	-0.0386926	-0.0419997	-0.0386926	0.211917
HMR_1504	ENSG00000052802	0.151127	0.19752	-0.0918905	0.198378	0.219545	0.210345	-0.0386926	-0.0419997	-0.0386926	0.211917
HMR_1505	ENSG00000147383	0.151127	0.19752	-0.0918905	0.198378	0.219545	0.210345	-0.0386926	-0.0419997	-0.0386926	0.211917
HMR_1505	ENSG00000052802	0.151127	0.19752	-0.0918905	0.198378	0.219545	0.210345	-0.0386926	-0.0419997	-0.0386926	0.211917
HMR_1509	ENSG00000086696	0.151127	0.19752	-0.0918905	0.198378	0.219545	0.210345	-0.0386926	-0.0419997	-0.0386926	0.211917
HMR_1509	ENSG00000025423	0.151127	0.19752	-0.0918905	0.198378	0.219545	0.210345	-0.0386926	-0.0419997	-0.0386926	0.211917
HMR_1509	ENSG00000149084	0.151127	0.19752	-0.0918905	0.198378	0.219545	0.210345	-0.0386926	-0.0419997	-0.0386926	0.211917
HMR_1509	ENSG00000132196	0.151127	0.19752	-0.0918905	0.198378	0.219545	0.210345	-0.0386926	-0.0419997	-0.0386926	0.211917
HMR_0537	ENSG00000158669	0.150253	0.143581	0.077895	0.144938	0.0836767	0.0978392	0.152083	0.0789563	0.0920007	0.0987993
HMR_0537	ENSG00000119927	0.150253	0.143581	0.077895	0.144938	0.0836767	0.0978392	0.152083	0.0789563	0.0920007	0.0987993
HMR_0537	ENSG00000138678	0.150253	0.143581	0.077895	0.144938	0.0836767	0.0978392	0.152083	0.0789563	0.0920007	0.0987993
HMR_0537	ENSG00000186281	0.150253	0.143581	0.077895	0.144938	0.0836767	0.0978392	0.152083	0.0789563	0.0920007	0.0987993
HMR_2716	ENSG00000095321	0.14144	0.127453	0.0955076	0.12874	-0.173943	0.107589	0.13875	-0.180481	0.099708	0.108919
HMR_2716	ENSG00000157184	0.14144	0.127453	0.0955076	0.12874	-0.173943	0.107589	0.13875	-0.180481	0.099708	0.108919
HMR_0623	ENSG00000156471	0.139322	-0.257054	-0.17749	-0.25868	-0.343778	-0.25868	-0.254838	-0.343778	-0.257054	-0.25868
HMR_7686	ENSG00000173638	0.132739	0.151252	-0.260665	0.17035	0.0738089	0.279329	0.222632	0.00340033	0.186246	0.293649
HMR_4032	ENSG00000047230	0.132494	0.159599	0.0836145	0.0953144	0.136078	0.111065	0.121399	0.123751	0.165726	0.113135
HMR_4032	ENSG00000171793	0.132494	0.159599	0.0836145	0.0953144	0.136078	0.111065	0.121399	0.123751	0.165726	0.113135
HMR_4032	ENSG00000171766	0.132494	0.159599	0.0836145	0.0953144	0.136078	0.111065	0.121399	0.123751	0.165726	0.113135
HMR_0499	ENSG00000158669	0.131815	0.115232	0.0912947	0.116402	0.0711815	0.0996804	0.125696	0.0650855	0.0923354	0.10092
HMR_0499	ENSG00000119927	0.131815	0.115232	0.0912947	0.116402	0.0711815	0.0996804	0.125696	0.0650855	0.0923354	0.10092
HMR_0499	ENSG00000138678	0.131815	0.115232	0.0912947	0.116402	0.0711815	0.0996804	0.125696	0.0650855	0.0923354	0.10092
HMR_0499	ENSG00000186281	0.131815	0.115232	0.0912947	0.116402	0.0711815	0.0996804	0.125696	0.0650855	0.0923354	0.10092
HMR_4288	ENSG00000008311	0.123383	0.335748	0.198904	0.334405	0.375356	0.319023	0.324441	0.385295	0.330809	0.317001
HMR_4739	ENSG00000164904	0.123383	0.335748	0.198904	0.334405	0.375356	0.319023	0.324441	0.385295	0.330809	0.317001
HMR_2475	ENSG00000136247	0.115764	0.101575	0.0807904	0.102612	-0.189873	0.0881099	0.111115	-0.195402	0.0814653	0.0892345
HMR_2475	ENSG00000087253	0.115764	0.101575	0.0807904	0.102612	-0.189873	0.0881099	0.111115	-0.195402	0.0814653	0.0892345
HMR_2475	ENSG00000153395	0.115764	0.101575	0.0807904	0.102612	-0.189873	0.0881099	0.111115	-0.195402	0.0814653	0.0892345
HMR_2475	ENSG00000090971	0.115764	0.101575	0.0807904	0.102612	-0.189873	0.0881099	0.111115	-0.195402	0.0814653	0.0892345
HMR_2475	ENSG00000205267	0.115764	0.101575	0.0807904	0.102612	-0.189873	0.0881099	0.111115	-0.195402	0.0814653	0.0892345
HMR_2475	NAT8B	0.115764	0.101575	0.0807904	0.102612	-0.189873	0.0881099	0.111115	-0.195402	0.0814653	0.0892345
HMR_2475	ENSG00000143797	0.115764	0.101575	0.0807904	0.102612	-0.189873	0.0881099	0.111115	-0.195402	0.0814653	0.0892345
HMR_2475	ENSG00000109065	0.115764	0.101575	0.0807904	0.102612	-0.189873	0.0881099	0.111115	-0.195402	0.0814653	0.0892345
HMR_2475	ENSG00000160446	0.115764	0.101575	0.0807904	0.102612	-0.189873	0.0881099	0.111115	-0.195402	0.0814653	0.0892345
HMR_2475	ENSG00000122390	0.115764	0.101575	0.0807904	0.102612	-0.189873	0.0881099	0.111115	-0.195402	0.0814653	0.0892345
HMR_2475	ENSG00000204160	0.115764	0.101575	0.0807904	0.102612	-0.189873	0.0881099	0.111115	-0.195402	0.0814653	0.0892345
HMR_2475	ENSG00000135372	0.115764	0.101575	0.0807904	0.102612	-0.189873	0.0881099	0.111115	-0.195402	0.0814653	0.0892345
HMR_2475	ENSG00000102030	0.115764	0.101575	0.0807904	0.102612	-0.189873	0.0881099	0.111115	-0.195402	0.0814653	0.0892345
HMR_2475	ENSG00000243477	0.115764	0.101575	0.0807904	0.102612	-0.189873	0.0881099	0.111115	-0.195402	0.0814653	0.0892345
HMR_2475	ENSG00000133328	0.115764	0.101575	0.0807904	0.102612	-0.189873	0.0881099	0.111115	-0.195402	0.0814653	0.0892345
HMR_2475	ENSG00000175893	0.115764	0.101575	0.0807904	0.102612	-0.189873	0.0881099	0.111115	-0.195402	0.0814653	0.0892345
HMR_2475	ENSG00000163812	0.115764	0.101575	0.0807904	0.102612	-0.189873	0.0881099	0.111115	-0.195402	0.0814653	0.0892345
HMR_2475	ENSG00000173418	0.115764	0.101575	0.0807904	0.102612	-0.189873	0.0881099	0.111115	-0.195402	0.0814653	0.0892345
HMR_2475	ENSG00000177669	0.115764	0.101575	0.0807904	0.102612	-0.189873	0.0881099	0.111115	-0.195402	0.0814653	0.0892345
HMR_2475	ENSG00000103066	0.115764	0.101575	0.0807904	0.102612	-0.189873	0.0881099	0.111115	-0.195402	0.0814653	0.0892345
HMR_2475	ENSG00000100344	0.115764	0.101575	0.0807904	0.102612	-0.189873	0.0881099	0.111115	-0.195402	0.0814653	0.0892345
HMR_2475	ENSG00000102312	0.115764	0.101575	0.0807904	0.102612	-0.189873	0.0881099	0.111115	-0.195402	0.0814653	0.0892345
HMR_2475	ENSG00000176454	0.115764	0.101575	0.0807904	0.102612	-0.189873	0.0881099	0.111115	-0.195402	0.0814653	0.0892345
HMR_2475	ENSG00000172954	0.115764	0.101575	0.0807904	0.102612	-0.189873	0.0881099	0.111115	-0.195402	0.0814653	0.0892345
HMR_2475	ENSG00000175048	0.115764	0.101575	0.0807904	0.102612	-0.189873	0.0881099	0.111115	-0.195402	0.0814653	0.0892345
HMR_2475	ENSG00000167011	0.115764	0.101575	0.0807904	0.102612	-0.189873	0.0881099	0.111115	-0.195402	0.0814653	0.0892345
HMR_2475	ENSG00000171320	0.115764	0.101575	0.0807904	0.102612	-0.189873	0.0881099	0.111115	-0.195402	0.0814653	0.0892345
HMR_2475	ENSG00000153786	0.115764	0.101575	0.0807904	0.102612	-0.189873	0.0881099	0.111115	-0.195402	0.0814653	0.0892345
HMR_2475	ENSG00000177108	0.115764	0.101575	0.0807904	0.102612	-0.189873	0.0881099	0.111115	-0.195402	0.0814653	0.0892345
HMR_2475	ENSG00000180776	0.115764	0.101575	0.0807904	0.102612	-0.189873	0.0881099	0.111115	-0.195402	0.0814653	0.0892345
HMR_2475	ENSG00000023041	0.115764	0.101575	0.0807904	0.102612	-0.189873	0.0881099	0.111115	-0.195402	0.0814653	0.0892345
HMR_2475	ENSG00000111684	0.115764	0.101575	0.0807904	0.102612	-0.189873	0.0881099	0.111115	-0.195402	0.0814653	0.0892345
HMR_2475	ENSG00000121579	0.115764	0.101575	0.0807904	0.102612	-0.189873	0.0881099	0.111115	-0.195402	0.0814653	0.0892345
HMR_2475	ENSG00000172197	0.115764	0.101575	0.0807904	0.102612	-0.189873	0.0881099	0.111115	-0.195402	0.0814653	0.0892345
HMR_2475	ENSG00000171307	0.115764	0.101575	0.0807904	0.102612	-0.189873	0.0881099	0.111115	-0.195402	0.0814653	0.0892345
HMR_2475	ENSG00000144182	0.115764	0.101575	0.0807904	0.102612	-0.189873	0.0881099	0.111115	-0.195402	0.0814653	0.0892345
HMR_2475	ENSG00000177054	0.115764	0.101575	0.0807904	0.102612	-0.189873	0.0881099	0.111115	-0.195402	0.0814653	0.0892345
HMR_2475	ENSG00000125505	0.115764	0.101575	0.0807904	0.102612	-0.189873	0.0881099	0.111115	-0.195402	0.0814653	0.0892345
HMR_2475	ENSG00000184307	0.115764	0.101575	0.0807904	0.102612	-0.189873	0.0881099	0.111115	-0.195402	0.0814653	0.0892345
HMR_2475	ENSG00000104219	0.115764	0.101575	0.0807904	0.102612	-0.189873	0.0881099	0.111115	-0.195402	0.0814653	0.0892345
HMR_2475	ENSG00000184210	0.115764	0.101575	0.0807904	0.102612	-0.189873	0.0881099	0.111115	-0.195402	0.0814653	0.0892345
HMR_2475	ENSG00000156599	0.115764	0.101575	0.0807904	0.102612	-0.189873	0.0881099	0.111115	-0.195402	0.0814653	0.0892345
HMR_2475	ENSG00000097033	0.115764	0.101575	0.0807904	0.102612	-0.189873	0.0881099	0.111115	-0.195402	0.0814653	0.0892345
HMR_2475	ENSG00000102383	0.115764	0.101575	0.0807904	0.102612	-0.189873	0.0881099	0.111115	-0.195402	0.0814653	0.0892345
HMR_2475	ENSG00000184788	0.115764	0.101575	0.0807904	0.102612	-0.189873	0.0881099	0.111115	-0.195402	0.0814653	0.0892345
HMR_2475	ENSG00000159714	0.115764	0.101575	0.0807904	0.102612	-0.189873	0.0881099	0.111115	-0.195402	0.0814653	0.0892345
HMR_2475	ENSG00000188706	0.115764	0.101575	0.0807904	0.102612	-0.189873	0.0881099	0.111115	-0.195402	0.0814653	0.0892345
HMR_2475	ENSG00000206077	0.115764	0.101575	0.0807904	0.102612	-0.189873	0.0881099	0.111115	-0.195402	0.0814653	0.0892345
HMR_2475	ENSG00000203972	0.115764	0.101575	0.0807904	0.102612	-0.189873	0.0881099	0.111115	-0.195402	0.0814653	0.0892345
HMR_2475	ENSG00000144035	0.115764	0.101575	0.0807904	0.102612	-0.189873	0.0881099	0.111115	-0.195402	0.0814653	0.0892345
HMR_2475	ENSG00000141446	0.115764	0.101575	0.0807904	0.102612	-0.189873	0.0881099	0.111115	-0.195402	0.0814653	0.0892345
HMR_2475	ENSG00000123684	0.115764	0.101575	0.0807904	0.102612	-0.189873	0.0881099	0.111115	-0.195402	0.0814653	0.0892345
HMR_2475	ENSG00000099904	0.115764	0.101575	0.0807904	0.102612	-0.189873	0.0881099	0.111115	-0.195402	0.0814653	0.0892345
HMR_2475	ENSG00000188818	0.115764	0.101575	0.0807904	0.102612	-0.189873	0.0881099	0.111115	-0.195402	0.0814653	0.0892345
HMR_2475	ENSG00000066322	0.115764	0.101575	0.0807904	0.102612	-0.189873	0.0881099	0.111115	-0.195402	0.0814653	0.0892345
HMR_2475	ENSG00000054392	0.115764	0.101575	0.0807904	0.102612	-0.189873	0.0881099	0.111115	-0.195402	0.0814653	0.0892345
HMR_2475	ENSG00000106636	0.115764	0.101575	0.0807904	0.102612	-0.189873	0.0881099	0.111115	-0.195402	0.0814653	0.0892345
HMR_2475	ENSG00000174165	0.115764	0.101575	0.0807904	0.102612	-0.189873	0.0881099	0.111115	-0.195402	0.0814653	0.0892345
HMR_2475	ENSG00000186908	0.115764	0.101575	0.0807904	0.102612	-0.189873	0.0881099	0.111115	-0.195402	0.0814653	0.0892345
HMR_2475	ENSG00000110583	0.115764	0.101575	0.0807904	0.102612	-0.189873	0.0881099	0.111115	-0.195402	0.0814653	0.0892345
HMR_2475	ENSG00000163958	0.115764	0.101575	0.0807904	0.102612	-0.189873	0.0881099	0.111115	-0.195402	0.0814653	0.0892345
HMR_2478	ENSG00000072042	0.115764	0.101575	0.0807904	0.102612	-0.189873	0.0881099	0.111115	-0.195402	0.0814653	0.0892345
HMR_2478	ENSG00000184860	0.115764	0.101575	0.0807904	0.102612	-0.189873	0.0881099	0.111115	-0.195402	0.0814653	0.0892345
HMR_2478	ENSG00000164039	0.115764	0.101575	0.0807904	0.102612	-0.189873	0.0881099	0.111115	-0.195402	0.0814653	0.0892345
HMR_2478	ENSG00000176387	0.115764	0.101575	0.0807904	0.102612	-0.189873	0.0881099	0.111115	-0.195402	0.0814653	0.0892345
HMR_2478	ENSG00000197894	0.115764	0.101575	0.0807904	0.102612	-0.189873	0.0881099	0.111115	-0.195402	0.0814653	0.0892345
HMR_2478	ENSG00000139988	0.115764	0.101575	0.0807904	0.102612	-0.189873	0.0881099	0.111115	-0.195402	0.0814653	0.0892345
HMR_2478	ENSG00000170426	0.115764	0.101575	0.0807904	0.102612	-0.189873	0.0881099	0.111115	-0.195402	0.0814653	0.0892345
HMR_2478	ENSG00000170786	0.115764	0.101575	0.0807904	0.102612	-0.189873	0.0881099	0.111115	-0.195402	0.0814653	0.0892345
HMR_2478	ENSG00000228712	0.115764	0.101575	0.0807904	0.102612	-0.189873	0.0881099	0.111115	-0.195402	0.0814653	0.0892345
HMR_2478	ENSG00000198189	0.115764	0.101575	0.0807904	0.102612	-0.189873	0.0881099	0.111115	-0.195402	0.0814653	0.0892345
HMR_2478	ENSG00000145439	0.115764	0.101575	0.0807904	0.102612	-0.189873	0.0881099	0.111115	-0.195402	0.0814653	0.0892345
HMR_2478	ENSG00000232357	0.115764	0.101575	0.0807904	0.102612	-0.189873	0.0881099	0.111115	-0.195402	0.0814653	0.0892345
HMR_2478	ENSG00000204228	0.115764	0.101575	0.0807904	0.102612	-0.189873	0.0881099	0.111115	-0.195402	0.0814653	0.0892345
HMR_2478	ENSG00000183921	0.115764	0.101575	0.0807904	0.102612	-0.189873	0.0881099	0.111115	-0.195402	0.0814653	0.0892345
HMR_2478	ENSG00000167733	0.115764	0.101575	0.0807904	0.102612	-0.189873	0.0881099	0.111115	-0.195402	0.0814653	0.0892345
HMR_2478	ENSG00000121039	0.115764	0.101575	0.0807904	0.102612	-0.189873	0.0881099	0.111115	-0.195402	0.0814653	0.0892345
HMR_2478	ENSG00000160439	0.115764	0.101575	0.0807904	0.102612	-0.189873	0.0881099	0.111115	-0.195402	0.0814653	0.0892345
HMR_2478	ENSG00000198074	0.115764	0.101575	0.0807904	0.102612	-0.189873	0.0881099	0.111115	-0.195402	0.0814653	0.0892345
HMR_2478	ENSG00000187134	0.115764	0.101575	0.0807904	0.102612	-0.189873	0.0881099	0.111115	-0.195402	0.0814653	0.0892345
HMR_2478	ENSG00000080511	0.115764	0.101575	0.0807904	0.102612	-0.189873	0.0881099	0.111115	-0.195402	0.0814653	0.0892345
HMR_2478	ENSG00000159692	0.115764	0.101575	0.0807904	0.102612	-0.189873	0.0881099	0.111115	-0.195402	0.0814653	0.0892345
HMR_2478	ENSG00000186153	0.115764	0.101575	0.0807904	0.102612	-0.189873	0.0881099	0.111115	-0.195402	0.0814653	0.0892345
HMR_2478	ENSG00000138400	0.115764	0.101575	0.0807904	0.102612	-0.189873	0.0881099	0.111115	-0.195402	0.0814653	0.0892345
HMR_2478	ENSG00000112474	0.115764	0.101575	0.0807904	0.102612	-0.189873	0.0881099	0.111115	-0.195402	0.0814653	0.0892345
HMR_2478	ENSG00000109854	0.115764	0.101575	0.0807904	0.102612	-0.189873	0.0881099	0.111115	-0.195402	0.0814653	0.0892345
HMR_2478	ENSG00000225312	0.115764	0.101575	0.0807904	0.102612	-0.189873	0.0881099	0.111115	-0.195402	0.0814653	0.0892345
HMR_2478	ENSG00000227471	0.115764	0.101575	0.0807904	0.102612	-0.189873	0.0881099	0.111115	-0.195402	0.0814653	0.0892345
HMR_2478	ENSG00000066322	0.115764	0.101575	0.0807904	0.102612	-0.189873	0.0881099	0.111115	-0.195402	0.0814653	0.0892345
HMR_2478	ENSG00000100867	0.115764	0.101575	0.0807904	0.102612	-0.189873	0.0881099	0.111115	-0.195402	0.0814653	0.0892345
HMR_2478	ENSG00000228357	0.115764	0.101575	0.0807904	0.102612	-0.189873	0.0881099	0.111115	-0.195402	0.0814653	0.0892345
HMR_2478	ENSG00000240857	0.115764	0.101575	0.0807904	0.102612	-0.189873	0.0881099	0.111115	-0.195402	0.0814653	0.0892345
HMR_2478	ENSG00000099377	0.115764	0.101575	0.0807904	0.102612	-0.189873	0.0881099	0.111115	-0.195402	0.0814653	0.0892345
HMR_2478	ENSG00000198610	0.115764	0.101575	0.0807904	0.102612	-0.189873	0.0881099	0.111115	-0.195402	0.0814653	0.0892345
HMR_2478	ENSG00000196326	0.115764	0.101575	0.0807904	0.102612	-0.189873	0.0881099	0.111115	-0.195402	0.0814653	0.0892345
HMR_2478	ENSG00000087076	0.115764	0.101575	0.0807904	0.102612	-0.189873	0.0881099	0.111115	-0.195402	0.0814653	0.0892345
HMR_2480	ENSG00000188921	0.115764	0.101575	0.0807904	0.102612	-0.189873	0.0881099	0.111115	-0.195402	0.0814653	0.0892345
HMR_2480	ENSG00000066322	0.115764	0.101575	0.0807904	0.102612	-0.189873	0.0881099	0.111115	-0.195402	0.0814653	0.0892345
HMR_2480	ENSG00000206527	0.115764	0.101575	0.0807904	0.102612	-0.189873	0.0881099	0.111115	-0.195402	0.0814653	0.0892345
HMR_2480	ENSG00000163684	0.115764	0.101575	0.0807904	0.102612	-0.189873	0.0881099	0.111115	-0.195402	0.0814653	0.0892345
HMR_2480	ENSG00000165996	0.115764	0.101575	0.0807904	0.102612	-0.189873	0.0881099	0.111115	-0.195402	0.0814653	0.0892345
HMR_2480	ENSG00000074696	0.115764	0.101575	0.0807904	0.102612	-0.189873	0.0881099	0.111115	-0.195402	0.0814653	0.0892345
HMR_2482	ENSG00000116133	0.115764	0.101575	0.0807904	0.102612	-0.189873	0.0881099	0.111115	-0.195402	0.0814653	0.0892345
HMR_2482	ENSG00000149084	0.115764	0.101575	0.0807904	0.102612	-0.189873	0.0881099	0.111115	-0.195402	0.0814653	0.0892345
HMR_2482	ENSG00000128039	0.115764	0.101575	0.0807904	0.102612	-0.189873	0.0881099	0.111115	-0.195402	0.0814653	0.0892345
HMR_2482	ENSG00000066322	0.115764	0.101575	0.0807904	0.102612	-0.189873	0.0881099	0.111115	-0.195402	0.0814653	0.0892345
HMR_2482	ENSG00000106853	0.115764	0.101575	0.0807904	0.102612	-0.189873	0.0881099	0.111115	-0.195402	0.0814653	0.0892345
HMR_2482	ENSG00000205678	0.115764	0.101575	0.0807904	0.102612	-0.189873	0.0881099	0.111115	-0.195402	0.0814653	0.0892345
HMR_3975	ENSG00000138777	0.112393	0.143189	-0.0425047	-0.0495963	0.0429795	-0.0495963	-0.0456168	0.0387877	0.0812345	-0.0495963
HMR_3975	ENSG00000107902	0.112393	0.143189	-0.0425047	-0.0495963	0.0429795	-0.0495963	-0.0456168	0.0387877	0.0812345	-0.0495963
HMR_3975	ENSG00000156976	0.112393	0.143189	-0.0425047	-0.0495963	0.0429795	-0.0495963	-0.0456168	0.0387877	0.0812345	-0.0495963
HMR_3975	ENSG00000131482	0.112393	0.143189	-0.0425047	-0.0495963	0.0429795	-0.0495963	-0.0456168	0.0387877	0.0812345	-0.0495963
HMR_3975	ENSG00000180817	0.112393	0.143189	-0.0425047	-0.0495963	0.0429795	-0.0495963	-0.0456168	0.0387877	0.0812345	-0.0495963
HMR_3975	ENSG00000141349	0.112393	0.143189	-0.0425047	-0.0495963	0.0429795	-0.0495963	-0.0456168	0.0387877	0.0812345	-0.0495963
HMR_3975	ENSG00000143363	0.112393	0.143189	-0.0425047	-0.0495963	0.0429795	-0.0495963	-0.0456168	0.0387877	0.0812345	-0.0495963
HMR_3975	ENSG00000152254	0.112393	0.143189	-0.0425047	-0.0495963	0.0429795	-0.0495963	-0.0456168	0.0387877	0.0812345	-0.0495963
HMR_3975	ENSG00000166833	0.112393	0.143189	-0.0425047	-0.0495963	0.0429795	-0.0495963	-0.0456168	0.0387877	0.0812345	-0.0495963
HMR_4877	ENSG00000104522	0.109133	0	0	0	0	0	-1.03305	0	0	0
HMR_5047	ENSG00000125454	0.106924	0.0936932	0.0987726	0.0947416	-0.234761	0.106753	0.106624	-0.242521	0.09755	0.108331
HMR_1467	ENSG00000079459	0.106525	0.093344	0.0984044	0.0943885	0.15127	0.106355	0.106227	0.143539	0.0971864	0.107927
HMR_1470	ENSG00000104549	0.106525	0.093344	0.0984044	0.0943885	0.15127	0.106355	0.106227	0.143539	0.0971864	0.107927
HMR_1473	ENSG00000160285	0.106525	0.093344	0.0984044	0.0943885	0.15127	0.106355	0.106227	0.143539	0.0971864	0.107927
HMR_4042	ENSG00000185100	0.101897	0.0892883	0.0941289	0.0902875	0.0598166	0.101734	0.101611	0.0524215	0.0929638	0.103238
HMR_4042	ENSG00000035687	0.101897	0.0892883	0.0941289	0.0902875	0.0598166	0.101734	0.101611	0.0524215	0.0929638	0.103238
HMR_4589	ENSG00000100412	0.0989061	22.5365	-9.76653	7.36736	24.5781	7.18693	1.85623	-1.50511	6.64599	6.2533
HMR_4589	ENSG00000151552	0.0989061	22.5365	-9.76653	7.36736	24.5781	7.18693	1.85623	-1.50511	6.64599	6.2533
HMR_4589	ENSG00000122729	0.0989061	22.5365	-9.76653	7.36736	24.5781	7.18693	1.85623	-1.50511	6.64599	6.2533
HMR_2484	ENSG00000149485	0.0974541	0.0883478	0.0628322	0.0892292	-0.198408	0.0715776	0.0956976	-0.202629	0.0664736	0.0724361
HMR_0605	ENSG00000124003	0.0927674	0.0812885	0.0856954	0.0821981	0.0544573	0.0926188	0.0925074	0.0477247	0.0846347	0.0939881
HMR_0605	ENSG00000166391	0.0927674	0.0812885	0.0856954	0.0821981	0.0544573	0.0926188	0.0925074	0.0477247	0.0846347	0.0939881
HMR_0605	ENSG00000185000	0.0927674	0.0812885	0.0856954	0.0821981	0.0544573	0.0926188	0.0925074	0.0477247	0.0846347	0.0939881
HMR_0605	ENSG00000106384	0.0927674	0.0812885	0.0856954	0.0821981	0.0544573	0.0926188	0.0925074	0.0477247	0.0846347	0.0939881
HMR_0605	ENSG00000062282	0.0927674	0.0812885	0.0856954	0.0821981	0.0544573	0.0926188	0.0925074	0.0477247	0.0846347	0.0939881
HMR_0019	ENSG00000073060	0.0710481	0.0622567	0.0656318	0.0629533	-0.155993	0.0709342	0.0708489	-0.161149	0.0648194	0.071983
HMR_2486	ENSG00000136247	0.070979	0.0642296	0.0479084	0.0648743	-0.211312	0.054141	0.0697265	-0.214512	0.0502719	0.0547919
HMR_2486	ENSG00000087253	0.070979	0.0642296	0.0479084	0.0648743	-0.211312	0.054141	0.0697265	-0.214512	0.0502719	0.0547919
HMR_2486	ENSG00000153395	0.070979	0.0642296	0.0479084	0.0648743	-0.211312	0.054141	0.0697265	-0.214512	0.0502719	0.0547919
HMR_2486	ENSG00000090971	0.070979	0.0642296	0.0479084	0.0648743	-0.211312	0.054141	0.0697265	-0.214512	0.0502719	0.0547919
HMR_2486	ENSG00000205267	0.070979	0.0642296	0.0479084	0.0648743	-0.211312	0.054141	0.0697265	-0.214512	0.0502719	0.0547919
HMR_2486	NAT8B	0.070979	0.0642296	0.0479084	0.0648743	-0.211312	0.054141	0.0697265	-0.214512	0.0502719	0.0547919
HMR_2486	ENSG00000143797	0.070979	0.0642296	0.0479084	0.0648743	-0.211312	0.054141	0.0697265	-0.214512	0.0502719	0.0547919
HMR_2486	ENSG00000109065	0.070979	0.0642296	0.0479084	0.0648743	-0.211312	0.054141	0.0697265	-0.214512	0.0502719	0.0547919
HMR_2486	ENSG00000160446	0.070979	0.0642296	0.0479084	0.0648743	-0.211312	0.054141	0.0697265	-0.214512	0.0502719	0.0547919
HMR_2486	ENSG00000122390	0.070979	0.0642296	0.0479084	0.0648743	-0.211312	0.054141	0.0697265	-0.214512	0.0502719	0.0547919
HMR_2486	ENSG00000204160	0.070979	0.0642296	0.0479084	0.0648743	-0.211312	0.054141	0.0697265	-0.214512	0.0502719	0.0547919
HMR_2486	ENSG00000102030	0.070979	0.0642296	0.0479084	0.0648743	-0.211312	0.054141	0.0697265	-0.214512	0.0502719	0.0547919
HMR_2486	ENSG00000135372	0.070979	0.0642296	0.0479084	0.0648743	-0.211312	0.054141	0.0697265	-0.214512	0.0502719	0.0547919
HMR_2486	ENSG00000243477	0.070979	0.0642296	0.0479084	0.0648743	-0.211312	0.054141	0.0697265	-0.214512	0.0502719	0.0547919
HMR_2486	ENSG00000133328	0.070979	0.0642296	0.0479084	0.0648743	-0.211312	0.054141	0.0697265	-0.214512	0.0502719	0.0547919
HMR_2486	ENSG00000175893	0.070979	0.0642296	0.0479084	0.0648743	-0.211312	0.054141	0.0697265	-0.214512	0.0502719	0.0547919
HMR_2486	ENSG00000173418	0.070979	0.0642296	0.0479084	0.0648743	-0.211312	0.054141	0.0697265	-0.214512	0.0502719	0.0547919
HMR_2486	ENSG00000163812	0.070979	0.0642296	0.0479084	0.0648743	-0.211312	0.054141	0.0697265	-0.214512	0.0502719	0.0547919
HMR_2486	ENSG00000177669	0.070979	0.0642296	0.0479084	0.0648743	-0.211312	0.054141	0.0697265	-0.214512	0.0502719	0.0547919
HMR_2486	ENSG00000103066	0.070979	0.0642296	0.0479084	0.0648743	-0.211312	0.054141	0.0697265	-0.214512	0.0502719	0.0547919
HMR_2486	ENSG00000100344	0.070979	0.0642296	0.0479084	0.0648743	-0.211312	0.054141	0.0697265	-0.214512	0.0502719	0.0547919
HMR_2486	ENSG00000102312	0.070979	0.0642296	0.0479084	0.0648743	-0.211312	0.054141	0.0697265	-0.214512	0.0502719	0.0547919
HMR_2486	ENSG00000176454	0.070979	0.0642296	0.0479084	0.0648743	-0.211312	0.054141	0.0697265	-0.214512	0.0502719	0.0547919
HMR_2486	ENSG00000172954	0.070979	0.0642296	0.0479084	0.0648743	-0.211312	0.054141	0.0697265	-0.214512	0.0502719	0.0547919
HMR_2486	ENSG00000175048	0.070979	0.0642296	0.0479084	0.0648743	-0.211312	0.054141	0.0697265	-0.214512	0.0502719	0.0547919
HMR_2486	ENSG00000167011	0.070979	0.0642296	0.0479084	0.0648743	-0.211312	0.054141	0.0697265	-0.214512	0.0502719	0.0547919
HMR_2486	ENSG00000171320	0.070979	0.0642296	0.0479084	0.0648743	-0.211312	0.054141	0.0697265	-0.214512	0.0502719	0.0547919
HMR_2486	ENSG00000153786	0.070979	0.0642296	0.0479084	0.0648743	-0.211312	0.054141	0.0697265	-0.214512	0.0502719	0.0547919
HMR_2486	ENSG00000177108	0.070979	0.0642296	0.0479084	0.0648743	-0.211312	0.054141	0.0697265	-0.214512	0.0502719	0.0547919
HMR_2486	ENSG00000180776	0.070979	0.0642296	0.0479084	0.0648743	-0.211312	0.054141	0.0697265	-0.214512	0.0502719	0.0547919
HMR_2486	ENSG00000023041	0.070979	0.0642296	0.0479084	0.0648743	-0.211312	0.054141	0.0697265	-0.214512	0.0502719	0.0547919
HMR_2486	ENSG00000111684	0.070979	0.0642296	0.0479084	0.0648743	-0.211312	0.054141	0.0697265	-0.214512	0.0502719	0.0547919
HMR_2486	ENSG00000121579	0.070979	0.0642296	0.0479084	0.0648743	-0.211312	0.054141	0.0697265	-0.214512	0.0502719	0.0547919
HMR_2486	ENSG00000172197	0.070979	0.0642296	0.0479084	0.0648743	-0.211312	0.054141	0.0697265	-0.214512	0.0502719	0.0547919
HMR_2486	ENSG00000171307	0.070979	0.0642296	0.0479084	0.0648743	-0.211312	0.054141	0.0697265	-0.214512	0.0502719	0.0547919
HMR_2486	ENSG00000144182	0.070979	0.0642296	0.0479084	0.0648743	-0.211312	0.054141	0.0697265	-0.214512	0.0502719	0.0547919
HMR_2486	ENSG00000177054	0.070979	0.0642296	0.0479084	0.0648743	-0.211312	0.054141	0.0697265	-0.214512	0.0502719	0.0547919
HMR_2486	ENSG00000125505	0.070979	0.0642296	0.0479084	0.0648743	-0.211312	0.054141	0.0697265	-0.214512	0.0502719	0.0547919
HMR_2486	ENSG00000184307	0.070979	0.0642296	0.0479084	0.0648743	-0.211312	0.054141	0.0697265	-0.214512	0.0502719	0.0547919
HMR_2486	ENSG00000104219	0.070979	0.0642296	0.0479084	0.0648743	-0.211312	0.054141	0.0697265	-0.214512	0.0502719	0.0547919
HMR_2486	ENSG00000184210	0.070979	0.0642296	0.0479084	0.0648743	-0.211312	0.054141	0.0697265	-0.214512	0.0502719	0.0547919
HMR_2486	ENSG00000156599	0.070979	0.0642296	0.0479084	0.0648743	-0.211312	0.054141	0.0697265	-0.214512	0.0502719	0.0547919
HMR_2486	ENSG00000097033	0.070979	0.0642296	0.0479084	0.0648743	-0.211312	0.054141	0.0697265	-0.214512	0.0502719	0.0547919
HMR_2486	ENSG00000102383	0.070979	0.0642296	0.0479084	0.0648743	-0.211312	0.054141	0.0697265	-0.214512	0.0502719	0.0547919
HMR_2486	ENSG00000184788	0.070979	0.0642296	0.0479084	0.0648743	-0.211312	0.054141	0.0697265	-0.214512	0.0502719	0.0547919
HMR_2486	ENSG00000159714	0.070979	0.0642296	0.0479084	0.0648743	-0.211312	0.054141	0.0697265	-0.214512	0.0502719	0.0547919
HMR_2486	ENSG00000188706	0.070979	0.0642296	0.0479084	0.0648743	-0.211312	0.054141	0.0697265	-0.214512	0.0502719	0.0547919
HMR_2486	ENSG00000206077	0.070979	0.0642296	0.0479084	0.0648743	-0.211312	0.054141	0.0697265	-0.214512	0.0502719	0.0547919
HMR_2486	ENSG00000203972	0.070979	0.0642296	0.0479084	0.0648743	-0.211312	0.054141	0.0697265	-0.214512	0.0502719	0.0547919
HMR_2486	ENSG00000144035	0.070979	0.0642296	0.0479084	0.0648743	-0.211312	0.054141	0.0697265	-0.214512	0.0502719	0.0547919
HMR_2486	ENSG00000141446	0.070979	0.0642296	0.0479084	0.0648743	-0.211312	0.054141	0.0697265	-0.214512	0.0502719	0.0547919
HMR_2486	ENSG00000123684	0.070979	0.0642296	0.0479084	0.0648743	-0.211312	0.054141	0.0697265	-0.214512	0.0502719	0.0547919
HMR_2486	ENSG00000099904	0.070979	0.0642296	0.0479084	0.0648743	-0.211312	0.054141	0.0697265	-0.214512	0.0502719	0.0547919
HMR_2486	ENSG00000188818	0.070979	0.0642296	0.0479084	0.0648743	-0.211312	0.054141	0.0697265	-0.214512	0.0502719	0.0547919
HMR_2486	ENSG00000066322	0.070979	0.0642296	0.0479084	0.0648743	-0.211312	0.054141	0.0697265	-0.214512	0.0502719	0.0547919
HMR_2486	ENSG00000054392	0.070979	0.0642296	0.0479084	0.0648743	-0.211312	0.054141	0.0697265	-0.214512	0.0502719	0.0547919
HMR_2486	ENSG00000106636	0.070979	0.0642296	0.0479084	0.0648743	-0.211312	0.054141	0.0697265	-0.214512	0.0502719	0.0547919
HMR_2486	ENSG00000174165	0.070979	0.0642296	0.0479084	0.0648743	-0.211312	0.054141	0.0697265	-0.214512	0.0502719	0.0547919
HMR_2486	ENSG00000186908	0.070979	0.0642296	0.0479084	0.0648743	-0.211312	0.054141	0.0697265	-0.214512	0.0502719	0.0547919
HMR_2486	ENSG00000110583	0.070979	0.0642296	0.0479084	0.0648743	-0.211312	0.054141	0.0697265	-0.214512	0.0502719	0.0547919
HMR_2486	ENSG00000163958	0.070979	0.0642296	0.0479084	0.0648743	-0.211312	0.054141	0.0697265	-0.214512	0.0502719	0.0547919
HMR_2489	ENSG00000072042	0.070979	0.0642296	0.0479084	0.0648743	-0.211312	0.054141	0.0697265	-0.214512	0.0502719	0.0547919
HMR_2489	ENSG00000184860	0.070979	0.0642296	0.0479084	0.0648743	-0.211312	0.054141	0.0697265	-0.214512	0.0502719	0.0547919
HMR_2489	ENSG00000164039	0.070979	0.0642296	0.0479084	0.0648743	-0.211312	0.054141	0.0697265	-0.214512	0.0502719	0.0547919
HMR_2489	ENSG00000176387	0.070979	0.0642296	0.0479084	0.0648743	-0.211312	0.054141	0.0697265	-0.214512	0.0502719	0.0547919
HMR_2489	ENSG00000197894	0.070979	0.0642296	0.0479084	0.0648743	-0.211312	0.054141	0.0697265	-0.214512	0.0502719	0.0547919
HMR_2489	ENSG00000139988	0.070979	0.0642296	0.0479084	0.0648743	-0.211312	0.054141	0.0697265	-0.214512	0.0502719	0.0547919
HMR_2489	ENSG00000170426	0.070979	0.0642296	0.0479084	0.0648743	-0.211312	0.054141	0.0697265	-0.214512	0.0502719	0.0547919
HMR_2489	ENSG00000170786	0.070979	0.0642296	0.0479084	0.0648743	-0.211312	0.054141	0.0697265	-0.214512	0.0502719	0.0547919
HMR_2489	ENSG00000228712	0.070979	0.0642296	0.0479084	0.0648743	-0.211312	0.054141	0.0697265	-0.214512	0.0502719	0.0547919
HMR_2489	ENSG00000198189	0.070979	0.0642296	0.0479084	0.0648743	-0.211312	0.054141	0.0697265	-0.214512	0.0502719	0.0547919
HMR_2489	ENSG00000145439	0.070979	0.0642296	0.0479084	0.0648743	-0.211312	0.054141	0.0697265	-0.214512	0.0502719	0.0547919
HMR_2489	ENSG00000232357	0.070979	0.0642296	0.0479084	0.0648743	-0.211312	0.054141	0.0697265	-0.214512	0.0502719	0.0547919
HMR_2489	ENSG00000204228	0.070979	0.0642296	0.0479084	0.0648743	-0.211312	0.054141	0.0697265	-0.214512	0.0502719	0.0547919
HMR_2489	ENSG00000183921	0.070979	0.0642296	0.0479084	0.0648743	-0.211312	0.054141	0.0697265	-0.214512	0.0502719	0.0547919
HMR_2489	ENSG00000167733	0.070979	0.0642296	0.0479084	0.0648743	-0.211312	0.054141	0.0697265	-0.214512	0.0502719	0.0547919
HMR_2489	ENSG00000121039	0.070979	0.0642296	0.0479084	0.0648743	-0.211312	0.054141	0.0697265	-0.214512	0.0502719	0.0547919
HMR_2489	ENSG00000160439	0.070979	0.0642296	0.0479084	0.0648743	-0.211312	0.054141	0.0697265	-0.214512	0.0502719	0.0547919
HMR_2489	ENSG00000198074	0.070979	0.0642296	0.0479084	0.0648743	-0.211312	0.054141	0.0697265	-0.214512	0.0502719	0.0547919
HMR_2489	ENSG00000187134	0.070979	0.0642296	0.0479084	0.0648743	-0.211312	0.054141	0.0697265	-0.214512	0.0502719	0.0547919
HMR_2489	ENSG00000080511	0.070979	0.0642296	0.0479084	0.0648743	-0.211312	0.054141	0.0697265	-0.214512	0.0502719	0.0547919
HMR_2489	ENSG00000159692	0.070979	0.0642296	0.0479084	0.0648743	-0.211312	0.054141	0.0697265	-0.214512	0.0502719	0.0547919
HMR_2489	ENSG00000186153	0.070979	0.0642296	0.0479084	0.0648743	-0.211312	0.054141	0.0697265	-0.214512	0.0502719	0.0547919
HMR_2489	ENSG00000138400	0.070979	0.0642296	0.0479084	0.0648743	-0.211312	0.054141	0.0697265	-0.214512	0.0502719	0.0547919
HMR_2489	ENSG00000112474	0.070979	0.0642296	0.0479084	0.0648743	-0.211312	0.054141	0.0697265	-0.214512	0.0502719	0.0547919
HMR_2489	ENSG00000109854	0.070979	0.0642296	0.0479084	0.0648743	-0.211312	0.054141	0.0697265	-0.214512	0.0502719	0.0547919
HMR_2489	ENSG00000225312	0.070979	0.0642296	0.0479084	0.0648743	-0.211312	0.054141	0.0697265	-0.214512	0.0502719	0.0547919
HMR_2489	ENSG00000227471	0.070979	0.0642296	0.0479084	0.0648743	-0.211312	0.054141	0.0697265	-0.214512	0.0502719	0.0547919
HMR_2489	ENSG00000066322	0.070979	0.0642296	0.0479084	0.0648743	-0.211312	0.054141	0.0697265	-0.214512	0.0502719	0.0547919
HMR_2489	ENSG00000100867	0.070979	0.0642296	0.0479084	0.0648743	-0.211312	0.054141	0.0697265	-0.214512	0.0502719	0.0547919
HMR_2489	ENSG00000228357	0.070979	0.0642296	0.0479084	0.0648743	-0.211312	0.054141	0.0697265	-0.214512	0.0502719	0.0547919
[truncated: 25,188 more rows]
