# Supplementary material for: Agent Clustering Strategy Based on Metabolic Flux Distribution and Transcriptome Expression for Novel Drug Development
Source: Biomedicines. 2021 Nov 8;9(11):1640. doi: 10.3390/biomedicines9111640 (PMC8615746; doi:10.3390/biomedicines9111640)
Supplement: Supplementary file 1 [file biomedicines-09-01640-s001.zip › Table S4.xlsx]

## Sheet: Ceforanide
Index	Name	P-value	Adjusted p-value	Odds Ratio	Combined score
1	YY1 ENCODE	0.001924	0.1011	1.46	9.12
2	HNF4A ENCODE	0.002408	0.1011	1.64	9.89
3	USF2 ENCODE	0.003002	0.1011	1.72	9.98
4	USF1 ENCODE	0.006405	0.1547	1.53	7.73
5	RCOR1 ENCODE	0.00766	0.1547	1.74	8.48
6	NFIC ENCODE	0.009678	0.16	2.19	10.17
7	PPARD CHEA	0.01142	0.16	2.14	9.59
8	ZMIZ1 ENCODE	0.01267	0.16	1.59	6.95
9	TAF1 ENCODE	0.01429	0.1604	1.31	5.58
10	E2F1 CHEA	0.01651	0.1667	1.58	6.49

## Sheet: Cisapride
Index	Name	P-value	Adjusted p-value	Odds Ratio	Combined score
1	E2F1 CHEA	0.003555	0.1645	1.74	9.82
2	USF2 ENCODE	0.003592	0.1645	1.7	9.55
3	USF1 ENCODE	0.004885	0.1645	1.55	8.24
4	HNF4A ENCODE	0.008098	0.1698	1.54	7.4
5	NFIC ENCODE	0.01056	0.1698	2.17	9.86
6	YY1 ENCODE	0.01155	0.1698	1.35	6.03
7	PPARD CHEA	0.01244	0.1698	2.12	9.29
8	ZMIZ1 ENCODE	0.01466	0.1698	1.57	6.64
9	GATA2 CHEA	0.01536	0.1698	1.62	6.76
10	NELFE ENCODE	0.01681	0.1698	2.18	8.91

## Sheet: Dicloxacillin
Index	Name	P-value	Adjusted p-value	Odds Ratio	Combined score
1	USF2 ENCODE	0.0005988	0.0408	1.87	13.89
2	USF1 ENCODE	0.0009111	0.0408	1.69	11.8
3	NFIC ENCODE	0.001212	0.0408	2.62	17.58
4	NELFE ENCODE	0.005267	0.1199	2.48	13
5	E2F1 CHEA	0.007343	0.1199	1.68	8.25
6	YY1 ENCODE	0.007618	0.1199	1.38	6.75
7	TAF1 ENCODE	0.008313	0.1199	1.35	6.46
8	PPARD CHEA	0.009741	0.123	2.19	10.14
9	MAX ENCODE	0.01269	0.1424	1.4	6.11
10	ZMIZ1 ENCODE	0.01636	0.1653	1.57	6.45

## Sheet: Doxycycline
Index	Name	P-value	Adjusted p-value	Odds Ratio	Combined score
1	E2F1 CHEA	0.01185	0.3598	1.61	7.15
2	HNF4A ENCODE	0.01381	0.3598	1.49	6.37
3	USF1 ENCODE	0.02002	0.3598	1.43	5.59
4	NFIC ENCODE	0.02471	0.3598	1.98	7.32
5	MAX ENCODE	0.02509	0.3598	1.34	4.94
6	TAF1 ENCODE	0.02809	0.3598	1.27	4.53
7	RCOR1 ENCODE	0.02845	0.3598	1.57	5.58
8	PPARD CHEA	0.0285	0.3598	1.93	6.88
9	YY1 ENCODE	0.03287	0.3689	1.28	4.37
10	GATA1 CHEA	0.04309	0.4352	1.47	4.63

## Sheet: Neostigmine
Index	Name	P-value	Adjusted p-value	Odds Ratio	Combined score
1	PPARD CHEA	0.0101	0.4219	2.18	10.02
2	E2F1 CHEA	0.01357	0.4219	1.61	6.92
3	YY1 ENCODE	0.0169	0.4219	1.33	5.43
4	ZMIZ1 ENCODE	0.01732	0.4219	1.56	6.33
5	HNF4A ENCODE	0.02089	0.4219	1.46	5.63
6	USF1 ENCODE	0.02807	0.4416	1.4	5.01
7	USF2 ENCODE	0.03285	0.4416	1.47	5.03
8	RCOR1 ENCODE	0.03498	0.4416	1.55	5.19
9	ESR1 CHEA	0.05213	0.5294	2.16	6.37
10	GATA2 CHEA	0.05242	0.5294	1.47	4.32

## Sheet: Nitrofural
Index	Name	P-value	Adjusted p-value	Odds Ratio	Combined score
1	USF2 ENCODE	0.00241	0.1258	1.76	10.61
2	NFIC ENCODE	0.00249	0.1258	2.51	15.03
3	USF1 ENCODE	0.004132	0.1301	1.58	8.68
4	YY1 ENCODE	0.005154	0.1301	1.41	7.45
5	PPARD CHEA	0.007669	0.1444	2.26	11.02
6	E2F1 CHEA	0.008684	0.1444	1.67	7.93
7	TAF1 ENCODE	0.01001	0.1444	1.34	6.19
8	HNF4A ENCODE	0.01971	0.2437	1.47	5.77
9	MAX ENCODE	0.02172	0.2437	1.36	5.22
10	ZMIZ1 ENCODE	0.03077	0.2965	1.5	5.23

## Sheet: Pilocarpine
Index	Name	P-value	Adjusted p-value	Odds Ratio	Combined score
1	YY1 ENCODE	0.003168	0.1853	1.44	8.27
2	USF1 ENCODE	0.006575	0.1853	1.53	7.71
3	HNF4A ENCODE	0.007214	0.1853	1.56	7.68
4	PPARD CHEA	0.009397	0.1853	2.2	10.27
5	RCOR1 ENCODE	0.0104	0.1853	1.71	7.83
6	USF2 ENCODE	0.01101	0.1853	1.6	7.21
7	GATA1 CHEA	0.01682	0.2427	1.61	6.56
8	E2F1 CHEA	0.02049	0.2587	1.56	6.08
9	ZMIZ1 ENCODE	0.02546	0.2857	1.52	5.58
10	BHLHE40 ENCODE	0.04007	0.3613	1.78	5.73

## Sheet: Sulfanilamide
Index	Name	P-value	Adjusted p-value	Odds Ratio	Combined score
1	AR CHEA	0.3961	0.8959	1.07	0.99
2	ATF2 ENCODE	0.9309	0.9996	0.82	0.06
3	ATF3 ENCODE	0.2942	0.8491	1.48	1.81
4	BCL3 ENCODE	0.2129	0.8307	1.39	2.15
5	BCLAF1 ENCODE	0.9512	0.9996	0.67	0.03
6	BHLHE40 ENCODE	0.1359	0.6535	1.46	2.92
7	BRCA1 ENCODE	0.6374	0.9996	0.96	0.43
8	CBX3 ENCODE	0.309	0.867	1.56	1.84
9	CEBPB ENCODE	0.266	0.8307	1.46	1.94
10	CEBPD ENCODE	0.4042	0.8959	1.08	0.98

## Sheet: Tacrine
Index	Name	P-value	Adjusted p-value	Odds Ratio	Combined score
1	NFIC ENCODE	0.001842	0.1009	2.5	15.75
2	YY1 ENCODE	0.003617	0.1009	1.42	7.97
3	E2F1 CHEA	0.004195	0.1009	1.72	9.42
4	USF2 ENCODE	0.004278	0.1009	1.68	9.14
5	TAF1 ENCODE	0.005136	0.1009	1.37	7.21
6	USF1 ENCODE	0.005992	0.1009	1.53	7.82
7	HNF4A ENCODE	0.009709	0.1273	1.52	7.03
8	ZMIZ1 ENCODE	0.01008	0.1273	1.61	7.39
9	SIN3A ENCODE	0.01609	0.1661	1.5	6.2
10	RCOR1 ENCODE	0.01782	0.1661	1.63	6.56

## Sheet: Velnacrine
Index	Name	P-value	Adjusted p-value	Odds Ratio	Combined score
1	USF1 ENCODE	0.004045	0.2035	1.57	8.67
2	YY1 ENCODE	0.006793	0.2035	1.39	6.95
3	NFIC ENCODE	0.007944	0.2035	2.25	10.89
4	TAF1 ENCODE	0.01022	0.2035	1.34	6.13
5	USF2 ENCODE	0.01101	0.2035	1.6	7.21
6	E2F1 CHEA	0.01209	0.2035	1.62	7.17
7	ESR1 CHEA	0.0189	0.2728	2.51	9.96
8	PPARD CHEA	0.02166	0.2734	2.02	7.74
9	GATA2 CHEA	0.0295	0.3169	1.55	5.45
10	NELFE ENCODE	0.03137	0.3169	2.05	7.08
