# Supplementary material for: Agent Clustering Strategy Based on Metabolic Flux Distribution and Transcriptome Expression for Novel Drug Development
Source: Biomedicines. 2021 Nov 8;9(11):1640. doi: 10.3390/biomedicines9111640 (PMC8615746; doi:10.3390/biomedicines9111640)
Supplement: Supplementary file 1 [file biomedicines-09-01640-s001.zip › Table S5.xlsx]

## Sheet: Ceforanide
Index	Name	P-value	Adjusted p-value	Odds Ratio	Combined score
1	NFYA ENCODE	0.0003517	0.03481	1.75	13.94
2	MAX ENCODE	0.001761	0.07697	1.66	10.53
3	TAF1 ENCODE	0.002737	0.07697	1.51	8.9
4	USF1 ENCODE	0.003539	0.07697	1.72	9.73
5	NFYB ENCODE	0.004405	0.07697	1.46	7.9
6	E2F6 ENCODE	0.004865	0.07697	1.48	7.86
7	POU5F1 CHEA	0.005442	0.07697	2.73	14.23
8	HNF4A ENCODE	0.007558	0.08627	1.68	8.22
9	ESR1 CHEA	0.007842	0.08627	3.25	15.73
10	PML ENCODE	0.01853	0.1834	1.52	6.06

## Sheet: Cisapride
Index	Name	P-value	Adjusted p-value	Odds Ratio	Combined score
1	NFYA ENCODE	0.0003232	0.03168	1.75	14.06
2	NFYB ENCODE	0.0008615	0.04221	1.55	10.95
3	MAX ENCODE	0.001557	0.05085	1.66	10.75
4	ESR1 CHEA	0.002305	0.05647	3.67	22.28
5	TAF1 ENCODE	0.002964	0.05809	1.5	8.71
6	HNF4A ENCODE	0.005603	0.08746	1.71	8.86
7	POU5F1 CHEA	0.006247	0.08746	2.67	13.56
8	E2F6 ENCODE	0.007779	0.09529	1.44	6.98
9	USF1 ENCODE	0.0235	0.2424	1.52	5.68
10	KLF4 CHEA	0.02474	0.2424	1.61	5.97

## Sheet: Dicloxacillin
Index	Name	P-value	Adjusted p-value	Odds Ratio	Combined score
1	MAX ENCODE	0.0001582	0.01582	1.83	15.99
2	TAF1 ENCODE	0.002072	0.07842	1.52	9.39
3	ESR1 CHEA	0.002353	0.07842	3.66	22.13
4	NFYA ENCODE	0.005077	0.1269	1.55	8.17
5	E2F6 ENCODE	0.008385	0.1677	1.43	6.84
6	HNF4A ENCODE	0.01038	0.1697	1.64	7.49
7	MYC ENCODE	0.01265	0.1697	1.57	6.85
8	MYC CHEA	0.01358	0.1697	1.93	8.29
9	NFYB ENCODE	0.01664	0.1849	1.36	5.57
10	CTCF ENCODE	0.01939	0.1851	1.48	5.84

## Sheet: Doxycycline
Index	Name	P-value	Adjusted p-value	Odds Ratio	Combined score
1	ESR1 CHEA	0.003354	0.2201	3.44	19.61
2	NELFE ENCODE	0.004492	0.2201	2.81	15.2
3	POU5F1 CHEA	0.009418	0.2444	2.51	11.69
4	PPARG CHEA	0.01243	0.2444	1.95	8.55
5	HNF4A ENCODE	0.01304	0.2444	1.59	6.92
6	NANOG CHEA	0.01531	0.2444	1.86	7.78
7	CTCF ENCODE	0.01861	0.2444	1.47	5.85
8	MAX ENCODE	0.02033	0.2444	1.43	5.57
9	KLF4 CHEA	0.02697	0.2444	1.58	5.71
10	E2F6 ENCODE	0.02811	0.2444	1.33	4.74

## Sheet: Neostigmine
Index	Name	P-value	Adjusted p-value	Odds Ratio	Combined score
1	NFYA ENCODE	0.0008012	0.06279	1.69	12.05
2	MAX ENCODE	0.001256	0.06279	1.68	11.24
3	NFYB ENCODE	0.002485	0.08283	1.49	8.94
4	HNF4A ENCODE	0.004846	0.1085	1.73	9.21
5	TAF1 ENCODE	0.005427	0.1085	1.46	7.61
6	ESR1 CHEA	0.008268	0.1345	3.21	15.4
7	GATA1 CHEA	0.009417	0.1345	1.83	8.54
8	USF1 ENCODE	0.01252	0.1565	1.59	6.96
9	POU5F1 CHEA	0.01641	0.1823	2.41	9.91
10	E2F6 ENCODE	0.01978	0.1978	1.37	5.37

## Sheet: Nitrofural
Index	Name	P-value	Adjusted p-value	Odds Ratio	Combined score
1	ESR1 CHEA	0.002258	0.1784	3.68	22.44
2	MAX ENCODE	0.006818	0.1784	1.54	7.7
3	NFYA ENCODE	0.007163	0.1784	1.52	7.51
4	E2F6 ENCODE	0.00721	0.1784	1.44	7.12
5	NFYB ENCODE	0.009939	0.1942	1.4	6.45
6	TAF1 ENCODE	0.01391	0.1942	1.39	5.94
7	HNF4A ENCODE	0.01633	0.1942	1.59	6.54
8	POU5F1 CHEA	0.01707	0.1942	2.4	9.75
9	NANOG CHEA	0.01766	0.1942	1.87	7.54
10	BCL3 ENCODE	0.0221	0.2188	2.28	8.71

## Sheet: Pilocarpine
Index	Name	P-value	Adjusted p-value	Odds Ratio	Combined score
1	ESR1 CHEA	0.002353	0.1366	3.66	22.13
2	HNF4A ENCODE	0.003221	0.1366	1.76	10.13
3	MAX ENCODE	0.004728	0.1366	1.57	8.42
4	E2F6 ENCODE	0.005576	0.1366	1.46	7.57
5	NFYA ENCODE	0.008104	0.1588	1.51	7.26
6	NFYB ENCODE	0.01162	0.1899	1.39	6.17
7	USF1 ENCODE	0.01498	0.2097	1.57	6.58
8	NANOG CHEA	0.01867	0.2288	1.85	7.38
9	TAF1 ENCODE	0.02285	0.2488	1.35	5.1
10	NELFE ENCODE	0.02577	0.2525	2.35	8.61

## Sheet: Sulfanilamide
Index	Name	P-value	Adjusted p-value	Odds Ratio	Combined score
1	ESR1 CHEA	0.0003369	0.02561	4.47	35.71
2	HNF4A ENCODE	0.0005281	0.02561	1.98	14.93
3	E2F6 ENCODE	0.0009579	0.03097	1.6	11.1
4	PPARD CHEA	0.002433	0.059	2.89	17.4
5	KLF4 CHEA	0.003318	0.06437	1.9	10.87
6	MAX ENCODE	0.01554	0.2512	1.49	6.19
7	GATA1 CHEA	0.01999	0.277	1.74	6.82
8	TP63 CHEA	0.02312	0.2803	1.54	5.81
9	NELFE ENCODE	0.04787	0.5159	2.19	6.67
10	NFYB ENCODE	0.05818	0.5643	1.27	3.62

## Sheet: Tacrine
Index	Name	P-value	Adjusted p-value	Odds Ratio	Combined score
1	NFYA ENCODE	0.0005304	0.02937	1.71	12.88
2	HNF4A ENCODE	0.0005933	0.02937	1.92	14.27
3	NFYB ENCODE	0.002431	0.08021	1.48	8.93
4	E2F6 ENCODE	0.005445	0.1271	1.46	7.59
5	MAX ENCODE	0.006419	0.1271	1.54	7.79
6	ESR1 CHEA	0.009649	0.1592	3.11	14.45
7	PML ENCODE	0.01231	0.1741	1.55	6.82
8	TAF1 ENCODE	0.01571	0.1944	1.38	5.72
9	POU5F1 CHEA	0.01951	0.2119	2.34	9.2
10	NANOG CHEA	0.02141	0.2119	1.82	7

## Sheet: Velnacrine
Index	Name	P-value	Adjusted p-value	Odds Ratio	Combined score
1	MAX ENCODE	3.679e-05	0.003679	1.9	19.41
2	ESR1 CHEA	0.000749	0.02929	3.98	28.62
3	NFYA ENCODE	0.0009883	0.02929	1.65	11.45
4	E2F6 ENCODE	0.001171	0.02929	1.55	10.45
5	TAF1 ENCODE	0.002652	0.0412	1.49	8.85
6	NANOG CHEA	0.002861	0.0412	2.14	12.51
7	POU5F1 CHEA	0.002902	0.0412	2.82	16.49
8	NFYB ENCODE	0.003296	0.0412	1.46	8.34
9	CTCF ENCODE	0.0056	0.06222	1.58	8.22
10	MYC ENCODE	0.008428	0.08378	1.59	7.61
