# Supplementary material for: Agent Clustering Strategy Based on Metabolic Flux Distribution and Transcriptome Expression for Novel Drug Development
Source: Biomedicines. 2021 Nov 8;9(11):1640. doi: 10.3390/biomedicines9111640 (PMC8615746; doi:10.3390/biomedicines9111640)
Supplement: Supplementary file 1 [file biomedicines-09-01640-s001.zip › Table S6.xlsx]

## Sheet: Betahistine
Index	Name	P-value	Adjusted p-value	Odds Ratio	Combined score
1	USF2 ENCODE	0.000441	0.04454	2.01	15.55
2	USF1 ENCODE	0.002169	0.1096	1.7	10.42
3	NFIC ENCODE	0.01064	0.3581	2.34	10.63
4	SOX2 CHEA	0.0332	0.5995	1.59	5.43
5	GATA2 CHEA	0.05426	0.5995	1.52	4.42
6	ESR1 CHEA	0.0546	0.5995	2.29	6.66
7	MAX ENCODE	0.05709	0.5995	1.31	3.75
8	ZNF384 ENCODE	0.05744	0.5995	1.52	4.36
9	NANOG CHEA	0.06122	0.5995	1.57	4.39
10	PPARD CHEA	0.06508	0.5995	1.85	5.05

## Sheet: L-methionine sulfoximine
Index	Name	P-value	Adjusted p-value	Odds Ratio	Combined score
1	USF1 ENCODE	0.0007342	0.07342	1.79	12.89
2	USF2 ENCODE	0.001982	0.09909	1.86	11.57
3	NFIC ENCODE	0.02699	0.7147	2.1	7.59
4	MAX ENCODE	0.03075	0.7147	1.37	4.77
5	RCOR1 ENCODE	0.04386	0.7147	1.58	4.94
6	HNF4A ENCODE	0.06702	0.7147	1.37	3.71
7	CTCF ENCODE	0.07196	0.7147	1.31	3.44
8	E2F1 CHEA	0.08336	0.7147	1.42	3.53
9	BHLHE40 ENCODE	0.09033	0.7147	1.67	4
10	SOX2 CHEA	0.09415	0.7147	1.42	3.36

## Sheet: Lovastatin
Index	Name	P-value	Adjusted p-value	Odds Ratio	Combined score
1	USF2 ENCODE	0.0008081	0.03149	1.91	13.62
2	USF1 ENCODE	0.0009263	0.03149	1.74	12.14
3	NFIC ENCODE	0.0009354	0.03149	2.8	19.54
4	HNF4A ENCODE	0.01114	0.2604	1.56	7
5	RCOR1 ENCODE	0.01508	0.2604	1.72	7.2
6	ZMIZ1 ENCODE	0.01547	0.2604	1.62	6.75
7	MAX ENCODE	0.02188	0.3157	1.38	5.29
8	TAF1 ENCODE	0.02739	0.3458	1.3	4.66
9	NELFE ENCODE	0.0349	0.3916	2.1	7.04
10	SIN3A ENCODE	0.04001	0.4041	1.45	4.65

## Sheet: Pyrazinamide
Index	Name	P-value	Adjusted p-value	Odds Ratio	Combined score
1	USF1 ENCODE	0.00121	0.08002	1.72	11.57
2	NFIC ENCODE	0.002351	0.08002	2.63	15.91
3	USF2 ENCODE	0.002377	0.08002	1.81	10.96
4	ZNF384 ENCODE	0.01909	0.4678	1.67	6.63
5	HNF4A ENCODE	0.02316	0.4678	1.48	5.59
6	MAX ENCODE	0.035	0.4711	1.35	4.52
7	ZMIZ1 ENCODE	0.03659	0.4711	1.51	5.01
8	RCOR1 ENCODE	0.04076	0.4711	1.57	5.04
9	PPARD CHEA	0.04198	0.4711	1.94	6.15
10	GATA2 CHEA	0.05488	0.5195	1.5	4.35

## Sheet: Rifampicin
Index	Name	P-value	Adjusted p-value	Odds Ratio	Combined score
1	NFIC ENCODE	0.001087	0.1087	2.76	18.81
2	TAF1 ENCODE	0.005296	0.2125	1.4	7.33
3	USF1 ENCODE	0.006375	0.2125	1.57	7.95
4	PPARD CHEA	0.009533	0.2383	2.28	10.61
5	USF2 ENCODE	0.01215	0.2429	1.63	7.17
6	YY1 ENCODE	0.01742	0.2904	1.35	5.48
7	HNF4A ENCODE	0.02225	0.3179	1.48	5.63
8	MAX ENCODE	0.02841	0.3551	1.36	4.84
9	ZMIZ1 ENCODE	0.0499	0.5327	1.46	4.38
10	RCOR1 ENCODE	0.05327	0.5327	1.52	4.46

## Sheet: Tenoxicam
Index	Name	P-value	Adjusted p-value	Odds Ratio	Combined score
1	USF2 ENCODE	0.0007579	0.07579	1.99	14.3
2	USF1 ENCODE	0.002556	0.1278	1.71	10.19
3	NFIC ENCODE	0.007186	0.2395	2.48	12.24
4	SOX2 CHEA	0.03483	0.8068	1.61	5.39
5	E2F1 CHEA	0.0503	0.8068	1.52	4.54
6	MAX ENCODE	0.05311	0.8068	1.33	3.9
7	BHLHE40 ENCODE	0.06605	0.8068	1.78	4.83
8	RCOR1 ENCODE	0.0781	0.8068	1.5	3.81
9	BCL3 ENCODE	0.08607	0.8068	1.81	4.43
10	NELFE ENCODE	0.09601	0.8068	1.84	4.32

## Sheet: Terconazole
Index	Name	P-value	Adjusted p-value	Odds Ratio	Combined score
1	USF2 ENCODE	0.001932	0.1922	1.84	11.51
2	USF1 ENCODE	0.004971	0.1922	1.61	8.54
3	NFIC ENCODE	0.005767	0.1922	2.44	12.6
4	MAX ENCODE	0.02832	0.7079	1.37	4.88
5	NELFE ENCODE	0.06845	0.8251	1.91	5.12
6	E2F1 CHEA	0.07476	0.8251	1.43	3.7
7	SOX2 CHEA	0.08151	0.8251	1.44	3.6
8	ZNF384 ENCODE	0.08255	0.8251	1.45	3.61
9	NANOG CHEA	0.0847	0.8251	1.5	3.69
10	RCOR1 ENCODE	0.09909	0.8251	1.42	3.29

## Sheet: Tiaprofenic acid
Index	Name	P-value	Adjusted p-value	Odds Ratio	Combined score
1	USF2 ENCODE	0.0001961	0.01961	2.09	17.85
2	USF1 ENCODE	0.0006175	0.03088	1.8	13.33
3	NFIC ENCODE	0.01043	0.3476	2.35	10.71
4	SOX2 CHEA	0.01829	0.4031	1.68	6.74
5	BHLHE40 ENCODE	0.02015	0.4031	2.04	7.97
6	HNF4A ENCODE	0.02597	0.4307	1.49	5.44
7	MAX ENCODE	0.03887	0.4307	1.35	4.38
8	RCOR1 ENCODE	0.04085	0.4307	1.59	5.1
9	SIN3A ENCODE	0.04114	0.4307	1.46	4.67
10	E2F1 CHEA	0.04864	0.4307	1.51	4.56

## Sheet: Trimethadione
Index	Name	P-value	Adjusted p-value	Odds Ratio	Combined score
1	USF2 ENCODE	0.0009985	0.06729	1.93	13.33
2	USF1 ENCODE	0.001346	0.06729	1.74	11.48
3	NFIC ENCODE	0.01106	0.3524	2.33	10.48
4	MAX ENCODE	0.0141	0.3524	1.44	6.13
5	BCL3 ENCODE	0.05398	0.7073	1.92	5.61
6	HNF4A ENCODE	0.06702	0.7073	1.37	3.71
7	E2F1 CHEA	0.08336	0.7073	1.42	3.53
8	BHLHE40 ENCODE	0.09033	0.7073	1.67	4
9	PPARG CHEA	0.09355	0.7073	1.52	3.59
10	SOX2 CHEA	0.09415	0.7073	1.42	3.36
