# Supplementary material for: Agent Clustering Strategy Based on Metabolic Flux Distribution and Transcriptome Expression for Novel Drug Development
Source: Biomedicines. 2021 Nov 8;9(11):1640. doi: 10.3390/biomedicines9111640 (PMC8615746; doi:10.3390/biomedicines9111640)
Supplement: Supplementary file 1 [file biomedicines-09-01640-s001.zip › Table S7.xlsx]

## Sheet: Betahistine
Index	Name	P-value	Adjusted p-value	Odds Ratio	Combined score
1	MAX ENCODE	1.001e-05	0.001001	1.97	22.65
2	HNF4A ENCODE	0.0001887	0.009435	1.99	17.09
3	NFYB ENCODE	0.000797	0.02365	1.53	10.95
4	E2F6 ENCODE	0.0009462	0.02365	1.55	10.82
5	NELFE ENCODE	0.001507	0.02945	3.09	20.05
6	NFYA ENCODE	0.001767	0.02945	1.6	10.17
7	PPARD CHEA	0.002361	0.03373	2.75	16.64
8	ZMIZ1 ENCODE	0.003692	0.04615	1.86	10.41
9	E2F1 CHEA	0.006452	0.07169	1.82	9.17
10	KLF4 CHEA	0.009693	0.09693	1.71	7.93

## Sheet: L-methionine sulfoximine
Index	Name	P-value	Adjusted p-value	Odds Ratio	Combined score
1	MAX ENCODE	0.0001946	0.01966	1.82	15.55
2	E2F6 ENCODE	0.0005611	0.02201	1.61	12.07
3	HNF4A ENCODE	0.0006538	0.02201	1.93	14.14
4	NFYB ENCODE	0.002261	0.05708	1.5	9.12
5	BHLHE40 ENCODE	0.005919	0.08645	2.44	12.49
6	NFYA ENCODE	0.005925	0.08645	1.54	7.89
7	EGR1 CHEA	0.007535	0.08645	2.46	12.04
8	NANOG CHEA	0.007703	0.08645	2.02	9.81
9	NELFE ENCODE	0.008327	0.08645	2.71	13
10	E2F1 CHEA	0.009132	0.08645	1.81	8.5

## Sheet: Lovastatin
Index	Name	P-value	Adjusted p-value	Odds Ratio	Combined score
1	E2F6 ENCODE	6.435e-06	0.0006499	1.85	22.11
2	MAX ENCODE	9.069e-05	0.00458	1.86	17.34
3	NELFE ENCODE	0.003056	0.1029	2.98	17.24
4	NFYB ENCODE	0.005875	0.1245	1.43	7.35
5	HNF4A ENCODE	0.006161	0.1245	1.7	8.63
6	MYC ENCODE	0.007909	0.1331	1.61	7.81
7	POU5F1 CHEA	0.01808	0.2093	2.37	9.51
8	NFYA ENCODE	0.02036	0.2093	1.43	5.55
9	NFE2L2 CHEA	0.02185	0.2093	1.62	6.19
10	EGR1 CHEA	0.02193	0.2093	2.18	8.32

## Sheet: Pyrazinamide
Index	Name	P-value	Adjusted p-value	Odds Ratio	Combined score
1	MAX ENCODE	9.671e-06	0.0009671	2.04	23.55
2	E2F6 ENCODE	3.451e-05	0.001725	1.79	18.36
3	HNF4A ENCODE	0.000165	0.004505	2.08	18.08
4	NFYB ENCODE	0.0001802	0.004505	1.66	14.29
5	NFYA ENCODE	0.001032	0.02064	1.69	11.6
6	NELFE ENCODE	0.002065	0.03441	3.15	19.49
7	MYC ENCODE	0.005993	0.08483	1.66	8.5
8	ESR1 CHEA	0.006786	0.08483	3.34	16.67
9	KLF4 CHEA	0.008074	0.08753	1.78	8.6
10	SIN3A ENCODE	0.01177	0.08753	1.68	7.48

## Sheet: Rifampicin
Index	Name	P-value	Adjusted p-value	Odds Ratio	Combined score
1	E2F6 ENCODE	1.229e-05	0.001242	1.81	20.45
2	MAX ENCODE	7.354e-05	0.003714	1.87	17.78
3	NELFE ENCODE	0.001029	0.03122	3.24	22.32
4	HNF4A ENCODE	0.001236	0.03122	1.85	12.39
5	ESR1 CHEA	0.002656	0.04487	3.58	21.25
6	NFYB ENCODE	0.002665	0.04487	1.48	8.76
7	ZMIZ1 ENCODE	0.003909	0.04955	1.88	10.4
8	PPARG CHEA	0.003925	0.04955	2.17	12.02
9	NANOG CHEA	0.005045	0.05662	2.06	10.91
10	MYC ENCODE	0.005952	0.06011	1.64	8.38

## Sheet: Tenoxicam
Index	Name	P-value	Adjusted p-value	Odds Ratio	Combined score
1	HNF4A ENCODE	0.0002757	0.01455	1.9	15.55
2	NELFE ENCODE	0.0003686	0.01455	3.26	25.8
3	MAX ENCODE	0.0005623	0.01455	1.66	12.45
4	E2F6 ENCODE	0.0005706	0.01455	1.54	11.54
5	NFYB ENCODE	0.001801	0.03674	1.46	9.2
6	NANOG CHEA	0.003016	0.05127	2.04	11.84
7	TCF3 CHEA	0.005427	0.07907	1.72	8.99
8	KLF4 CHEA	0.007569	0.09651	1.69	8.27
9	ZMIZ1 ENCODE	0.009172	0.104	1.7	7.97
10	BHLHE40 ENCODE	0.0115	0.1109	2.14	9.56

## Sheet: Terconazole
Index	Name	P-value	Adjusted p-value	Odds Ratio	Combined score
1	HNF4A ENCODE	0.0002455	0.01412	1.91	15.87
2	MAX ENCODE	0.0002796	0.01412	1.71	13.99
3	ZMIZ1 ENCODE	0.001224	0.04122	1.92	12.89
4	NELFE ENCODE	0.00364	0.07766	2.74	15.37
5	E2F1 CHEA	0.003845	0.07766	1.83	10.16
6	PPARD CHEA	0.005862	0.09867	2.44	12.54
7	ESR1 CHEA	0.006971	0.1006	3.03	15.03
8	USF1 ENCODE	0.01005	0.1252	1.55	7.13
9	NANOG CHEA	0.01217	0.1252	1.84	8.11
10	EGR1 CHEA	0.0124	0.1252	2.19	9.63

## Sheet: Tiaprofenic
Index	Name	P-value	Adjusted p-value	Odds Ratio	Combined score
1	E2F6 ENCODE	4.462e-05	0.003946	1.76	17.65
2	MAX ENCODE	7.814e-05	0.003946	1.89	17.86
3	NELFE ENCODE	0.000184	0.005005	3.75	32.24
4	NANOG CHEA	0.0001982	0.005005	2.57	21.94
5	TCF3 CHEA	0.0008891	0.01796	2.02	14.22
6	NFYB ENCODE	0.001069	0.01799	1.55	10.58
7	E2F1 CHEA	0.001963	0.02832	2.02	12.57
8	NFYA ENCODE	0.002962	0.0374	1.6	9.3
9	MYC ENCODE	0.004968	0.05201	1.67	8.86
10	BHLHE40 ENCODE	0.005471	0.05201	2.46	12.82

## Sheet: Trimethadione
Index	Name	P-value	Adjusted p-value	Odds Ratio	Combined score
1	E2F6 ENCODE	0.0003628	0.03546	1.62	12.83
2	MAX ENCODE	0.0006953	0.03546	1.71	12.41
3	NANOG CHEA	0.001136	0.03862	2.28	15.44
4	NFYB ENCODE	0.002756	0.06206	1.47	8.67
5	HNF4A ENCODE	0.003042	0.06206	1.76	10.17
6	NELFE ENCODE	0.003847	0.06441	2.88	16
7	TCF3 CHEA	0.00442	0.06441	1.81	9.82
8	BHLHE40 ENCODE	0.008826	0.1113	2.3	10.9
9	NFYA ENCODE	0.009987	0.1113	1.48	6.82
10	EGR1 CHEA	0.01091	0.1113	2.33	10.53
