# Supplementary material for: Agent Clustering Strategy Based on Metabolic Flux Distribution and Transcriptome Expression for Novel Drug Development
Source: Biomedicines. 2021 Nov 8;9(11):1640. doi: 10.3390/biomedicines9111640 (PMC8615746; doi:10.3390/biomedicines9111640)
Supplement: Supplementary file 1 [file biomedicines-09-01640-s001.zip › Table S8.xlsx]

## Sheet: Supplementary
Supplementary Table
Cluster JEV: Take the negative of the differential metabolic flux of JEV and merge it into the differential metabolic flux matrix of 1309 agents to obtain a new matrix. Perform affinity propagation algorithm clustering on the new matrix.
Drug Tanimoto similarity: pairwise similarity between drug chemical structures, 21 of 31 agents have a smiles.

## Sheet: Cluster JEV
agents	result
guaifenesin	0
2,6-dimethylpiperidine	0
homosalate	0
0317956-0000	0
3-acetamidocoumarin	0
2-aminobenzenesulfonamide	0
5151277	1
5149715	1
5140203	1
5114445	1
5109870	1
5152487	1
HC toxin	1
12,13-EODE	1
5155877	2
16-phenyltetranorprostaglandin E2	2
5194442	2
16,16-dimethylprostaglandin E2	2
3-aminobenzamide	2
6-bromoindirubin-3'-oxime	2
3-nitropropionic acid	2
4,5-dianilinophthalimide	2
5666823	2
5707885	2
2-deoxy-D-glucose	2
TTNPB	3
halofantrine	3
haloperidol	3
glafenine	3
genistein	3
trazodone	3
trapidil	3
tomelukast	3
tioguanine	3
oligomycin	3
dyclonine	3
droperidol	3
orlistat	3
thapsigargin	3
U0125	3
W-13	3
STOCK1N-35696	3
STOCK1N-35215	3
PHA-00665752	3
PHA-00767505E	3
PHA-00816795	3
PHA-00846566E	3
lomustine	3
valdecoxib	3
PNU-0293363	3
latamoxef	3
hydrastinine	3
Prestwick-972	3
Prestwick-981	3
Prestwick-983	3
hecogenin	3
SB-202190	3
SC-19220	3
SC-58125	3
harmine	3
STOCK1N-35874	3
aminocaproic acid	3
arachidonic acid	3
dopamine	3
pirinixic acid	3
prednisolone	3
sodium phenylbutyrate	3
cortisone	3
copper sulfate	3
colforsin	3
cobalt chloride	3
deptropine	3
semustine	3
butein	3
clemastine	3
rotenone	3
cantharidin	3
rofecoxib	3
chrysin	3
celecoxib	3
clofibrate	3
dexverapamil	3
pimethixene	3
phenyl biguanide	3
tetraethylenepentamine	3
oxamic acid	3
disopyramide	3
tacrolimus	3
suramin sodium	3
PF-01378883-00	3
arachidonyltrifluoromethane	3
sulindac sulfide	3
dinoprostone	3
artemisinin	3
dimethyloxalylglycine	3
pergolide	3
atropine methonitrate	3
difenidol	3
bacitracin	3
staurosporine	3
splitomicin	3
aminoglutethimide	3
NU-1025	3
gefitinib	3
5230742	3
0198306-0000	3
HNMPA-(AM)3	3
mercaptopurine	3
Gly-His-Lys	3
GW-8510	3
0316684-0000	3
1,5-isoquinolinediol	3
8-azaguanine	3
5162773	3
CP-944629	3
CP-863187	3
CP-645525-01	3
CP-319743	3
CAY-10397	3
C-75	3
vinblastine	3
5248896	3
BCB000040	3
BCB000039	3
BCB000038	3
11-deoxy-16,16-dimethylprostaglandin E2	3
15(S)-15-methylprostaglandin E2	3
AR-A014418	3
15-delta prostaglandin J2	3
AG-013608	3
AG-028671	3
3-hydroxy-DL-kynurenine	3
5182598	3
5286656	3
AH-6809	3
N-phenylanthranilic acid	3
5211181	3
LM-1685	3
5186324	3
MG-262	3
MK-886	3
5253409	3
MS-275	3
5224221	3
monastrol	3
5255229	3
meteneprost	3
5213008	3
5252917	3
5186223	3
5279552	3
quinidine	4
AH-23848	4
BW-B70C	5
alpha-ergocryptine	6
CP-690334-01	6
lovastatin	7
pyrazinamide	7
terconazole	7
L-methionine sulfoximine	7
trimethadione	7
tiaprofenic acid	7
betahistine	7
tenoxicam	7
rifampicin	7
Prestwick-691	8
S-propranolol	9
chlorprothixene	9
carmustine	10
emetine	10
NS-398	10
clobetasol	10
digoxigenin	10
equilin	10
3-acetylcoumarin	10
hycanthone	10
PF-00562151-00	10
ethaverine	10
AG-012559	10
eticlopride	10
pioglitazone	10
BAS-012416453	10
felbinac	10
SB-203580	10
7-aminocephalosporanic acid	10
SC-560	10
(+or-)-catechin	10
STOCK1N-28457	10
PF-00875133-00	10
scriptaid	10
alcuronium chloride	11
amikacin	12
methyldopa	12
sulfafurazole	12
ambroxol	12
debrisoquine	12
alfuzosin	12
metergoline	12
vanoxerine	12
chlormezanone	12
zidovudine	12
zaprinast	12
clenbuterol	12
probucol	12
buflomedil	12
colchicine	12
practolol	12
clofazimine	12
phenylpropanolamine	12
methylergometrine	12
desipramine	12
betaxolol	12
adenosine phosphate	12
theobromine	13
doxazosin	13
amiprilose	13
sulconazole	13
nafcillin	13
paracetamol	13
nadolol	13
azacitidine	13
chlorhexidine	14
beclometasone	14
benzbromarone	14
propafenone	14
prednisone	14
cinchocaine	14
proglumide	14
azacyclonol	14
baclofen	14
pheniramine	14
4-hydroxyphenazone	14
dicycloverine	14
cimetidine	14
verapamil	14
diphemanil metilsulfate	14
suloctidil	14
ticlopidine	14
ethambutol	14
famotidine	14
tolfenamic acid	14
cefotetan	14
acebutolol	14
sulmazole	14
metolazone	14
metronidazole	14
miconazole	14
trihexyphenidyl	14
trimethobenzamide	14
khellin	14
niclosamide	14
lanatoside C	14
naphazoline	14
levodopa	14
lidocaine	14
lisuride	14
novobiocin	14
edrophonium chloride	14
cefoperazone	14
amoxapine	14
sulpiride	14
ampicillin	14
amiloride	14
ouabain	14
oxybuprocaine	14
amylocaine	14
azlocillin	15
vinpocetine	16
cinnarizine	16
metaraminol	16
dihydroergocristine	16
prenylamine	16
mesoridazine	16
scoulerine	16
clorsulon	16
ketotifen	16
thiocolchicoside	16
trimetazidine	16
mifepristone	16
0175029-0000	16
cyclizine	16
bupropion	16
praziquantel	16
parthenolide	16
streptomycin	16
bambuterol	16
mometasone	16
etacrynic acid	16
albendazole	16
mepyramine	16
laudanosine	16
chloroquine	16
benzydamine	16
lobelanidine	16
sulfasalazine	16
glibenclamide	16
piracetam	16
progesterone	17
procarbazine	17
chlorogenic acid	17
camptothecin	17
PHA-00851261E	17
tropicamide	17
butoconazole	17
sulfamethoxypyridazine	17
pyrvinium	17
apigenin	17
N-acetylmuramic acid	17
sulfadimidine	17
dicoumarol	17
bendroflumethiazide	17
benfotiamine	17
methoxsalen	17
dl-alpha tocopherol	17
betulinic acid	17
bezafibrate	17
spiramycin	17
piribedil	17
metoclopramide	17
tribenoside	17
buspirone	18
cytochalasin B	18
amiodarone	18
rimexolone	18
alvespimycin	18
pyrithyldione	18
loracarbef	18
torasemide	18
penbutolol	18
risperidone	18
tridihexethyl	18
betulin	18
cinoxacin	18
proguanil	18
prednicarbate	18
meclozine	18
biperiden	18
blebbistatin	19
methotrexate	20
methapyrilene	20
dobutamine	20
molsidomine	20
ketanserin	20
nicardipine	20
chlorpropamide	20
metitepine	20
maprotiline	20
clopamide	20
clorgiline	20
brinzolamide	20
(+)-isoprenaline	20
budesonide	20
ascorbic acid	20
sulfacetamide	21
co-dergocrine mesilate	21
palmatine	21
mexiletine	21
Prestwick-664	21
moxisylyte	21
chloramphenicol	21
betazole	21
retrorsine	21
acemetacin	21
diphenylpyraline	21
myosmine	21
yohimbic acid	21
benzamil	21
benzonatate	21
pinacidil	21
procaine	21
naproxen	21
bromopride	21
clioquinol	22
capsaicin	22
Prestwick-860	22
bethanechol	22
carbimazole	23
tetramisole	24
cefapirin	24
carbinoxamine	24
amrinone	24
topiramate	25
cefixime	25
tyrphostin AG-1478	26
MG-132	26
DL-PPMP	26
depudecin	26
celastrol	26
Y-27632	26
econazole	27
tubocurarine chloride	27
nortriptyline	27
PF-00539745-00	27
chenodeoxycholic acid	27
propylthiouracil	27
letrozole	27
nipecotic acid	27
tiletamine	27
ribavirin	27
proxyphylline	27
etamivan	27
omeprazole	27
ketorolac	27
parbendazole	28
chlorambucil	28
puromycin	29
allantoin	29
promethazine	29
bisoprolol	29
dropropizine	29
niridazole	29
alimemazine	29
quinisocaine	29
chlorpromazine	29
corbadrine	29
todralazine	29
conessine	29
ebselen	29
telenzepine	29
proadifen	29
rolipram	29
doxepin	29
bupivacaine	29
ronidazole	29
mefenamic acid	29
mesalazine	29
clebopride	30
zoxazolamine	30
daunorubicin	30
dextromethorphan	30
deferoxamine	30
captopril	30
(-)-MK-801	30
trifluoperazine	30
arecoline	30
thioridazine	30
cefadroxil	30
0179445-0000	30
ciclosporin	30
carteolol	30
alprostadil	30
coralyne	30
dequalinium chloride	30
tinidazole	31
citalopram	31
orphenadrine	31
levcycloserine	31
lithocholic acid	31
spiradoline	31
Prestwick-1080	31
quinostatin	32
alpha-yohimbine	32
salsolinol	32
corynanthine	32
Prestwick-1103	33
oxyphenbutazone	33
dorzolamide	33
oxedrine	33
tropine	33
methanthelinium bromide	33
minocycline	33
pivmecillinam	33
propoxycaine	33
ciprofibrate	33
pregnenolone	33
cycloserine	33
chloropyrazine	33
ramipril	33
piretanide	33
colistin	33
securinine	33
cyclopentolate	33
nimodipine	34
methyldopate	34
vigabatrin	34
sitosterol	34
lycorine	34
nifurtimox	34
tracazolate	34
pramocaine	34
chlorcyclizine	34
beta-escin	34
acacetin	34
benzathine benzylpenicillin	34
decamethonium bromide	34
sotalol	34
pronetalol	34
metacycline	34
decitabine	35
demeclocycline	36
bufexamac	37
bumetanide	37
oxprenolol	37
nilutamide	37
meropenem	37
caffeic acid	37
rilmenidine	37
norethisterone	37
oxantel	37
trichostatin A	37
piperacetazine	37
trifluridine	37
Prestwick-1083	37
desoxycortone	37
dexpropranolol	37
dapsone	37
benzocaine	37
bergenin	37
levocabastine	37
moxonidine	37
betonicine	37
octopamine	37
metyrapone	37
phenformin	37
sulfadiazine	37
nisoxetine	37
trimethylcolchicinic acid	37
sulfamonomethoxine	37
naftifine	37
vidarabine	37
Prestwick-920	37
molindone	37
pridinol	37
anisomycin	37
biotin	37
niflumic acid	37
diethylstilbestrol	38
Prestwick-674	39
mepenzolate bromide	39
canadine	39
cinchonine	39
boldine	39
diflorasone	39
Prestwick-682	39
xylazine	39
phenelzine	39
protoveratrine A	39
corticosterone	39
exemestane	40
fasudil	40
F0447-0125	40
etofylline	40
etodolac	40
ethosuximide	40
felodipine	40
etanidazole	40
exisulind	40
etomidate	40
estriol	40
enalapril	40
enilconazole	40
enoxacin	40
epiandrosterone	40
epitiostanol	40
erastin	40
ergocalciferol	40
ellipticine	40
erythromycin	40
estradiol	40
esculetin	40
ethotoin	41
estrone	41
etamsylate	41
proscillaridin	41
esculin	41
eldeline	41
eucatropine	41
etynodiol	41
6-benzylaminopurine	41
etofenamate	41
ethionamide	41
etiocholanolone	41
etilefrine	41
etifenin	41
etidronic acid	41
etoposide	41
ethoxyquin	41
fluocinonide	42
flecainide	42
furaltadone	42
fludrocortisone	42
fluticasone	42
fluvoxamine	42
flunisolide	42
flunixin	42
flumetasone	42
flavoxate	42
fenoprofen	42
fluspirilene	42
ethisterone	42
fenoterol	42
flutamide	42
famprofazone	42
fenbendazole	42
furazolidone	42
fenbufen	42
fluvastatin	43
fluorometholone	43
fluorocurarine	43
fipexide	43
fludroxycortide	43
furosemide	43
fosfosal	43
fenspiride	43
fendiline	43
foliosidine	44
fulvestrant	44
folic acid	44
finasteride	44
fluphenazine	44
flupentixol	44
fluoxetine	44
flunarizine	44
flumequine	44
flufenamic acid	44
flucytosine	44
flucloxacillin	44
florfenicol	44
fisetin	44
fenofibrate	44
flurbiprofen	44
galantamine	45
gabexate	45
fusidic acid	45
fusaric acid	45
gabapentin	45
glimepiride	46
guanabenz	46
harman	46
gramine	46
gossypol	46
harpagoside	46
glycocholic acid	46
harmaline	46
heliotrine	46
glipizide	46
helveticoside	46
gelsemine	46
hexetidine	46
ginkgolide A	46
homatropine	46
hydralazine	46
hydrochlorothiazide	46
geldanamycin	46
hydrocortisone	46
ganciclovir	46
hydroxyzine	46
hexamethonium bromide	46
guanfacine	46
halcinonide	47
harmalol	47
hymecromone	47
guanethidine	47
6-azathymine	47
guanadrel	47
griseofulvin	47
glycopyrronium bromide	47
H-89	47
gibberellic acid	48
H-7	48
hydroquinine	48
hydrocotarnine	48
estropipate	48
homochlorcyclizine	48
hexylcaine	48
hexestrol	48
ifosfamide	48
gliquidone	48
heptaminol	48
hemicholinium	48
gliclazide	48
idoxuridine	49
idazoxan	49
hyoscyamine	49
hydroxyachillin	49
indometacin	49
hydroflumethiazide	49
IC-86621	49
imidurea	49
iloprost	49
imatinib	49
ifenprodil	49
ikarugamycin	49
imipenem	50
indoprofen	50
iodixanol	50
iobenguane	50
isocarboxazid	51
irinotecan	51
ioxaglic acid	51
iproniazid	51
ipratropium bromide	51
isoxicam	51
isoetarine	51
isoflupredone	51
isometheptene	51
isoniazid	51
isopropamide iodide	51
isotretinoin	51
ioversol	51
isoxsuprine	51
ivermectin	51
josamycin	51
kaempferol	51
kanamycin	51
kawain	51
isocorydine	51
iopromide	51
isoconazole	51
iopamidol	51
ionomycin	51
iohexol	51
iocetamic acid	52
indapamide	52
imipramine	52
iopanoic acid	52
isosorbide	52
karakoline	52
isradipine	52
natamycin	53
carisoprodol	53
lactobionic acid	53
velnacrine	53
sulfamerazine	53
N-acetyl-L-aspartic acid	53
dicloxacillin	53
SR-95639A	53
dinoprost	53
metrizamide	53
clotrimazole	54
lidoflazine	54
clofilium tosylate	54
DL-thiorphan	54
liothyronine	55
levothyroxine sodium	56
sparteine	56
Chicago Sky Blue 6B	56
Prestwick-642	56
sulfabenzamide	56
solanine	56
carbarsone	56
melatonin	56
bicuculline	56
ketoprofen	56
lysergol	56
Prestwick-692	56
amphotericin B	56
brompheniramine	56
prilocaine	56
meclocycline	56
cefaclor	57
tobramycin	57
sisomicin	57
benzylpenicillin	57
pentamidine	57
raubasine	57
phenacetin	57
methoxamine	57
metamizole sodium	58
thioguanosine	58
perhexiline	58
amitriptyline	58
solasodine	58
lomefloxacin	58
sulfaphenazole	58
metixene	58
citiolone	58
mevalolactone	59
cefoxitin	60
mimosine	60
theophylline	60
roxarsone	60
roxithromycin	60
quercetin	60
butacaine	60
cefepime	60
trichlormethiazide	60
methazolamide	60
ozagrel	60
primidone	60
serotonin	60
drofenine	60
nicotinic acid	60
verteporfin	60
moracizine	60
levopropoxyphene	60
dienestrol	60
Prestwick-1084	60
ondansetron	60
piperidolate	60
colecalciferol	61
levonorgestrel	61
pempidine	61
bacampicillin	61
phentolamine	61
naringenin	61
piperacillin	61
PNU-0230031	61
nefopam	61
myricetin	61
ciclopirox	61
medrysone	61
meclofenoxate	61
cyanocobalamin	61
rescinnamine	61
cloperastine	61
tolbutamide	61
viomycin	62
ursodeoxycholic acid	62
podophyllotoxin	62
pirlindole	62
nadide	62
naftopidil	62
pipemidic acid	62
streptozocin	62
strophanthidin	62
triprolidine	62
tetrandrine	62
terazosin	62
talampicillin	62
suxibuzone	62
ticarcillin	62
ramifenazone	62
JEV	62
lisinopril	62
adiphenine	62
0225151-0000	62
cefalonium	62
cefmetazole	62
azapropazone	62
LY-294002	62
canavanine	62
Prestwick-689	62
delsoline	62
alsterpaullone	62
leflunomide	62
atovaquone	62
(-)-atenolol	62
abamectin	62
nialamide	63
PHA-00745360	63
sanguinarine	63
rifabutin	63
withaferin A	63
paroxetine	63
CP-320650-01	63
Prestwick-1100	63
quinethazone	63
ciclacillin	63
(-)-isoprenaline	64
dihydroergotamine	64
syrosingopine	64
lobeline	64
meticrane	64
ampyrone	64
lincomycin	64
dihydrostreptomycin	64
nicergoline	64
tetracycline	64
tetrahydroalstonine	64
naltrexone	64
diphenhydramine	64
pentoxifylline	64
triamterene	64
gallamine triethiodide	64
astemizole	64
thioproperazine	64
mianserin	64
acepromazine	64
tranexamic acid	64
mefloquine	64
atropine oxide	64
epirizole	64
demecarium bromide	64
metrifonate	64
terfenadine	64
tranylcypromine	64
norfloxacin	64
spironolactone	64
dizocilpine	64
disulfiram	64
nifenazone	64
diperodon	64
alfaxalone	65
nomegestrol	65
dantrolene	65
hesperidin	66
domperidone	66
noretynodrel	66
ketoconazole	66
dipyridamole	66
bepridil	66
docosahexaenoic acid ethyl ester	66
nordihydroguaiaretic acid	66
N6-methyladenosine	66
amantadine	66
procainamide	66
alpha-estradiol	66
clozapine	66
testosterone	66
prazosin	66
timolol	66
wortmannin	66
tanespimycin	66
aciclovir	66
carbamazepine	66
phenoxybenzamine	66
acetylsalicylic acid	66
monorden	66
ritodrine	66
lorglumide	66
benfluorex	66
rosiglitazone	66
calmidazolium	66
cefalexin	66
bretylium tosilate	67
oxolamine	67
chloropyramine	67
bemegride	67
arcaine	67
benzthiazide	67
phenanthridinone	68
pararosaniline	68
phthalylsulfathiazole	69
methacholine chloride	69
cyproterone	69
monobenzone	69
cefamandole	69
lansoprazole	69
Prestwick-1085	69
pentetic acid	69
xamoterol	69
levomepromazine	69
ribostamycin	69
diclofenamide	69
scopolamine	69
sertaconazole	69
monensin	69
meprylcaine	69
mestranol	69
procyclidine	69
mephenytoin	69
thioperamide	69
thiethylperazine	69
simvastatin	69
seneciphylline	70
nalidixic acid	70
clemizole	70
merbromin	70
nifuroxazide	70
sulfadimethoxine	70
calcium folinate	70
tocainide	70
cefuroxime	70
trimethoprim	70
tiapride	70
Prestwick-967	70
ricinine	70
kinetin	70
cyclopenthiazide	70
mebendazole	70
butamben	70
R-atenolol	70
pheneticillin	70
alclometasone	70
metoprolol	70
pipenzolate bromide	71
cromoglicic acid	72
pivampicillin	72
bucladesine	72
doxorubicin	72
mitoxantrone	72
azaperone	73
diethylcarbamazine	73
altretamine	73
meglumine	73
denatonium benzoate	73
meptazinol	73
zalcitabine	73
repaglinide	73
adipiodone	73
adrenosterone	73
zardaverine	73
alfadolone	73
articaine	73
dexibuprofen	73
pizotifen	73
asiaticoside	73
spaglumic acid	73
Prestwick-675	73
scopoletin	73
nystatin	73
N-acetyl-L-leucine	73
tyloxapol	73
PF-00539758-00	73
urapidil	73
pancuronium bromide	74
megestrol	74
remoxipride	74
pralidoxime	74
oxybenzone	74
apramycin	74
dimenhydrinate	74
aminohippuric acid	74
oxamniquine	74
Prestwick-984	74
fursultiamine	74
methylbenzethonium chloride	74
vincamine	74
vitexin	74
nabumetone	74
memantine	74
sulfachlorpyridazine	74
protriptyline	74
proxymetacaine	74
terguride	74
prasterone	74
mephenesin	75
Prestwick-685	75
probenecid	75
dydrogesterone	75
sulfamethizole	75
ofloxacin	75
trioxysalen	75
cicloheximide	75
propidium iodide	75
nitrofurantoin	75
altizide	75
atractyloside	75
orciprenaline	75
skimmianine	75
Prestwick-665	75
riluzole	75
norcyclobenzaprine	75
alexidine	75
PNU-0251126	75
succinylsulfathiazole	75
cefalotin	75
benperidol	75
tolazamide	75
napelline	75
pentolonium	75
salbutamol	75
reserpine	75
amoxicillin	76
promazine	76
nitrendipine	76
prochlorperazine	76
dioxybenzone	76
cyclic adenosine monophosphate	76
butyl hydroxybenzoate	76
clomifene	76
cefotaxime	77
pyrimethamine	77
spiperone	77
cephaeline	77
ceftazidime	77
scopolamine N-oxide	77
betamethasone	77
antimycin A	77
sulfathiazole	77
bromocriptine	77
aztreonam	77
sulindac	77
diazoxide	77
nalbuphine	77
dexpanthenol	77
midecamycin	77
meclofenamic acid	77
xylometazoline	77
mafenide	77
tolnaftate	77
1,4-chrysenequinone	77
morantel	77
moroxydine	77
lumicolchicine	77
acetohexamide	77
troleandomycin	77
acetazolamide	77
aceclofenac	77
perphenazine	77
pargyline	77
pyrantel	77
acenocoumarol	77
triamcinolone	77
menadione	77
pentetrazol	77
diltiazem	77
pirenzepine	77
zimeldine	77
alverine	77
chlortetracycline	77
troglitazone	77
thiamphenicol	77
nomifensine	77
valproic acid	77
diprophylline	77
metampicillin	77
ciprofloxacin	77
neomycin	77
clindamycin	77
(-)-catechin	77
oxolinic acid	77
triflupromazine	77
oxymetazoline	77
cyproheptadine	77
dehydrocholic acid	77
ornidazole	77
spectinomycin	78
saquinavir	78
carbachol	78
bephenium hydroxynaphthoate	78
propranolol	78
propofol	78
rolitetracycline	78
phensuximide	78
cefazolin	78
crotamiton	78
propantheline bromide	78
rottlerin	79
demecolcine	79
salsolidin	80
santonin	81
dimethadione	82
zuclopenthixol	82
nizatidine	82
profenamine	82
levobunolol	82
Prestwick-857	82
mephentermine	82
dilazep	82
sulfamethoxazole	82
cetirizine	82
sulfametoxydiazine	83
pirenperone	83
lasalocid	84
luteolin	84
paromomycin	84
tolmetin	84
thiostrepton	84
Prestwick-864	84
suprofen	84
aminophylline	84
carbenoxolone	84
cisapride	85
ceforanide	85
sulfanilamide	85
pilocarpine	85
nitrofural	85
naftidrofuryl	85
doxycycline	85
neostigmine bromide	85
tacrine	85
acetylsalicylsalicylic acid	86
thalidomide	86
tetryzoline	86
aminophenazone	86
sulfapyridine	86
sulfaquinoxaline	86
tolazoline	86
aconitine	86
anabasine	86
tamoxifen	86
SR-95531	86
vinburnine	86
amprolium	86
metformin	86
(+)-chelidonine	86
ranitidine	86
cyclobenzaprine	86
sulfaguanidine	86
raloxifene	86
racecadotril	86
physostigmine	86
picotamide	86
monocrotaline	86
riboflavin	86
picrotoxinin	86
pindolol	86
dexamethasone	86
piperine	86
nifedipine	86
dacarbazine	86
primaquine	86
cytisine	86
chlorphenamine	86
carcinine	86
netilmicin	86
nocodazole	86
oxetacaine	86
calycanthine	86
phenazopyridine	86
dipivefrine	86
butirosin	86
minaprine	86
gemfibrozil	86
canrenoic acid	86
berberine	86
midodrine	86
epivincamine	86
doxylamine	86
thiamazole	87
oxaprozin	87
tetroquinone	87
piromidic acid	87
harmol	88
triflusal	88
labetalol	88
ajmaline	88
dirithromycin	88
Trolox C	88
oxytetracycline	88
pimozide	88
hydrastine hydrochloride	88
tremorine	88
phenindione	88
Prestwick-559	88
oxybutynin	88
clonidine	88
dosulepin	88
bromperidol	88
amodiaquine	88
clomipramine	88
alprenolol	88
terbutaline	88
sulfinpyrazone	88
methylprednisolone	88
mepacrine	88
tetracaine	88
thiamine	88
chlortalidone	88
10-methoxyharmalan	88
0173570-0000	88
antazoline	88
0297417-0002B	88
mebeverine	88
tiabendazole	89
mecamylamine	90
mefexamide	90
noscapine	90
metanephrine	90
methocarbamol	90
milrinone	90
oleandomycin	90
yohimbine	90
minoxidil	90
mebhydrolin	90
naringin	90
nimesulide	90
hesperetin	90
lynestrenol	90
lymecycline	90
loxapine	90
loperamide	90
Prestwick-1082	90
ursolic acid	90
naloxone	90
levamisole	90
gentamicin	90
atracurium besilate	90
diflunisal	90
papaverine	90
paclitaxel	90
chlorphenesin	90
pseudopelletierine	90
quinpirole	90
quipazine	90
resveratrol	90
calcium pantothenate	90
sirolimus	90
bisacodyl	90
androsterone	90
benzethonium chloride	90
apomorphine	90
benserazide	90
stachydrine	90
azathioprine	90
atropine	90
sulfadoxine	90
cinchonidine	90
cloxacillin	90
chlorzoxazone	90
tomatidine	90
pentoxyverine	90
tretinoin	90
pepstatin	90
phenazone	90
digoxin	90
digitoxigenin	90
diclofenac	90
convolamine	90
piperlongumine	90
pyridoxine	90
tiratricol	90
piroxicam	90
danazol	90
cotinine	90
diloxanide	91
tonzonium bromide	91
valinomycin	91
mycophenolic acid	92
trimipramine	92
cefsulodin	92
tyrphostin AG-825	93
vancomycin	94
selegiline	94
clidinium bromide	94
vorinostat	95
zomepirac	96
cefotiam	96

## Sheet: Drug Tanimoto similarity
Name	Viomycin	Ursodeoxycholic acid	Pirlindole	Nadide	Naftopidil	Pipemidic acid	Streptozocin	Triprolidine	Tetrandrine	Terazosin	Talampicillin	Suxibuzone	Ticarcillin	Lisinopril	Cefalonium	Cefmetazole	Azapropazone	Canavanine	Alsterpaullone	Leflunomide	Atovaquone
Viomycin	1	0.184874	0.0714286	0.121622	0.0847458	0.168067	0.185185	0.125	0.0461538	0.112	0.195489	0.156522	0.180328	0.241935	0.223881	0.184397	0.121739	0.222222	0.12069	0.0917431	0.149533
Ursodeoxycholic acid	0.184874	1	0.117647	0.0991736	0.10989	0.152174	0.17284	0.0941176	0.0582524	0.163265	0.207547	0.227273	0.210526	0.206186	0.149533	0.157895	0.113636	0.194444	0.134831	0.097561	0.15
Pirlindole	0.0714286	0.117647	1	0.0877193	0.190476	0.211765	0.0540541	0.282051	0.208333	0.263736	0.141414	0.123457	0.159091	0.2	0.14	0.0934579	0.271605	0	0.195122	0.133333	0.191781
Nadide	0.121622	0.0991736	0.0877193	1	0.15	0.165289	0.2	0.192982	0.136364	0.204724	0.192593	0.17094	0.145161	0.206349	0.294118	0.13986	0.136752	0.158416	0.135593	0.18018	0.12844
Naftopidil	0.0847458	0.10989	0.190476	0.15	1	0.263736	0.075	0.309524	0.27451	0.329897	0.209524	0.229885	0.170213	0.229167	0.188679	0.159292	0.183908	0.169014	0.204545	0.123457	0.202532
Pipemidic acid	0.168067	0.152174	0.211765	0.165289	0.263736	1	0.148148	0.235294	0.135922	0.326531	0.169811	0.272727	0.189474	0.206186	0.186916	0.22807	0.181818	0.138889	0.179775	0.243902	0.15
Streptozocin	0.185185	0.17284	0.0540541	0.2	0.075	0.148148	1	0.0810811	0.0652174	0.137931	0.168421	0.155844	0.190476	0.209302	0.1875	0.15534	0.181818	0.196721	0.025641	0.169014	0.0869565
Triprolidine	0.125	0.0941176	0.282051	0.192982	0.309524	0.235294	0.0810811	1	0.145833	0.197802	0.161616	0.222222	0.159091	0.266667	0.18	0.130841	0.271605	0.0923077	0.146341	0.186667	0.219178
Tetrandrine	0.0461538	0.0582524	0.208333	0.136364	0.27451	0.135922	0.0652174	0.145833	1	0.311927	0.188034	0.121212	0.169811	0.12963	0.152542	0.144	0.141414	0.0240964	0.12	0.129032	0.131868
Terazosin	0.112	0.163265	0.263736	0.204724	0.329897	0.326531	0.137931	0.197802	0.311927	1	0.196429	0.191489	0.158416	0.23301	0.212389	0.183333	0.191489	0.128205	0.147368	0.204545	0.162791
Talampicillin	0.195489	0.207547	0.141414	0.192593	0.209524	0.169811	0.168421	0.161616	0.188034	0.196429	1	0.27451	0.605505	0.27027	0.330579	0.21875	0.176471	0.209302	0.23301	0.1875	0.319149
Suxibuzone	0.156522	0.227273	0.123457	0.17094	0.229885	0.272727	0.155844	0.222222	0.121212	0.191489	0.27451	1	0.241758	0.258065	0.213592	0.236364	0.214286	0.176471	0.211765	0.179487	0.210526
Ticarcillin	0.180328	0.210526	0.159091	0.145161	0.170213	0.189474	0.190476	0.159091	0.169811	0.158416	0.605505	0.241758	1	0.28	0.309091	0.205128	0.197802	0.186667	0.173913	0.188235	0.240964
Lisinopril	0.241935	0.206186	0.2	0.206349	0.229167	0.206186	0.209302	0.266667	0.12963	0.23301	0.27027	0.258065	0.28	1	0.232143	0.184874	0.150538	0.25974	0.148936	0.16092	0.258824
Cefalonium	0.223881	0.149533	0.14	0.294118	0.188679	0.186916	0.1875	0.18	0.152542	0.212389	0.330579	0.213592	0.309091	0.232143	1	0.294574	0.174757	0.16092	0.173077	0.226804	0.210526
Cefmetazole	0.184397	0.157895	0.0934579	0.13986	0.159292	0.22807	0.15534	0.130841	0.144	0.183333	0.21875	0.236364	0.205128	0.184874	0.294574	1	0.163636	0.148936	0.108108	0.134615	0.117647
Azapropazone	0.121739	0.113636	0.271605	0.136752	0.183908	0.181818	0.181818	0.271605	0.141414	0.191489	0.176471	0.214286	0.197802	0.150538	0.174757	0.163636	1	0.0588235	0.141176	0.179487	0.157895
Canavanine	0.222222	0.194444	0	0.158416	0.169014	0.138889	0.196721	0.0923077	0.0240964	0.128205	0.209302	0.176471	0.186667	0.25974	0.16092	0.148936	0.0588235	1	0.057971	0.129032	0.1
Alsterpaullone	0.12069	0.134831	0.195122	0.135593	0.204545	0.179775	0.025641	0.146341	0.12	0.147368	0.23301	0.211765	0.173913	0.148936	0.173077	0.108108	0.141176	0.057971	1	0.101266	0.25974
Leflunomide	0.0917431	0.097561	0.133333	0.18018	0.123457	0.243902	0.169014	0.186667	0.129032	0.204545	0.1875	0.179487	0.188235	0.16092	0.226804	0.134615	0.179487	0.129032	0.101266	1	0.142857
Atovaquone	0.149533	0.15	0.191781	0.12844	0.202532	0.15	0.0869565	0.219178	0.131868	0.162791	0.319149	0.210526	0.240964	0.258824	0.210526	0.117647	0.157895	0.1	0.25974	0.142857	1
